# Supplementary material for: A parametrically programmable delay line for microwave photons
Source: Nat Commun. 2024 May 31;15:4640. doi: 10.1038/s41467-024-48975-x (PMC11143279; doi:10.1038/s41467-024-48975-x)
Supplement: Supplementary file 3 — Source Data [file 41467_2024_48975_MOESM3_ESM.zip]

Archive with 7 entries (7 files):
- Fig2a_data.csv
- Fig2b_data.csv
- Fig3a_data.csv
- Fig3c_data.csv
- Fig3e_data.csv
- Fig4a_data.csv
- Fig4b_data.csv
