# Supplementary material for: A parametrically programmable delay line for microwave photons
Source: Nat Commun. 2024 May 31;15:4640. doi: 10.1038/s41467-024-48975-x (PMC11143279; doi:10.1038/s41467-024-48975-x)
Supplement: Supplementary file 3 — Source Data [file 41467_2024_48975_MOESM3_ESM.zip › Fig2a_data.csv]

f [GHz]	real(S11)	imag(S11)	real(S11 fit)	imag(S11 fit)
5.0271	-0.992350617365317	0.370115401382897	-0.981802084085823	0.360237233418072
5.02711	-0.95226704078764	0.340126102914982	-0.980978846594707	0.362245762576286
5.02712	-0.926819934177841	0.373285679985639	-0.980146531448765	0.364262293418146
5.02713	-0.97467818387669	0.381095634208689	-0.979305038280661	0.366286857006865
5.02714	-1.00611899856397	0.32161658866663	-0.97845426548979	0.368319484296435
5.02715	-0.979766549640434	0.281536411072854	-0.977594110226114	0.370360206122767
5.02716	-0.988988417243409	0.34730980839476	-0.976724468373272	0.372409053195814
5.02717	-0.895941944602637	0.358102039897611	-0.975845234531438	0.374466056091474
5.02718	-0.970647764208516	0.356228513732474	-0.974956302000431	0.376531245242116
5.02719	-0.956983731304395	0.363792291330094	-0.974057562762104	0.378604650927977
5.0272	-0.988786245375125	0.355606844330579	-0.973148907462489	0.380686303268308
5.02721	-0.984448907673916	0.31974026756357	-0.972230225394189	0.382776232211119
5.02722	-1.00345450889403	0.335681065582536	-0.971301404478037	0.384874467523784
5.02723	-0.982634750602301	0.395820591012811	-0.970362331244489	0.386981038783372
5.02724	-1.02703713256065	0.369754042379672	-0.96941289081528	0.389095975365546
5.02725	-0.961883521470457	0.344342368256144	-0.968452966884312	0.39121930643431
5.02726	-0.990671852055003	0.408398866171482	-0.96748244169828	0.393351060931466
5.02727	-0.991570696856701	0.347840421679577	-0.966501196037554	0.395491267564594
5.02728	-0.973568467613021	0.372887004571724	-0.965509109196281	0.397639954795875
5.02729	-0.953964466453958	0.389043873578376	-0.964506058962202	0.399797150830596
5.0273	-1.01474241820755	0.374002689539954	-0.963491921596742	0.401962883604145
5.02731	-0.957700898974232	0.412281436816738	-0.962466571814292	0.404137180769836
5.02732	-0.99582859372154	0.381204232200772	-0.961429882761191	0.406320069686379
5.02733	-0.968322503069285	0.395606539491773	-0.960381725995	0.408511577403817
5.02734	-0.949142452599447	0.361850295000329	-0.959321971462924	0.410711730650259
5.02735	-0.950587016754495	0.35768522058407	-0.958250487479944	0.412920555818257
5.02736	-0.931056695849012	0.377492117329522	-0.9571671407073	0.415138078949438
5.02737	-0.937422048583863	0.384322107193912	-0.95607179612971	0.417364325720755
5.02738	-0.994897385641611	0.390636406792425	-0.954964317033267	0.419599321428308
5.02739	-0.961045635897381	0.343135723702216	-0.953844564982391	0.421843090972083
5.0274	-0.99382012626583	0.40778129400343	-0.952712399796459	0.424095658840275
5.02741	-0.997134813170336	0.421820584828751	-0.95156767952674	0.426357049091925
5.02742	-0.969420773301625	0.424957413942637	-0.950410260432423	0.428627285340339
5.02743	-0.971203736859094	0.403301593634649	-0.94923999695631	0.430906390736033
5.02744	-0.95679786852173	0.439532452054729	-0.948056741700831	0.433194387947968
5.02745	-0.946735898967835	0.395353786205842	-0.946860345403111	0.43549129914552
5.02746	-0.953711601750931	0.425142131286205	-0.945650656909709	0.43779714597996
5.02747	-0.920916012513692	0.432779257187543	-0.944427523151678	0.440111949564151
5.02748	-0.93561364247429	0.412208707083226	-0.943190789118652	0.442435730452971
5.02749	-0.963006280460054	0.459872789871803	-0.941940297832597	0.444768508623194
5.0275	-0.924013482139698	0.416313160055819	-0.940675890321894	0.447110303451538
5.02751	-0.965144899668983	0.470065626396112	-0.939397405594424	0.44946113369341
5.02752	-0.947770367789085	0.472162537589095	-0.938104680610299	0.45182101746106
5.02753	-0.9335427774228	0.44121371414982	-0.936797550254946	0.454189972199849
5.02754	-0.941801708722372	0.402144391362528	-0.93547584731117	0.456568014665178
5.02755	-0.942202723818632	0.42189773907314	-0.934139402430835	0.458955160898778
5.02756	-0.978256450118626	0.432591357043444	-0.932788044106936	0.461351426203055
5.02757	-0.938813565418077	0.451739188693339	-0.931421598644604	0.463756825116051
5.02758	-0.914554543925616	0.460833868989266	-0.930039890131727	0.466171371385732
5.02759	-0.919867804547681	0.456213374152804	-0.928642740410075	0.468595077942092
5.0276	-0.944068111793159	0.450393680769584	-0.927229969044789	0.471027956870743
5.02761	-0.975480891685397	0.440569688574789	-0.925801393294797	0.473470019383542
5.02762	-0.961237298033371	0.503785222684937	-0.92435682808201	0.475921275789932
5.02763	-0.953179448737547	0.442260479510523	-0.922896085960153	0.4783817354675
5.02764	-0.886615887939376	0.490268827573196	-0.921418977084014	0.480851406830396
5.02765	-0.985947411753729	0.502815619891989	-0.919925309177553	0.483330297298249
5.02766	-0.918874633875976	0.438140012507556	-0.918414887501624	0.485818413264261
5.02767	-0.932780830823666	0.426487350745671	-0.916887514822151	0.488315760061059
5.02768	-0.927097507445568	0.483843299431783	-0.915342991377122	0.490822341927013
5.02769	-0.910704939517036	0.463055303931805	-0.913781114843203	0.493338161971649
5.0277	-0.878074590123853	0.541323546489945	-0.912201680302827	0.49586322213874
5.02771	-0.92633876822827	0.461112535688083	-0.91060448021008	0.498397523169811
5.02772	-0.899619267274242	0.491963611456868	-0.908989304356193	0.500941064566655
5.02773	-0.928135236603397	0.477453164921422	-0.907355939835548	0.503493844551448
5.02774	-0.954369716820186	0.470517039088667	-0.90570417101045	0.506055860027202
5.02775	-0.900102687552681	0.51295993081094	-0.904033779475511	0.508627106537165
5.02776	-0.865153946456863	0.485700645280434	-0.902344544022574	0.511207578221705
5.02777	-0.904109110359861	0.45996249209363	-0.900636240604378	0.513797267775486
5.02778	-0.889914734130948	0.481777021482557	-0.898908642297841	0.516396166403478
5.02779	-0.904116904137023	0.546187813472533	-0.897161519267923	0.519004263774375
5.0278	-0.944773494376425	0.4592606176595	-0.895394638730195	0.521621547974204
5.02781	-0.896897238117736	0.482447718610962	-0.893607764913047	0.524248005458699
5.02782	-0.904696859670149	0.514088529383538	-0.8918006590205	0.526883621002953
5.02783	-0.900885204001827	0.523818655097619	-0.889973079193721	0.529528377651194
5.02784	-0.9263698794436	0.498847356181811	-0.888124780472173	0.532182256665208
5.02785	-0.872615751730569	0.510063483964198	-0.886255514755532	0.534845237469785
5.02786	-0.907711229402943	0.522462673590791	-0.884365030763612	0.537517297599139
5.02787	-0.882239688881966	0.48837965878203	-0.882453073997632	0.540198412639475
5.02788	-0.90972812676412	0.520668641657919	-0.88051938670005	0.54288855617165
5.02789	-0.872947549985557	0.513281932596621	-0.878563707814052	0.545587699712327
5.0279	-0.874402293762222	0.53450193177248	-0.876585772943795	0.548295812652076
5.02791	-0.871477197583893	0.589459389146397	-0.874585314313301	0.551012862193331
5.02792	-0.919755650430563	0.52645842264366	-0.872562060725036	0.553738813286692
5.02793	-0.89794973258529	0.537414801814046	-0.870515737519308	0.556473628564056
5.02794	-0.837023324685012	0.572270433158111	-0.868446066532301	0.559217268271468
5.02795	-0.862633544057407	0.554850410949892	-0.86635276605383	0.561969690200211
5.02796	-0.890823427869696	0.542348888890868	-0.864235550785977	0.564730849614544
5.02797	-0.84253640129319	0.569858909043831	-0.862094131800369	0.56750069917907
5.02798	-0.903625996322154	0.627851248697085	-0.859928216495207	0.570279188884167
5.02799	-0.83397485103705	0.584514561414276	-0.857737508553258	0.573066265967934
5.028	-0.854300772284805	0.527926064490328	-0.855521707898495	0.575861874837614
5.02801	-0.911135240928853	0.593523691155423	-0.853280510652526	0.578665956988938
5.02802	-0.856365429133925	0.577131646249168	-0.851013609092083	0.581478450921806
5.02803	-0.83476315957785	0.574667583170815	-0.848720691605164	0.584299292055298
5.02804	-0.844195461872183	0.555001132340398	-0.846401442647022	0.587128412640451
5.02805	-0.858065921509981	0.599641297639118	-0.844055542697313	0.589965741669175
5.02806	-0.903057912868721	0.559682788622917	-0.841682668215917	0.592811204782356
5.02807	-0.879019308596339	0.566116936176663	-0.839282491598673	0.595664724175531
5.02808	-0.887932414115802	0.578117860139469	-0.836854681134533	0.59852621850035
5.02809	-0.830233746272282	0.548157085801458	-0.834398900960526	0.601395602766083
5.0281	-0.851078493333496	0.588367048954502	-0.83191481101895	0.604272788235903
5.02811	-0.849577587294529	0.585465214424237	-0.829402067013133	0.607157682322235
5.02812	-0.825072218732115	0.613583433304036	-0.826860320363259	0.610050188479343
5.02813	-0.823566985652701	0.608485355421219	-0.824289218163681	0.612950206091537
5.02814	-0.839652899166338	0.598176786660134	-0.821688403139017	0.615857630360047
5.02815	-0.808187268836294	0.563814483774478	-0.819057513600399	0.618772352186951
5.02816	-0.878283782806473	0.603259220063956	-0.816396183403374	0.621694258054467
5.02817	-0.847570237842214	0.597216989605202	-0.813704041904649	0.624623229902718
5.02818	-0.79019995495221	0.626327540572689	-0.810980713919116	0.627559145004307
5.02819	-0.857752136176193	0.649008953835861	-0.808225819678694	0.630501875834023
5.0282	-0.809991757490575	0.579257523407653	-0.805438974790117	0.633451289936779
5.02821	-0.789577568511648	0.653516277365862	-0.802619790193121	0.636407249792131
5.02822	-0.803959693236629	0.623188613715646	-0.799767872120669	0.639369612673642
5.02823	-0.83901203154827	0.636062753264382	-0.796882822058207	0.64233823050626
5.02824	-0.809615909132253	0.669298327459155	-0.793964236703494	0.64531294971999
5.02825	-0.781248407981442	0.623032458263303	-0.791011707928692	0.648293611098149
5.02826	-0.78705223484835	0.667872742999695	-0.788024822741618	0.651280049623365
5.02827	-0.757915232515843	0.616318813527957	-0.78500316324775	0.654272094319591
5.02828	-0.771846909505425	0.683347697937149	-0.781946306614758	0.65726956808841
5.02829	-0.747084618822874	0.656487727807628	-0.778853825036339	0.660272287542793
5.0283	-0.756286593438481	0.637802962518032	-0.77572528569704	0.663280062836578
5.02831	-0.784972435624271	0.639030533419024	-0.772560250740071	0.666292697487754
5.02832	-0.770771002660476	0.688603800801548	-0.769358277233456	0.669309988199976
5.02833	-0.747532601917347	0.677550819123779	-0.766118917140321	0.672331724676759
5.02834	-0.768817050496961	0.666723929380651	-0.762841717288633	0.675357689432784
5.02835	-0.749055475537902	0.651411355691307	-0.759526219342361	0.678387657600392
5.02836	-0.752549910985697	0.642758610188735	-0.756171959776001	0.681421396729499
5.02837	-0.749762949873926	0.662191557476675	-0.752778469848983	0.684458666584101
5.02838	-0.770358989601782	0.670024987709429	-0.749345275581818	0.687499218933633
5.02839	-0.765064755229867	0.6830012488519	-0.745871897736005	0.690542797337364
5.0284	-0.755497605144412	0.723887347359274	-0.742357851794107	0.693589136925057
5.02841	-0.809602066705344	0.689159109881283	-0.738802647941933	0.696637964172084
5.02842	-0.778541745560015	0.658678319898318	-0.735205791054919	0.699688996667224
5.02843	-0.660947505607894	0.740282359291246	-0.731566780685027	0.702741942876328
5.02844	-0.719134868329405	0.711478498737612	-0.72788511105015	0.70579650190007
5.02845	-0.663621326157512	0.683254892161125	-0.724160271028235	0.708852363223968
5.02846	-0.708889628208137	0.701411104933447	-0.720391744152298	0.711909206463894
5.02847	-0.709944615540808	0.711816476132021	-0.716579008608437	0.714966701105243
5.02848	-0.700805083243264	0.702869717795847	-0.712721537239116	0.71802450623398
5.02849	-0.690847190715477	0.718828689353257	-0.708818797547806	0.721082270262736
5.0285	-0.71280383998402	0.715189962287715	-0.704870251707148	0.724139630650171
5.02851	-0.715903439964499	0.738994870184561	-0.700875356573051	0.727196213611751
5.02852	-0.659979353831726	0.712068040880678	-0.696833563700644	0.730251633825172
5.02853	-0.686428950118261	0.705217049160697	-0.692744319364383	0.733305494128582
5.02854	-0.67152478000522	0.759438926171005	-0.688607064584804	0.736357385209804
5.02855	-0.694494884790902	0.729195988096909	-0.684421235157736	0.739406885289732
5.02856	-0.658764980743544	0.792506477414818	-0.680186261688367	0.742453559798086
5.02857	-0.637097845542444	0.735888103055672	-0.675901569633026	0.745496961039519
5.02858	-0.696933379152564	0.715675796674115	-0.671566579342545	0.748536627854555
5.02859	-0.734950704154466	0.771305914260626	-0.667180706115196	0.751572085269635
5.0286	-0.711047994855228	0.735919920559735	-0.66274336025303	0.754602844140767
5.02861	-0.68180372096974	0.76531206832549	-0.658253947124451	0.75762840078874
5.02862	-0.597780311397026	0.709127592624752	-0.653711867235836	0.76064823662411
5.02863	-0.617347858067484	0.752958620539733	-0.649116516307664	0.763661817765115
5.02864	-0.616803579528297	0.753597626206979	-0.644467285357872	0.766668594646689
5.02865	-0.653247883056323	0.758537058683304	-0.639763560795341	0.769668001618785
5.02866	-0.638213095227967	0.744109336286191	-0.635004724518898	0.77265945653714
5.02867	-0.650857189200106	0.809562267562933	-0.630190154024622	0.775642360344676
5.02868	-0.621036760599722	0.754918937902866	-0.625319222524549	0.778616096641756
5.02869	-0.667604704119927	0.777547924507906	-0.62039129907198	0.7815800312484
5.0287	-0.646292210424628	0.793629325347989	-0.615405748696366	0.784533511756689
5.02871	-0.563910907110329	0.7604102407883	-0.610361932550961	0.78747586707157
5.02872	-0.579082624244467	0.811612133886413	-0.60525920806836	0.79040640694318
5.02873	-0.587228199201619	0.854137509666548	-0.600096929127002	0.793324421488898
5.02874	-0.600166947302425	0.780392391490473	-0.594874446232016	0.796229180703401
5.02875	-0.609837257729857	0.772285633753696	-0.589591106705369	0.799119933959799
5.02876	-0.541153767177976	0.820066910913531	-0.584246254888561	0.801995909500089
5.02877	-0.559670987999821	0.812624472632216	-0.578839232361415	0.804856313913247
5.02878	-0.566454798231883	0.823548041652259	-0.573369378171774	0.80770033160399
5.02879	-0.5453792596942	0.844658700898171	-0.567836029079521	0.810527124250509
5.0288	-0.607926610104497	0.804437005429596	-0.562238519818985	0.813335830249346
5.02881	-0.515265434720181	0.829060560888348	-0.556576183372019	0.816125564151625
5.02882	-0.504278761284273	0.856863754817396	-0.550848351262522	0.8188954160854
5.02883	-0.485901723821668	0.824475713538277	-0.545054353864689	0.821644451168313
5.02884	-0.504108711142048	0.808677480710189	-0.539193520729036	0.82437170890877
5.02885	-0.536685544651941	0.820811220230498	-0.533265180930217	0.827076202594092
5.02886	-0.530454842531431	0.88426428464546	-0.527268663431113	0.829756918668595
5.02887	-0.560923272022473	0.851617891148838	-0.521203297467083	0.832412816100055
5.02888	-0.507687768240653	0.816056348021801	-0.515068412954608	0.835042825733074
5.02889	-0.508283512255409	0.847508042581651	-0.508863340918684	0.837645849632305
5.0289	-0.495785526249579	0.820454678426541	-0.50258741394303	0.84022076041403
5.02891	-0.406609112337653	0.845750677394776	-0.496239966647595	0.842766400564744
5.02892	-0.487938282527469	0.843331195069313	-0.489820336187552	0.845281581749648
5.02893	-0.476707578589946	0.835545985492717	-0.483327862778095	0.847765084109651
5.02894	-0.4806847447968	0.847474722395547	-0.476761890249722	0.850215655545657
5.02895	-0.457677155738526	0.90417583684999	-0.470121766628078	0.852632010992991
5.02896	-0.429689333336439	0.91400747817633	-0.463406844742905	0.855012831684714
5.02897	-0.436596997971657	0.830667655814559	-0.456616482871006	0.857356764402706
5.02898	-0.39946216723833	0.872764034215908	-0.449750045407186	0.859662420719383
5.02899	-0.384143142413155	0.832594009197922	-0.442806903567945	0.861928376228899
5.029	-0.47486394650918	0.883187748618329	-0.435786436133098	0.864153169766909
5.02901	-0.468135392654003	0.889310200965679	-0.428688030219132	0.86633530262172
5.02902	-0.394158612923385	0.882817167508379	-0.421511082089366	0.868473237735859
5.02903	-0.394943326230486	0.85973976320791	-0.414254998006305	0.870565398897316
5.02904	-0.426351923429418	0.802803389461704	-0.40691919511993	0.872610169923277
5.02905	-0.420042958372414	0.863555477287788	-0.399503102397203	0.87460589383559
5.02906	-0.358343214081436	0.923713775911916	-0.392006161598944	0.8765508720273
5.02907	-0.354477097330849	0.866815892719221	-0.384427828294481	0.878443363423912
5.02908	-0.338186718542482	0.856656886556025	-0.376767572929244	0.880281583636382
5.02909	-0.331937299491165	0.969074406629162	-0.369024881935748	0.882063704109543
5.0291	-0.340765194988503	0.89937318631914	-0.361199258894141	0.883787851265474
5.02911	-0.3654572841177	0.905589764977113	-0.353290225748502	0.885452105641734
5.02912	-0.334896578657439	0.895526898174885	-0.345297324072295	0.887054501027338
5.02913	-0.332749235017933	0.878771322668233	-0.337220116389025	0.888593023596367
5.02914	-0.287977816730192	0.893159917932467	-0.329058187554558	0.890065611039508
5.02915	-0.297769199819226	0.933613546843796	-0.320811146194407	0.891470151696396
5.02916	-0.315047921327825	0.889791710725039	-0.312478626202319	0.892804483689043
5.02917	-0.287778467229081	0.891486918490542	-0.30406028830694	0.89406639405699
5.02918	-0.291111341573541	0.879891394911997	-0.295555821699729	0.895253617897148
5.02919	-0.246776137337245	0.946899986065665	-0.286964945730768	0.896363837508997
5.0292	-0.221811504173039	0.874605946237088	-0.278287411679533	0.897394681546215
5.02921	-0.230544576833116	0.87382077805254	-0.269523004593706	0.898343724177817
5.02922	-0.199534743939761	0.926890271643579	-0.260671545202947	0.899208484259893
5.02923	-0.259520537217802	0.928782503331447	-0.251732891915015	0.899986424519562
5.02924	-0.241552224262424	0.867412757023955	-0.242706942887179	0.900674950754316
5.02925	-0.223604246536832	0.904802830095722	-0.233593638180149	0.901271411048376
5.02926	-0.227369301651301	0.903633409928277	-0.224392962002203	0.901773095008268
5.02927	-0.248602205037041	0.898232965288829	-0.21510494503632	0.902177233020916
5.02928	-0.193508738670021	0.920473545149159	-0.205729666857843	0.90248099553653
5.02929	-0.219453798196961	0.919457292524591	-0.19626725845121	0.902681492379077
5.0293	-0.162256538893278	0.853362626160182	-0.186717904814372	0.902775772087965
5.02931	-0.142645763828255	0.949788607939416	-0.177081847670816	0.902760821293652
5.02932	-0.162526272259656	0.897509309580711	-0.16735938827783	0.902633564131096
5.02933	-0.165323384695604	0.892329412989185	-0.15755089033953	0.90239086169444
5.02934	-0.128242890101689	0.894673090432793	-0.14765678303306	0.902029511537049
5.02935	-0.0824287337218909	0.90505129038572	-0.137677564140318	0.9015462472209
5.02936	-0.11914131041986	0.907840742358897	-0.127613803293437	0.900937737919599
5.02937	-0.0949659005238936	0.908998619315453	-0.117466145342624	0.900200588080042
5.02938	-0.0810776491070858	0.886277279929855	-0.107235313838524	0.89933133714709
5.02939	-0.0550446437256644	0.839859299816061	-0.0969221146375212	0.898326459356456
5.0294	-0.0714603935079227	0.922111513960304	-0.0865274396387776	0.897182363601883
5.02941	-0.0458336012230545	0.925597880199132	-0.0760522706449205	0.895895393381365
5.02942	-0.0492667695110178	0.86214975631572	-0.0654976833549525	0.894461826828711
5.02943	-0.0899989911033815	0.901587105705879	-0.0548648514983178	0.892877876837671
5.02944	-0.0185895400209021	0.915790015879135	-0.0441550511017429	0.891139691283874
5.02945	-0.0105822255541738	0.915499360103634	-0.0333696648975388	0.889243353352084
5.02946	0.0158881404529016	0.903625514746676	-0.0225101868823569	0.887184881977291
5.02947	-0.00202123318298921	0.883741121114907	-0.0115782270176882	0.884960232405463
5.02948	0.047149809968898	0.876352360185442	-0.000575516080829119	0.882565296882837
5.02949	0.0483823721787384	0.882732798821357	0.0104960893247035	0.879995905483691
5.0295	0.000173015423967092	0.804690091810305	0.0216346016083965	0.877247827083137
5.02951	0.0488488532539887	0.858049081691356	0.0328378968729329	0.874316770485306
5.02952	0.0372222659254699	0.887672213157812	0.0441037094257661	0.871198385718712
5.02953	0.0927758653676309	0.881513805452572	0.0554296261364176	0.867888265504765
5.02954	0.0292145319380164	0.87228533126534	0.0668130806165506	0.864381946915602
5.02955	0.095756353647432	0.86934258206551	0.0782513472374173	0.86067491322808
5.02956	0.111317444878226	0.830544637131326	0.0897415349755952	0.856762595987396
5.02957	0.0970207211058106	0.813686215538468	0.101280581078489	0.852640377295126
5.02958	0.124333159224659	0.806982630476557	0.112865244560023	0.848303592330689
5.02959	0.142044346188254	0.812668091954225	0.124492099518428	0.843747532121666
5.0296	0.208201100479926	0.82012570874866	0.13615752826794	0.83896744657998
5.02961	0.155672075641372	0.794305414349229	0.147857714295503	0.833958547814234
5.02962	0.225496646685277	0.79666681587118	0.15958863503474	0.828716013736014
5.02963	0.164577367853103	0.862606657639202	0.171346054449549	0.823234991979737
5.02964	0.185720138519703	0.809031124196391	0.183125515439069	0.817510604147867
5.02965	0.243629316429438	0.842409464378462	0.194922332056853	0.811537950402098
5.02966	0.238251497719734	0.76768590528659	0.206731581537184	0.805312114423003
5.02967	0.218275480107658	0.746900169334945	0.218548096141082	0.798828168751928
5.02968	0.277560404078216	0.773033796684097	0.230366454815475	0.792081180538924
5.02969	0.283854940583848	0.746679035341126	0.242180974659258	0.785066217722736
5.0297	0.318080977532114	0.75018368953716	0.253985702209609	0.777778355659004
5.02971	0.271160847667197	0.711246977994374	0.265774404542875	0.770212684224366
5.02972	0.265265996053358	0.728577759813204	0.277540560184653	0.762364315426626
5.02973	0.269949209084937	0.783243671936729	0.289277349843406	0.754228391540275
5.02974	0.337703874246496	0.769049434088573	0.300977646962898	0.745800093799751
5.02975	0.351997514624833	0.696076020774587	0.312634008089235	0.737074651685719
5.02976	0.379093463083755	0.732217347027769	0.324238663067933	0.728047352827747
5.02977	0.330133561157878	0.675231570005739	0.335783505067531	0.718713553561646
5.02978	0.423579932717471	0.680978062308705	0.347260080426316	0.709068690183743
5.02979	0.381562210187311	0.662421063908094	0.358659578343733	0.699108290926785
5.0298	0.434312449354603	0.711038671697046	0.369972820400078	0.688827988715697
5.02981	0.447480434853542	0.603285475833116	0.381190249927274	0.678223534732949
5.02982	0.400300585056273	0.619790371644794	0.392301921229617	0.667290812846016
5.02983	0.441728897341128	0.620727442876866	0.403297488655337	0.656025854953645
5.02984	0.449761922416484	0.626533948062256	0.414166195539019	0.644424857293587
5.02985	0.445460591106852	0.601377600870749	0.424896863017451	0.632484197775426
5.02986	0.492755085028112	0.566374931399446	0.435477878723235	0.620200454408178
5.02987	0.388537810706325	0.534458685703833	0.445897185379607	0.607570424877827
5.02988	0.430483990799353	0.60551096281831	0.456142269303564	0.594591147354074
5.02989	0.484866087927055	0.593336065574757	0.466200148827033	0.581259922613201
5.0299	0.402945611399984	0.559435246634151	0.476057362665053	0.567574337549556
5.02991	0.380658123765303	0.560750314703516	0.4856999582453	0.553532290175924
5.02992	0.425244064264947	0.51862971236653	0.49511348001737	0.539132016222881
5.02993	0.440205746043928	0.539862351929419	0.504282957780015	0.52437211743357
5.02994	0.457457706636476	0.550036523205565	0.513192895052526	0.509251591682459
5.02995	0.436826380308713	0.484756872218358	0.521827257522937	0.493769865059528
5.02996	0.467251558671261	0.473223479918958	0.530169461626808	0.47792682604913
5.02997	0.458123465157458	0.433226555477507	0.538202363302528	0.461722861970303
5.02998	0.506527827684751	0.431829885724125	0.545908246979344	0.44515889786212
5.02999	0.564531784113054	0.453673296247078	0.553268814878283	0.428236437988033
5.03	0.494549328657144	0.352657075063739	0.560265176704736	0.410957610177161
5.03001	0.514096591117859	0.418172291195401	0.566877839827493	0.393325213243469
5.03002	0.522559018872335	0.374630500954624	0.573086700071639	0.375342767709245
5.03003	0.501839478074262	0.339912954537548	0.578871033250242	0.357014570141216
5.03004	0.544798683530816	0.396698622375715	0.584209487607847	0.338345751376446
5.03005	0.500685343539771	0.348310232851815	0.589080077363174	0.319342338980687
5.03006	0.543241771960574	0.257773972805177	0.593460177575408	0.300011324313727
5.03007	0.555087803304505	0.300668633726178	0.597326520607693	0.280360734578984
5.03008	0.52622083715419	0.304077506133571	0.600655194500223	0.260399710300977
5.03009	0.554830184470373	0.228555359704228	0.603421643624258	0.240138588714308
5.0301	0.559468438790567	0.265177389705681	0.605600672060868	0.219588993555717
5.03011	0.580483291929756	0.22738207205884	0.607166450219437	0.198763931825092
5.03012	0.585674067725325	0.232993997814892	0.60809252530533	0.177677898126283
5.03013	0.547715498842942	0.215393378756055	0.608351836356612	0.156346987208701
5.03014	0.541163762248307	0.175275829313995	0.607916734691118	0.134789015407708
5.03015	0.522476040391718	0.165868404523449	0.606759010754962	0.113023651724598
5.03016	0.559935261107146	0.127881594810015	0.604849928534497	0.0910725592894287
5.03017	0.59756747426715	0.0674947933176724	0.602160268891666	0.0689595480158635
5.03018	0.598410816727001	0.0380684170694006	0.598660383417288	0.046710739279548
5.03019	0.580746723442628	0.0722060952179536	0.594320260660829	0.0243547434223972
5.0302	0.549275656226851	0.0886888078884076	0.58910960690683	0.00192285090839786
5.03021	0.557399921598306	-0.0214494613295695	0.582997944028276	-0.0205507620823991
5.03022	0.528550758692685	-0.0229146586511995	0.575954727347972	-0.0430288129473804
5.03023	0.574808310980911	-0.0529674870164508	0.567949486912153	-0.0654706762541539
5.03024	0.571049486274139	-0.0873843798327029	0.558951996116081	-0.0878321312270898
5.03025	0.524815712059504	-0.100487440580104	0.548932472204018	-0.110065093033099
5.03026	0.533840296535207	-0.0754378555582737	0.53786181386522	-0.132117328061197
5.03027	0.508320908995875	-0.0816594077842715	0.525711881868493	-0.153932153956538
5.03028	0.49193435929318	-0.181548654482714	0.512455829517022	-0.175448125772489
5.03029	0.450287516517504	-0.178577338679769	0.498068490601475	-0.196598710455648
5.0303	0.478403926801194	-0.191831898002837	0.482526833458421	-0.217311953007894
5.03031	0.49731319714471	-0.209766060566701	0.465810490747616	-0.237510139025831
5.03032	0.450321095784956	-0.173174395325133	0.447902375560301	-0.257109460073924
5.03033	0.410958443110991	-0.282564195662075	0.428789395393487	-0.276019690568925
5.03034	0.457314120048707	-0.268877369679252	0.408463276384109	-0.294143887518626
5.03035	0.370092082764337	-0.324317921752493	0.386921510822573	-0.311378127758491
5.03036	0.366623655661266	-0.336316120003884	0.364168441201871	-0.327611301341841
5.03037	0.390856660122437	-0.309385797871986	0.340216493824562	-0.342724984454394
5.03038	0.30522282195252	-0.330203105679435	0.315087573960697	-0.356593420806519
5.03039	0.304993631232864	-0.327173540535131	0.288814632400522	-0.369083646926662
5.0304	0.285031871209628	-0.338516599151314	0.26144340971536	-0.380055804042251
5.03041	0.256263216572227	-0.384989733717777	0.233034359060085	-0.389363687274419
5.03042	0.168220287049805	-0.401066091513339	0.203664740356504	-0.396855591441183
5.03043	0.217956689036871	-0.383094933683279	0.173430867707052	-0.402375521399817
5.03044	0.107801754827303	-0.421961877063505	0.142450477117132	-0.405764842990472
5.03045	0.0534652505450492	-0.405560772214982	0.110865162383042	-0.40686445728719
5.03046	0.0552413800792329	-0.409132206714211	0.0788428029291698	-0.405517584651402
5.03047	0.0465074908297168	-0.366709233452624	0.0465798779968903	-0.401573244278376
5.03048	0.0343444334852358	-0.397541743027523	0.0143035270024518	-0.394890507220338
5.03049	-0.0472929199191346	-0.367634628808566	-0.0177268229412317	-0.385343583529842
5.0305	-0.0594503482666232	-0.38818241533682	-0.0492184827465303	-0.372827774135228
5.03051	-0.154917777503942	-0.349737867328947	-0.0798454415663127	-0.357266272129073
5.03052	-0.145190262967515	-0.399629255460879	-0.109249517939577	-0.338617733639685
5.03053	-0.158861433968483	-0.293457719135754	-0.137043041478147	-0.316884453583165
5.03054	-0.170415990974036	-0.308195926910452	-0.162813386851106	-0.292120876869611
5.03055	-0.219006373266401	-0.272470997203311	-0.186129653141424	-0.264442054613828
5.03056	-0.222366188992293	-0.244383392496342	-0.206551711668176	-0.234031525550018
5.03057	-0.216323895416091	-0.209956556412415	-0.223641724948762	-0.201147978663512
5.03058	-0.276947224924718	-0.154365610033223	-0.23697806375005	-0.166129952911855
5.03059	-0.192897033932293	-0.189057889661139	-0.246171320171125	-0.1293977773974
5.0306	-0.299804092587094	-0.0603295450682399	-0.250881844564041	-0.091451976315023
5.03061	-0.311925413052215	-0.0726547274366609	-0.25083794752363	-0.0528674804875955
5.03062	-0.227247480148714	0.0613211746526325	-0.245853642047234	-0.0142832158839565
5.03063	-0.309821978433857	-0.022368708791547	-0.235844601434602	0.0236130212959414
5.03064	-0.280140650292232	0.0328821683070655	-0.220840924154882	0.0601040652019343
5.03065	-0.218770666148286	0.146773591559225	-0.200995368374319	0.0944664458696356
5.03066	-0.19749727632291	0.158646857904206	-0.176585967573896	0.125995754726619
5.03067	-0.14672134061059	0.176540141248432	-0.148012357129304	0.154032683160994
5.03068	-0.167347095566707	0.197522664341465	-0.115785688917261	0.177987906401019
5.03069	-0.0856981471351079	0.228144516882843	-0.0805126165412565	0.197363992776568
5.0307	-0.0139280719361466	0.213740246486484	-0.0428744094119719	0.211772748580507
5.03071	-0.0660048977663437	0.263039655140779	-0.00360271184472823	0.220946834513936
5.03072	0.0196614719558208	0.18412328469949	0.036546264525693	0.224745048312913
5.03073	0.102027952326728	0.255442905292577	0.0768172746258361	0.223151274369426
5.03074	0.0938682912486835	0.221763082329804	0.116479621791925	0.216267665452826
5.03075	0.147987379286547	0.231333891134919	0.154847443183586	0.20430306910786
5.03076	0.213096292385492	0.122508099376352	0.191295794880488	0.187557995036353
5.03077	0.228077831119322	0.156783932694894	0.225272105886136	0.166407525923053
5.03078	0.237576441290314	0.112377003111244	0.25630301013358	0.141283519176409
5.03079	0.252226392019832	0.0968012867721314	0.283996924021371	0.112657268477611
5.0308	0.331590043105079	0.047177879848039	0.308042988154282	0.0810235395414562
5.03081	0.332415441415866	0.0980230643043865	0.328207131686398	0.0468866109825024
5.03082	0.312441290924134	0.00940830335115996	0.344326057958007	0.0107486773901178
5.03083	0.357477278775762	-0.00206543481709016	0.356299912716953	-0.026899265342028
5.03084	0.388303845694773	-0.0762641204221862	0.364084306672978	-0.0655841184379723
5.03085	0.372283265142172	-0.0647613722125137	0.367682246491253	-0.104855159716788
5.03086	0.407356997761381	-0.158106347611172	0.367136402392526	-0.144286581652709
5.03087	0.316472220890505	-0.253842522895715	0.362522020788332	-0.183478403292285
5.03088	0.285627367258079	-0.220972524988436	0.353940685751622	-0.222056076898496
5.03089	0.296169910648876	-0.260913576189615	0.341515048005763	-0.259669093704194
5.0309	0.321417244745152	-0.287210411186602	0.325384575501595	-0.29598886384494
5.03091	0.322237648800376	-0.322102321981739	0.305702334139782	-0.330706110714418
5.03092	0.239610484484768	-0.404422348785351	0.282632778198431	-0.363527984932132
5.03093	0.185931976751826	-0.456442461030647	0.256350514279684	-0.394175071862184
5.03094	0.226136227679066	-0.43148483987598	0.227039996670727	-0.422378441646226
5.03095	0.194743578005616	-0.433092070410461	0.194896112814464	-0.447876873347905
5.03096	0.167420676277477	-0.522558026025176	0.160125622009189	-0.470414376047007
5.03097	0.122148536809782	-0.487067986055107	0.122949415612198	-0.48973812988726
5.03098	0.115911246123809	-0.534548345430058	0.0836055702857671	-0.505596979078963
5.03099	0.0862349014485415	-0.533579113187365	0.0423531641612564	-0.517740626590629
5.031	0.0140184234521488	-0.487713635476374	-0.000523184071065191	-0.525919706063698
5.03101	-0.01940530693546	-0.552760526381278	-0.0447081145846834	-0.529886939021338
5.03102	-0.0679377512291497	-0.534093117212184	-0.0898497635623894	-0.52939962271545
5.03103	-0.117222474907981	-0.525110793070528	-0.135553595728838	-0.524223732058421
5.03104	-0.254845776735916	-0.503505510612632	-0.18137607450513	-0.514139952199868
5.03105	-0.177781693454534	-0.495643109550241	-0.226818527518763	-0.498951977272455
5.03106	-0.186689600099424	-0.513635656809176	-0.271321714673802	-0.478497402565657
5.03107	-0.285283209348446	-0.432041826237538	-0.314261789404674	-0.452661484081593
5.03108	-0.442373747873957	-0.345295299555554	-0.35494855436989	-0.421393918360263
5.03109	-0.40727292641858	-0.436748137325276	-0.392627133296133	-0.38472858054241
5.0311	-0.476193046379714	-0.269720771409858	-0.426484379011298	-0.342805823612075
5.03111	-0.474654151096156	-0.204877768214046	-0.455661462462522	-0.295896467199273
5.03112	-0.512855931131024	-0.273216471529577	-0.479274066011072	-0.244425989032014
5.03113	-0.489569309280193	-0.287936478892594	-0.496441346888517	-0.188996707692105
5.03114	-0.533388097364689	-0.142998358878195	-0.506324249310109	-0.130404993355444
5.03115	-0.573190991829316	-0.096018097443617	-0.508172754362903	-0.0696499086696026
5.03116	-0.486984643001804	0.0990270058790435	-0.50138025561694	-0.0079293721510274
5.03117	-0.435356114769536	0.14292496363501	-0.485541534168739	0.0533798035252925
5.03118	-0.487123671946431	0.0247134672698214	-0.46050902502634	0.11276059271683
5.03119	-0.428055181116542	0.0939672611470355	-0.426440613112535	0.168613796060874
5.0312	-0.443747857419496	0.190211063082347	-0.383831559532544	0.219333324366587
5.03121	-0.365186573616935	0.244443764008035	-0.33352378730166	0.263393456367733
5.03122	-0.181276596782722	0.348370213032714	-0.276687882692386	0.299439894525645
5.03123	-0.136791795691809	0.385507400861987	-0.214776643537213	0.326374573180672
5.03124	-0.0580553959810901	0.389997729888184	-0.149453236780892	0.343424001274829
5.03125	-0.111136790703973	0.315645951649838	-0.0825010872293851	0.350182726425206
5.03126	-0.09999909286949	0.379787663374438	-0.0157255195785752	0.346627020103385
5.03127	-0.00336497022023144	0.320509961341675	0.0491418003310087	0.333098330390981
5.03128	0.00842079171971819	0.309352821100284	0.110525625189277	0.310260389447371
5.03129	0.100051011700079	0.323062544537368	0.167069823795889	0.279037139292292
5.0313	0.174621404700398	0.283944847822187	0.217676396479722	0.240540270690112
5.03131	0.25096371793273	0.169944187179923	0.261520839524831	0.195995077487877
5.03132	0.334930981186399	0.139798212882462	0.298046820891898	0.146671868925067
5.03133	0.293105151406818	0.0851726113273297	0.326944947947818	0.0938279479780785
5.03134	0.264555370175237	0.0255861214241577	0.348121072331699	0.0386627633050524
5.03135	0.357121377423608	-0.00505209512664986	0.361659303483126	-0.0177132593146098
5.03136	0.420720665123057	-0.112261378561485	0.367784027633748	-0.0742972482796216
5.03137	0.36929233075929	-0.177084348515922	0.366824089768175	-0.130201756513828
5.03138	0.379472779394383	-0.164271200503699	0.35918115492212	-0.184654340868419
5.03139	0.292910204041528	-0.284763064572561	0.345303285657381	-0.236991214145369
5.0314	0.314803140742186	-0.338493638187429	0.325664026901449	-0.286647077899564
5.03141	0.278798742385855	-0.315687088402456	0.300746784024853	-0.333142868824215
5.03142	0.214154251776694	-0.340039974915171	0.271033982999212	-0.376072750508866
5.03143	0.248890357692363	-0.42460213035967	0.237000364445989	-0.415091314175039
5.03144	0.177644700908612	-0.490904841810783	0.199109737019852	-0.449901646119171
5.03145	0.122809437234469	-0.491242899550666	0.157814556957939	-0.480244685836001
5.03146	0.0917403798479849	-0.510408503258767	0.113557776319507	-0.505890134377594
5.03147	0.0515581408500351	-0.484435176442611	0.0667764887584336	-0.526629068140941
5.03148	0.0398882300730229	-0.550776194334061	0.0179069818816371	-0.542268358001288
5.03149	-0.0876961101749317	-0.535606804234036	-0.0326091307970419	-0.552626975537308
5.0315	-0.106674790630774	-0.525974846706522	-0.0843179847344121	-0.557534276493475
5.03151	-0.188199012892043	-0.572713380988239	-0.136746019950868	-0.556830376423206
5.03152	-0.183183512957692	-0.453423624776685	-0.189392309747424	-0.550368764775028
5.03153	-0.295669410048012	-0.522417996038679	-0.241721007144389	-0.538021331207419
5.03154	-0.284997016723857	-0.508844875435412	-0.293154340644398	-0.519685989601077
5.03155	-0.304277872959341	-0.492961342985029	-0.343066711398627	-0.495297066801452
5.03156	-0.4149707837703	-0.43771345306201	-0.390780593035328	-0.464838557504556
5.03157	-0.435378704218677	-0.452197353836712	-0.435565101812786	-0.428360214307446
5.03158	-0.472636869456575	-0.379910253336367	-0.476638267150401	-0.385996222793689
5.03159	-0.455631675265848	-0.33736517590947	-0.513174157683908	-0.337985888662336
5.0316	-0.522298786807787	-0.272598141383991	-0.544316057592973	-0.284695330054052
5.03161	-0.639699680295454	-0.194390510423884	-0.569196779915042	-0.226638635447978
5.03162	-0.604058072766585	-0.160247760336088	-0.586966878471209	-0.164496357809327
5.03163	-0.58851870632783	-0.0624221337714022	-0.596830914156829	-0.0991286520230557
5.03164	-0.600195641431135	-0.0671988676355264	-0.598091009722321	-0.0315799542742395
5.03165	-0.578606024769293	-0.0359188332743134	-0.590195714129565	0.0369279841030202
5.03166	-0.557024029770134	0.0473488379108689	-0.572790806706306	0.105017481477709
5.03167	-0.626258423212825	0.131622586297636	-0.545767323790262	0.171192448278728
5.03168	-0.511424935242103	0.209795257080998	-0.509301103132933	0.233892038316552
5.03169	-0.471921208785336	0.294828639094547	-0.463877869935952	0.291558157598885
5.0317	-0.411155214693079	0.360666709712391	-0.410298627778189	0.342712099426543
5.03171	-0.349040663239191	0.350853049091406	-0.349661978319242	0.386033424850792
5.03172	-0.292184933120565	0.437284100841931	-0.283322803745957	0.420432927701489
5.03173	-0.248231662585721	0.468284028080731	-0.212830033473527	0.445111554204824
5.03174	-0.181725140087626	0.472671669342872	-0.139849301193299	0.459598642172568
5.03175	-0.0944764897456879	0.508825910742423	-0.0660784841133278	0.463765576536687
5.03176	-0.0412192104834613	0.490240278994626	0.00683509037066185	0.457814361179958
5.03177	0.002733736852087	0.458331580692019	0.0773677159007076	0.442243943474936
5.03178	0.141740612510777	0.473259658631701	0.144176596999701	0.417799715739259
5.03179	0.116879443814561	0.42615830223191	0.206138017765232	0.385413025896883
5.0318	0.258332949941294	0.321829124960951	0.262365859637961	0.346137666273981
5.03181	0.349802092347252	0.338363212380876	0.31221230092422	0.301089388068571
5.03182	0.405262509560681	0.25493039700605	0.355254123961914	0.251392906126602
5.03183	0.437554153110533	0.246011137697703	0.391268799286323	0.19813904846699
5.03184	0.380879281635153	0.168087984353249	0.420204521246807	0.142353025287415
5.03185	0.478503866638248	0.102667855564124	0.44214785451726	0.0849734659108394
5.03186	0.468506061429113	0.00332085189002324	0.457291856541868	0.0268409848990096
5.03187	0.418694739838576	-0.0350959700367918	0.465906672536929	-0.0313054293604506
5.03188	0.510615202435294	-0.0899974157829554	0.46831380047685	-0.0888260408646075
5.03189	0.454378695263058	-0.153066976819676	0.464864571789849	-0.145173741248254
5.0319	0.455164464363855	-0.257827471235637	0.455922915381992	-0.199884669618411
5.03191	0.442029209225434	-0.297834162297986	0.441852159599524	-0.252567276801215
5.03192	0.370135694299776	-0.369860533036907	0.42300545169324	-0.302890735527679
5.03193	0.388830377714799	-0.427921218313681	0.39971930409839	-0.350573329495399
5.03194	0.368868239784951	-0.443463007979382	0.372309779655023	-0.395371231382166
5.03195	0.240785534672351	-0.507324692174788	0.341070877242893	-0.437067907081268
5.03196	0.188334249142381	-0.548957709522505	0.306274755501514	-0.475464258022844
5.03197	0.189699319378927	-0.572218273397019	0.268173521340195	-0.510369530693307
5.03198	0.127188115396366	-0.606131284317345	0.227002403426336	-0.541592975894175
5.03199	0.0886571120498138	-0.612191096010741	0.182984223622649	-0.568936225366758
5.032	0.000902081591443027	-0.61030349765513	0.136335168685907	-0.592186367049019
5.03201	-0.0396498506509144	-0.644350866741686	0.087271948922199	-0.611109741645854
5.03202	-0.0413837276153186	-0.617039588180618	0.0360205076392883	-0.625446554572428
5.03203	-0.153816969311595	-0.670833487281361	-0.0171734888599784	-0.634906503240291
5.03204	-0.219221578576919	-0.610909114380285	-0.0720321036958758	-0.639165766992573
5.03205	-0.25145868827302	-0.596210805923914	-0.12823023224265	-0.637865904401584
5.03206	-0.313132059334344	-0.57697728943616	-0.185378103153075	-0.630615458158094
5.03207	-0.395063486754156	-0.51368898802816	-0.243001054125409	-0.616995385332962
5.03208	-0.41378368720961	-0.508793477965026	-0.300516726968826	-0.596569803401839
5.03209	-0.435341906053322	-0.489841256644152	-0.357210300858127	-0.568903940538517
5.0321	-0.493491868786454	-0.416532525508885	-0.412209143852952	-0.533591533189768
5.03211	-0.55995663631789	-0.358822279231066	-0.464459391604933	-0.490294092696005
5.03212	-0.604177172274305	-0.33370356051226	-0.512708505424124	-0.438794245026569
5.03213	-0.557048669346168	-0.267835415875037	-0.555499768792637	-0.379064408910826
5.03214	-0.620115174550938	-0.185252118440387	-0.591186704939569	-0.311350007721821
5.03215	-0.64078434782137	-0.133521149350852	-0.617976968762465	-0.236262809947707
5.03216	-0.650456734168811	0.0129766449458671	-0.634015392823163	-0.154874695811858
5.03217	-0.661666730680191	0.0806561050270525	-0.637513177128055	-0.06879559144403
5.03218	-0.657514276646481	0.177728824788881	-0.626923305684505	0.0197870165392246
5.03219	-0.523075765492116	0.267303070973712	-0.601150534231103	0.108132888759174
5.0322	-0.517401631903056	0.295704583985674	-0.559769071473764	0.193060701701189
5.03221	-0.406257713933718	0.326128492127642	-0.503206634600988	0.271156040174373
5.03222	-0.36361391271445	0.439330223923927	-0.432846711991772	0.339062473693013
5.03223	-0.254855839146758	0.446190009538433	-0.351008349103873	0.39381548363885
5.03224	-0.201543857770148	0.472788394921234	-0.260786858602136	0.43315793352863
5.03225	-0.130990938894085	0.472970564448356	-0.165773853316328	0.455771447312579
5.03226	0.0384120758444189	0.474868774802517	-0.0697081236439083	0.461375414021806
5.03227	0.126987202000773	0.47336521000043	0.023873600764444	0.450679178822029
5.03228	0.209536147228678	0.422434115633588	0.11192190208156	0.425209957398813
5.03229	0.270254809067654	0.355913501330373	0.192055447255617	0.387064979821465
5.0323	0.292503560366431	0.329133648986364	0.262627679973537	0.338643857951792
5.03231	0.397227807054057	0.22853711956663	0.322695975077645	0.282407841284436
5.03232	0.399735725329284	0.238764604104599	0.37192428899561	0.220694180057232
5.03233	0.433021903501441	0.119794355351823	0.410452740878781	0.155594726673342
5.03234	0.463103371879212	0.105818498004699	0.43876169061202	0.0888936982440064
5.03235	0.477278132609972	0.0342739187045638	0.457548597410281	0.0220518967168839
5.03236	0.503566041035684	-0.0629882005427777	0.467626953376535	-0.0437773535739048
5.03237	0.496775140633736	-0.14946713155137	0.469849779628839	-0.107713801344864
5.03238	0.409173473366315	-0.19143787665386	0.465055956216397	-0.169107590176149
5.03239	0.428635392028763	-0.238611826795489	0.454035615204465	-0.227495223355319
5.0324	0.479412204173237	-0.311606843709515	0.437510272717676	-0.282558296343257
5.03241	0.386121953198226	-0.370932767238557	0.41612367254908	-0.334087050105506
5.03242	0.398753265542606	-0.321995271766996	0.390439994270149	-0.381949419422474
5.03243	0.361892317661651	-0.429055223904693	0.360946853418539	-0.426065424644449
5.03244	0.326748262134547	-0.450355116174946	0.328061238771752	-0.466386323767042
5.03245	0.290392738161416	-0.490284369291848	0.292137130826246	-0.502877766248592
5.03246	0.235579928275585	-0.489807856080571	0.253474015943265	-0.53550616848715
5.03247	0.207916165772851	-0.515015739455133	0.212325867172448	-0.564227593428848
5.03248	0.153960385223393	-0.540597140579929	0.168910429053362	-0.588978521353418
5.03249	0.118018204294087	-0.547980406049552	0.123418844070821	-0.609668022689684
5.0325	0.0808310346086282	-0.636403886325631	0.0760258142249959	-0.62617097781151
5.03251	0.0501616777794101	-0.611707762417307	0.0269006183514597	-0.638322134341349
5.03252	0.0538646101528701	-0.601360087816532	-0.0237805853430996	-0.645910957818716
5.03253	-0.00907939486619155	-0.620820177730157	-0.0758206480041418	-0.648677430940872
5.03254	-0.118986355853148	-0.609762785714452	-0.128984913233814	-0.646309209647622
5.03255	-0.132809753551972	-0.640609173445813	-0.182981663553975	-0.638440874714825
5.03256	-0.193360978025691	-0.59301142038736	-0.23743894105029	-0.624656450278915
5.03257	-0.248581661418848	-0.547861004726891	-0.29187733481852	-0.604496915756956
5.03258	-0.286310433691166	-0.544356136996962	-0.345678749470687	-0.577475115756918
5.03259	-0.341646473549714	-0.554747700302413	-0.398051973617404	-0.54310123007542
5.0326	-0.446370557194508	-0.496555823648905	-0.447997239258794	-0.500922671379267
5.03261	-0.434438929429934	-0.479159399766533	-0.494274096790528	-0.450582649993505
5.03262	-0.498560476637935	-0.419973338897559	-0.535379944630594	-0.391901178389486
5.03263	-0.562759275173762	-0.408507655538369	-0.569550313970536	-0.324980205871199
5.03264	-0.557023479343996	-0.239957390054962	-0.594795839590461	-0.25032989282599
5.03265	-0.551172285653231	-0.14559219074351	-0.608993163432152	-0.169004888498134
5.03266	-0.591837485477105	-0.0780435444340185	-0.610045113671266	-0.0827278724130154
5.03267	-0.579579739426354	0.00318198306407504	-0.596115942882444	0.00603537495376683
5.03268	-0.556706695936642	0.0801021955251855	-0.565927644176856	0.0940942280533337
5.03269	-0.506246806603122	0.191704636630852	-0.519074765092183	0.1776866654186
5.0327	-0.455315618774647	0.217800665177865	-0.456286185277697	0.252786746665071
5.03271	-0.403779590909141	0.35901884837106	-0.379548612952374	0.315540908622737
5.03272	-0.238788566092309	0.415134092689778	-0.292024063938398	0.362755249586058
5.03273	-0.213072603755845	0.469900751863194	-0.197746240827105	0.392319569417525
5.03274	-0.0775929523795305	0.439390870018863	-0.101151287863931	0.403457907320964
5.03275	-0.0118136358156113	0.415373729448704	-0.00655397027388399	0.3967448334574
5.03276	0.096177914992722	0.394934103365437	0.082307214172444	0.373900385143911
5.03277	0.205130759691639	0.423405100372357	0.162567007149847	0.337439010655035
5.03278	0.237211062701721	0.32733395009223	0.232343312081939	0.290273399329247
5.03279	0.338886481900723	0.256852908292158	0.290685953538402	0.235360360591807
5.0328	0.401408840980496	0.143136759854402	0.337420715488305	0.175439654343906
5.03281	0.401678659194569	0.109275719579214	0.372948892614525	0.112878652612969
5.03282	0.420752386967609	0.00721373355741023	0.398049016018337	0.0496091621251273
5.03283	0.431206402210811	-0.0923207464143605	0.413708193517203	-0.0128692414863797
5.03284	0.455182001108084	-0.101808207167462	0.420993696136898	-0.0734458365900119
5.03285	0.484703389304565	-0.139549992596631	0.420964235875854	-0.131336710303085
5.03286	0.382181576008612	-0.224271699032956	0.414614671998409	-0.186018637754859
5.03287	0.389945045212181	-0.251945395781378	0.402846090575838	-0.237167400817466
5.03288	0.406061562277977	-0.281455641795386	0.386453635629607	-0.28460457657516
5.03289	0.376939142857603	-0.338900585172056	0.366125865261181	-0.32825395066806
5.0329	0.316203104353559	-0.376875578436116	0.34245100207848	-0.368107100928866
5.03291	0.33154692608095	-0.394064740318513	0.315926873378946	-0.404196946117196
5.03292	0.266097244843187	-0.432809106324253	0.286972463919095	-0.436577824434256
5.03293	0.175743022770373	-0.415193099735395	0.25593982915981	-0.465310717129034
5.03294	0.219310740136304	-0.485362613756447	0.223125688446822	-0.490452412131329
5.03295	0.173818624434732	-0.53717781054972	0.188782396436852	-0.512047624989431
5.03296	0.163276397269788	-0.519868167092876	0.153128233168919	-0.530123314819627
5.03297	0.0991247510885739	-0.523012241144173	0.11635710236887	-0.544684633291161
5.03298	0.0987261543653987	-0.51121888673153	0.0786478157920568	-0.555712120743824
5.03299	0.0657873554086264	-0.554113153812035	0.0401731902357432	-0.563159918756204
5.033	0.034480247044824	-0.508589527434675	0.0011092059204478	-0.566954909953573
5.03301	-0.017867463235547	-0.547269400296912	-0.0383555240324721	-0.566996831717239
5.03302	-0.0295642739086111	-0.492338306702796	-0.078009743528001	-0.563159548729605
5.03303	-0.0360527580268049	-0.508691452724877	-0.117608821289333	-0.555293816669186
5.03304	-0.161831883628729	-0.505129174548889	-0.156863203062837	-0.543232029421366
5.03305	-0.164683440351451	-0.513176435787982	-0.19542610165449	-0.526795612992776
5.03306	-0.14957803385435	-0.514827176806772	-0.232880709243238	-0.5058058994696
5.03307	-0.15009747260622	-0.468140496284299	-0.268727561343488	-0.480099456901998
5.03308	-0.237654129008412	-0.465685758474659	-0.302373169476041	-0.44954891602966
5.03309	-0.299009511812484	-0.460556880919665	-0.333121687201975	-0.414090240833536
5.0331	-0.31294307938084	-0.35830029575685	-0.360172165726855	-0.373757018546337
5.03311	-0.353146567154194	-0.345997278432609	-0.382624809447289	-0.328721545309281
5.03312	-0.414015410987502	-0.255685417103931	-0.399500370446174	-0.279341099395125
5.03313	-0.43273782926152	-0.242550775639519	-0.409777089174114	-0.226205726551224
5.03314	-0.449816645881743	-0.226629589605793	-0.412448907751854	-0.170181185483761
5.03315	-0.397401856307468	-0.121916411619896	-0.406606485126828	-0.11243781435043
5.03316	-0.424042543996841	-0.0854791970192683	-0.391538395920528	-0.0544538408329775
5.03317	-0.377912071497132	0.00246426573604747	-0.366843866466345	0.00201861524468216
5.03318	-0.32158698916909	0.0714315907382253	-0.332541493294013	0.0550334478144927
5.03319	-0.297862602744213	0.0462479155927763	-0.28915275051768	0.102577514518174
5.0332	-0.225867128945542	0.211682854958107	-0.237737639629306	0.142734607823905
5.03321	-0.156722548400252	0.231136295952771	-0.179865049753797	0.173864332113967
5.03322	-0.0817350074132843	0.305486930231786	-0.117512646383545	0.194765198973051
5.03323	-0.0408442967234586	0.194997737857712	-0.0529075184983944	0.204790523293274
5.03324	0.0969918702167226	0.228596877579573	0.011666152113898	0.203894531458343
5.03325	0.138015036561164	0.265300280007048	0.0740582217864254	0.19260209178358
5.03326	0.165728291027504	0.189373601358296	0.13241047866945	0.17191296613691
5.03327	0.184596144808873	0.165950162449999	0.185260056147651	0.14316432092177
5.03328	0.271457194237883	0.106545572931646	0.231581840707941	0.107879827999082
5.03329	0.308741427828409	0.0208021383809307	0.270776612314041	0.0676302320253622
5.0333	0.343771396975175	-0.000903864469298659	0.302619914353067	0.0239218169626043
5.03331	0.310442198397995	-0.0616110950176401	0.327189109073974	-0.0218803801683965
5.03332	0.274053981091329	-0.101011881538773	0.344784064528386	-0.0685955905132384
5.03333	0.324028499736508	-0.145241255017487	0.355852604195477	-0.115242362195976
5.03334	0.374023456303008	-0.21367591205272	0.360927147847939	-0.161033325597913
5.03335	0.348843535593096	-0.187327493461738	0.360575058619208	-0.205357172264474
5.03336	0.326409771799195	-0.25778107099893	0.355362527255485	-0.247754024446003
5.03337	0.361362876181207	-0.253076753270629	0.3458303176155	-0.287888685291076
5.03338	0.282241415092607	-0.299242616470189	0.332479087308312	-0.325524674198993
5.03339	0.309983042086219	-0.343896699496497	0.315761962468316	-0.360500682141489
5.0334	0.333449454478856	-0.373713084655746	0.296082318480482	-0.392710174192249
5.03341	0.244613245463377	-0.386144404488767	0.273795113065837	-0.422084280490114
5.03342	0.255554687155816	-0.43893962764077	0.249210523643913	-0.448577778783177
5.03343	0.249975410423499	-0.445415964897753	0.222599001414572	-0.472157807858923
5.03344	0.23822945790649	-0.431888484310498	0.194197149401962	-0.492794900295004
5.03345	0.175637813201219	-0.449689930775862	0.164214059728529	-0.510455940027724
5.03346	0.13391003595741	-0.506334230259517	0.132837914394309	-0.525098705299468
5.03347	0.124565842661448	-0.538210689647075	0.100242774395035	-0.536667732098584
5.03348	0.0504031607467508	-0.516129607503963	0.0665955642142677	-0.54509131700635
5.03349	0.0599176538471344	-0.446557455422276	0.0320633100573504	-0.550279566874463
5.0335	0.027224724433615	-0.549202080977052	-0.00317928476989929	-0.552123494543134
5.03351	-0.024495251550808	-0.54984472831368	-0.0389418437191568	-0.550495254983535
5.03352	-0.00224275906633577	-0.583673335928363	-0.0750098432772157	-0.545249715049183
5.03353	-0.109200261662895	-0.493374147125926	-0.111135663997128	-0.536227651046275
5.03354	-0.175446275166674	-0.491901972821748	-0.147029268201282	-0.523260966961524
5.03355	-0.140678311070877	-0.493540290284417	-0.182348756794386	-0.50618041238179
5.03356	-0.20343040900604	-0.442721539607117	-0.216691269542074	-0.484826334806413
5.03357	-0.262807119116943	-0.44311368101629	-0.249584973225264	-0.459062997667895
5.03358	-0.22980485951656	-0.37634212725497	-0.280483227673329	-0.42879689204441
5.03359	-0.279037189919991	-0.402196146761738	-0.308762409140584	-0.393999214357999
5.0336	-0.36245536644781	-0.327708704901985	-0.333725251302927	-0.35473221673499
5.03361	-0.320523368647273	-0.31757123690921	-0.354611841382691	-0.311178412933481
5.03362	-0.357128410495092	-0.268041472802717	-0.370620437953207	-0.263670628918242
5.03363	-0.350931914868193	-0.253055114200302	-0.380939872125828	-0.212719686548335
5.03364	-0.385438727663098	-0.223027091255842	-0.384794264875826	-0.159035282033363
5.03365	-0.372205100094114	-0.141047957946555	-0.381499018746308	-0.103534693603114
5.03366	-0.341501822965576	-0.0620263963504472	-0.370524576909165	-0.0473337769762966
5.03367	-0.309429193031749	0.0127847818235199	-0.351561627210313	0.00828424214260362
5.03368	-0.312755567043323	0.0861723808546752	-0.324578935814542	0.0619240851206377
5.03369	-0.317815200715721	0.14140923809593	-0.28986373241247	0.112155741462244
5.0337	-0.254838550579522	0.174999423216417	-0.248035396320567	0.157606940053167
5.03371	-0.247725164108324	0.26953013350701	-0.200026510832125	0.197059666332988
5.03372	-0.142945534573672	0.2205550843419	-0.147030751119028	0.229537293479212
5.03373	-0.0634616496213369	0.258128172791831	-0.0904232751609367	0.254369528050475
5.03374	-0.00650598137868447	0.313221511064754	-0.0316645400916196	0.271226082308498
5.03375	0.0359288366481561	0.300247743358592	0.0277987870098222	0.28011581653503
5.03376	0.117121715123965	0.299154960589199	0.0866226182126598	0.281354353346066
5.03377	0.204137914727008	0.276210649410449	0.143634000571428	0.275508122816073
5.03378	0.264067943396517	0.29585942031015	0.19787434445077	0.26332534751169
5.03379	0.308747097362242	0.185434542064296	0.248617137708305	0.245664441920106
5.0338	0.309701644513546	0.223148545382286	0.295363757826781	0.223428291140516
5.03381	0.312869918038112	0.139060183415711	0.337823130497223	0.197509876709774
5.03382	0.390672123639006	0.175455041555685	0.375881507863387	0.168751672809079
5.03383	0.380152452701179	0.152239553985146	0.409567983385335	0.137918774375188
5.03384	0.464287468986496	0.108572153600947	0.439020070354744	0.105684101205095
5.03385	0.503907356126104	0.0742339240489862	0.464452218968278	0.0726232217200284
5.03386	0.491861745152469	0.0328339279882257	0.486128843129063	0.03921617105606
5.03387	0.497303522823102	-0.002901668726785	0.504342421576409	0.00585387050715261
5.03388	0.485000789445333	0.0242325026651944	0.519396556640479	-0.0271528137335114
5.03389	0.48362648081534	-0.00989205296643589	0.531593476507943	-0.0595628508467465
5.0339	0.553674951591784	-0.0806195379772595	0.541225284577533	-0.0911946946135229
5.03391	0.555192501568896	-0.109472200296639	0.548568221596962	-0.121916459772887
5.03392	0.540372864245903	-0.123095318775236	0.553879254253848	-0.151636999757945
5.03393	0.597917678137867	-0.1226430854874	0.557394394598141	-0.180298057589449
5.03394	0.60288400593743	-0.156584659848476	0.559328259620525	-0.207867526535629
5.03395	0.558862416171296	-0.189494261744411	0.559874482676071	-0.234333773639982
5.03396	0.550709886882294	-0.266315741561457	0.559206679506183	-0.259700932894836
5.03397	0.561687350417155	-0.237988804981993	0.557479747980405	-0.283985053697833
5.03398	0.601891487657097	-0.27066956986232	0.554831342101028	-0.307210985373611
5.03399	0.570251885843318	-0.236871966867466	0.551383408612591	-0.329409883436237
5.034	0.607819118939441	-0.337984066112874	0.547243710776289	-0.350617233313488
5.03401	0.558869827577853	-0.330602236783626	0.542507290668543	-0.370871299649091
5.03402	0.582260834669669	-0.379954413553309	0.537257840736362	-0.390211922202996
5.03403	0.598328519969824	-0.457796564156071	0.531568969042464	-0.408679591621594
5.03404	0.601021917726075	-0.391007447678128	0.525505352065313	-0.426314749512497
5.03405	0.610599126419019	-0.428296647995682	0.519123775198874	-0.443157267086935
5.03406	0.536348826299194	-0.423307130945963	0.512474065123434	-0.459246065002571
5.03407	0.572596981293436	-0.400899787857453	0.505599920626592	-0.474618844124882
5.03408	0.52660081523437	-0.502450289917569	0.498539649726088	-0.48931190284192
5.03409	0.599921674722145	-0.506163303226691	0.491326821476647	-0.50336002138813
5.0341	0.583383807956408	-0.597369892138437	0.483990840860718	-0.516796397595558
5.03411	0.546751285973615	-0.561811339620729	0.476557454844365	-0.529652621733416
5.03412	0.514210234895343	-0.555138144900259	0.469049197210644	-0.541958680642804
5.03413	0.50964444786553	-0.573167249790674	0.461485779164955	-0.553742983503337
5.03414	0.539633438518495	-0.585581350386499	0.45388443208793	-0.565032403205659
5.03415	0.434816767254091	-0.609815110437973	0.446260208175689	-0.575852328636947
5.03416	0.486747838284032	-0.639229408810845	0.438626244082639	-0.586226724262425
5.03417	0.443365685322735	-0.617366057470578	0.430993992120242	-0.596178194204212
5.03418	0.466408882438138	-0.668453805423589	0.423373423036798	-0.605728048683501
5.03419	0.423084506660541	-0.683847622432296	0.415773203910914	-0.614896371230579
5.0342	0.396826967815456	-0.684595275537177	0.408200854272699	-0.623702085459872
5.03421	0.381723177214846	-0.680359330806543	0.400662883182226	-0.632163020529999
5.03422	0.397016240589268	-0.667637634029442	0.393164909641679	-0.640295974673567
5.03423	0.390116379516877	-0.711037313058453	0.385711768429567	-0.648116776360063
5.03424	0.365042427655532	-0.74187041208975	0.378307603181175	-0.65564034280648
5.03425	0.339361046273198	-0.676949640124777	0.370955948295683	-0.662880735677789
5.03426	0.399770483588966	-0.71807736233923	0.363659801060374	-0.669851213892721
5.03427	0.365600398850264	-0.747734186878655	0.356421685205445	-0.676564283516933
5.03428	0.339889314571315	-0.716205118539334	0.349243706936846	-0.683031744785425
5.03429	0.270859568290727	-0.723636817614359	0.342127604372515	-0.689264736318893
5.0343	0.338510826150545	-0.731978276758876	0.335074791190195	-0.695273776624572
5.03431	0.327183707907717	-0.713204789596329	0.328086395181645	-0.701068802999048
5.03432	0.294369094469096	-0.688918377814712	0.321163292331327	-0.706659207950234
5.03433	0.277106854044309	-0.744221432902783	0.314306136960319	-0.712053873262544
5.03434	0.320545832871323	-0.763809457747845	0.307515388397749	-0.717261201840845
5.03435	0.28062150297678	-0.742117290272161	0.300791334595162	-0.722289147458705
5.03436	0.262913724159562	-0.738596425681172	0.294134113048451	-0.727145242534758
5.03437	0.279002515623581	-0.69841182954558	0.287543729333344	-0.731836624067975
5.03438	0.225631908417005	-0.711680809592365	0.281020073544279	-0.736370057841126
5.03439	0.298937930898363	-0.748733103693191	0.274562934870261	-0.740751961013212
5.0344	0.239174248836455	-0.725904149015629	0.268172014526175	-0.744988423205264
5.03441	0.27159209277333	-0.808497324708644	0.261846937231536	-0.74908522617908
5.03442	0.26257072656336	-0.780082515274836	0.255587261395651	-0.753047862209611
5.03443	0.213794043836962	-0.792217566016949	0.249392488159122	-0.756881551238445
5.03444	0.230465259578672	-0.758142982253931	0.243262069424053	-0.760591256890856
5.03445	0.264757980634759	-0.719106836977851	0.237195414980025	-0.764181701439616
5.03446	0.22814646515079	-0.717668240910826	0.231191898829972	-0.767657379786899
5.03447	0.181553955433262	-0.761448282652819	0.225250864808141	-0.771022572531104
5.03448	0.245005176400037	-0.737924517774447	0.219371631562229	-0.774281358186414
5.03449	0.23828372213829	-0.744256939461679	0.213553496972777	-0.777437624612368
5.0345	0.21070920031368	-0.777199172206954	0.207795742074751	-0.780495079707032
5.03451	0.186382461690373	-0.747292796000425	0.202097634529623	-0.783457261418576
5.03452	0.24202923630172	-0.782135067632065	0.196458431699895	-0.786327547120921
5.03453	0.250416278518028	-0.770917685222866	0.190877383372263	-0.789109162396113
5.03454	0.191630415510147	-0.75751402939628	0.185353734161562	-0.791805189267604
5.03455	0.21776079899226	-0.838581883663235	0.179886725632827	-0.794418573920661
5.03456	0.231065973374125	-0.756183486546984	0.174475598174779	-0.796952133943766
5.03457	0.229607960699429	-0.836464417912995	0.169119592645738	-0.799408565126607
5.03458	0.203222633023117	-0.812413856765811	0.163817951819181	-0.801790447843331
5.03459	0.190582004415553	-0.819729816541372	0.158569921653583	-0.804100253047777
5.0346	0.150194028158707	-0.807276431478225	0.153374752397654	-0.806340347910373
5.03461	0.222978047343738	-0.835328730135024	0.14823169955774	-0.808513001116508
5.03462	0.182486170139751	-0.809998411076343	0.143140024734649	-0.810620387852368
5.03463	0.18655862767283	-0.833863363547654	0.138098996346828	-0.812664594497533
5.03464	0.123294313861967	-0.804348054772062	0.133107890254809	-0.81464762304257
5.03465	0.129757617026365	-0.846246659952853	0.128165990292288	-0.816571395251866
5.03466	0.155720475883975	-0.796097347785883	0.123272588716444	-0.81843775658709
5.03467	0.136159884099066	-0.827184739054644	0.118426986588896	-0.820248479905805
5.03468	0.121944619259428	-0.830561808368972	0.113628494089717	-0.822005268951699
5.03469	0.159106894378496	-0.792152679074865	0.108876430774284	-0.823709761648676
5.0347	0.10460616912515	-0.838786816777971	0.104170125781826	-0.825363533210348
5.03471	0.122439928045039	-0.830676834003501	0.099508917996037	-0.826968099078432
5.03472	0.0835060541495737	-0.871152220802004	0.0948921561655061	-0.828524917699765
5.03473	0.0861911221314837	-0.835521740600235	0.0903191989909728	-0.83003539315118
5.03474	0.117454060188598	-0.801138470947758	0.0857894151783761	-0.831500877623315
5.03475	0.0965818282851755	-0.862379325580557	0.0813021834639475	-0.832922673771131
5.03476	0.0642388104146639	-0.876992681055634	0.0768568926170334	-0.834302036938509
5.03477	0.101903755513349	-0.836079430932643	0.0724529414186235	-0.835640177266104
5.03478	0.0447710184630252	-0.892884174271162	0.0680897386207538	-0.836938261688641
5.03479	0.0667822762682983	-0.860631731376099	0.0637667028914859	-0.838197415827596
5.0348	0.0066671041195407	-0.826380479905063	0.0594832627427707	-0.839418725786857
5.03481	0.00593252510654588	-0.874186819793121	0.05523885644555	-0.840603239856353
5.03482	0.0951740596706231	-0.931313530645539	0.051032931936085	-0.841751970128387
5.03483	0.00570928578425626	-0.851691726482812	0.0468649467103557	-0.842865894033062
5.03484	0.0276965859212861	-0.859557523418605	0.0427343677102863	-0.843945955796766
5.03485	0.0668460750657426	-0.84053299454621	0.0386406712054964	-0.844993067827502
5.03486	-0.0143133711247769	-0.847108555304319	0.03458334266538	-0.846008112032834
5.03487	0.0130102633823202	-0.860313244685704	0.0305618766300201	-0.846991941072341
5.03488	0.00357299050996795	-0.851358655473124	0.0265757765745595	-0.847945379549831
5.03489	0.0106615096714551	-0.836891145454743	0.0226245547703462	-0.848869225147997
5.0349	0.000905682542563588	-0.862768694679648	0.0187077321456861	-0.84976424970824
5.03491	0.0119479738292301	-0.82029909358684	0.0148248381424583	-0.850631200259668
5.03492	-0.0112715121311067	-0.835882189081125	0.0109754105713832	-0.85147079999952
5.03493	0.0250254893764563	-0.791910609078914	0.00715899546849913	-0.852283749227199
5.03494	-0.027970174464057	-0.889791668197736	0.00337514694904512	-0.853070726235345
5.03495	-0.0061452436788424	-0.885174535913244	-0.000376572938695974	-0.853832388159742
5.03496	0.0044761855868705	-0.848784460401793	-0.00409659435723503	-0.854569371789859
5.03497	-0.0219306106076414	-0.862639694404698	-0.0077853398252225	-0.855282294342938
5.03498	-0.0105874711292249	-0.863704856580857	-0.0114432243619344	-0.85597175420308
5.03499	-0.00740291586889631	-0.836093897197761	-0.0150706556286881	-0.856638331626818
5.035	-0.00548735650098502	-0.841409071094823	-0.0186680340710195	-0.857282589417632
5.03501	-0.00958099368413268	-0.874674276872077	-0.0222357530593898	-0.857905073570636
5.03502	0.0137817139775564	-0.837145075504428	-0.0257741990263406	-0.858506313888601
5.03503	-0.00194791627393921	-0.89140633982729	-0.0292837516039071	-0.859086824571472
5.03504	0.00839581414176583	-0.821131210772321	-0.0327647837591595	-0.859647104780343
5.03505	-0.0473109002881263	-0.871396067274703	-0.0362176619259142	-0.860187639176867
5.03506	-0.0522291241691836	-0.855965199712626	-0.0396427461363611	-0.860708898439953
5.03507	-0.0358593799463436	-0.868837218760735	-0.0430403901505901	-0.861211339760534
5.03508	-0.0408361924310562	-0.823876150686416	-0.0464109415819282	-0.861695407315183
5.03509	-0.027038883922605	-0.867220057663866	-0.0497547420232142	-0.862161532720384
5.0351	-0.0373149559039424	-0.856533973523771	-0.0530721271677889	-0.862610135467472
5.03511	-0.0910357856396732	-0.836645916096961	-0.0563634269303268	-0.863041623339927
5.03512	-0.0938427919113852	-0.909045680096012	-0.0596289655654053	-0.863456392813546
5.03513	-0.02366984587064	-0.873884581177526	-0.0628690617820407	-0.863854829440087
5.03514	-0.0335202131269047	-0.911355141007457	-0.0660840288577894	-0.864237308215632
5.03515	-0.0853680420521896	-0.88839679139794	-0.0692741747505808	-0.864604193934142
5.03516	-0.0552609008218229	-0.881854444169743	-0.0724398022065719	-0.864955841526689
5.03517	-0.0917318807598286	-0.934167252279557	-0.0755812088675484	-0.865292596387441
5.03518	-0.0935753497364806	-0.889314727328699	-0.0786986873761003	-0.865614794686808
5.03519	-0.121245129740937	-0.869952199073501	-0.0817925254769064	-0.865922763672131
5.0352	-0.0650869810980691	-0.844726354065631	-0.0848630061175867	-0.866216821956878
5.03521	-0.0447465078453592	-0.871647435040944	-0.0879104075473966	-0.866497279798643
5.03522	-0.121752848816518	-0.896381371800043	-0.0909350034121467	-0.866764439366325
5.03523	-0.111192226704547	-0.837888439393077	-0.0939370628487335	-0.867018594997268
5.03524	-0.124348263189718	-0.895700090171769	-0.096916850577599	-0.867260033444644
5.03525	-0.11514900354458	-0.872356491477142	-0.0998746269915471	-0.867489034115383
5.03526	-0.104222891041437	-0.842314490166448	-0.102810648244229	-0.867705869299338
5.03527	-0.0364838528105173	-0.894288122679817	-0.105725166336659	-0.86791080438991
5.03528	-0.117916843998896	-0.872579274495546	-0.108618429200223	-0.868104098096404
5.03529	-0.0941931769458531	-0.894240050399352	-0.111490680779425	-0.868286002648703
5.0353	-0.0873696911492236	-0.879170403624635	-0.114342161112773	-0.868456763994452
5.03531	-0.0657615065382046	-0.846824525081227	-0.117173106410122	-0.868616621988987
5.03532	-0.17262206605851	-0.81546988834379	-0.119983749130863	-0.868765810578564
5.03533	-0.125566138031088	-0.867801710641874	-0.122774318057781	-0.868904557976871
5.03534	-0.094385042215999	-0.870185188516096	-0.125545038370954	-0.869033086835345
5.03535	-0.124760004864896	-0.790146933486657	-0.128296131719967	-0.86915161440745
5.03536	-0.170660503322215	-0.842914414257924	-0.131027816292996	-0.869260352707094
5.03537	-0.132295411044737	-0.894625294134767	-0.133740306885826	-0.869359508661586
5.03538	-0.123802197414259	-0.88324200803283	-0.136433814969293	-0.869449284259238
5.03539	-0.181576169795511	-0.870630166314244	-0.139108548753734	-0.869529876691835
5.0354	-0.161390929682681	-0.832503185376302	-0.141764713253438	-0.869601478492234
5.03541	-0.128802623455011	-0.906426580576159	-0.144402510349628	-0.869664277667271
5.03542	-0.162912579703787	-0.817931115268602	-0.147022138850584	-0.869718457826093
5.03543	-0.135393911869284	-0.865504595531006	-0.149623794551831	-0.869764198304207
5.03544	-0.166258544983457	-0.829882530941654	-0.152207670294963	-0.86980167428334
5.03545	-0.159558972127929	-0.920647070091717	-0.154773956023728	-0.86983105690728
5.03546	-0.175278783965846	-0.858786016173717	-0.157322838840248	-0.869852513393881
5.03547	-0.155116220251125	-0.820298042493233	-0.159854503059969	-0.869866207143371
5.03548	-0.193219333989369	-0.882618075040188	-0.162369130263984	-0.869872297843083
5.03549	-0.137869984227776	-0.902075787266047	-0.164866899351566	-0.86987094156878
5.0355	-0.122785405192417	-0.841267496881941	-0.167347986591503	-0.869862290882678
5.03551	-0.184894225952232	-0.827062763470852	-0.169812565670936	-0.8698464949283
5.03552	-0.152007277512201	-0.896484927670059	-0.172260807744454	-0.869823699522293
5.03553	-0.15621803744214	-0.907002417442764	-0.174692881482075	-0.869794047243285
5.03554	-0.116745346345543	-0.84562273373024	-0.177108953114841	-0.869757677517948
5.03555	-0.137971235833121	-0.89799946686263	-0.179509186480718	-0.869714726704319
5.03556	-0.174881296868508	-0.835355474023511	-0.181893743069463	-0.86966532817249
5.03557	-0.126391835521842	-0.882732365227782	-0.184262782065063	-0.869609612382816
5.03558	-0.193184694682988	-0.893500180481189	-0.186616460389384	-0.869547706961626
5.03559	-0.193144246629312	-0.848152097103268	-0.188954932742713	-0.869479736774658
5.0356	-0.225880302574058	-0.881471013926444	-0.191278351644834	-0.869405823998182
5.03561	-0.185700666146508	-0.845015777068673	-0.193586867475194	-0.869326088187953
5.03562	-0.182102577181768	-0.87264803382034	-0.195880628510927	-0.869240646346093
5.03563	-0.201542797976696	-0.884527594476897	-0.198159780965309	-0.869149612985914
5.03564	-0.170966612011118	-0.86246629916714	-0.200424469025368	-0.869053100194778
5.03565	-0.236883392111964	-0.923167787790168	-0.202674834887433	-0.868951217695119
5.03566	-0.156889655092801	-0.836906929828153	-0.204911018793162	-0.868844072903597
5.03567	-0.192831955636189	-0.866235483292804	-0.207133159064768	-0.868731770988489
5.03568	-0.202039129887222	-0.88348541233564	-0.209341392138281	-0.868614414925446
5.03569	-0.224804046465449	-0.876007557952379	-0.211535852597312	-0.868492105551547
5.0357	-0.155389958257854	-0.899253755009463	-0.213716673206074	-0.868364941617773
5.03571	-0.207250065211695	-0.881831035684412	-0.215883984940517	-0.868233019840018
5.03572	-0.213468976039845	-0.846735091847048	-0.218037917019987	-0.868096434948555
5.03573	-0.232570180311587	-0.838938244727303	-0.2201785969382	-0.867955279736074
5.03574	-0.208082698824477	-0.852966557565126	-0.222306150492405	-0.867809645104416
5.03575	-0.208501276979068	-0.876298346669768	-0.22442070181308	-0.867659620109901
5.03576	-0.161295078352412	-0.900192927279755	-0.226522373393016	-0.86750529200736
5.03577	-0.251120284700406	-0.850591673651611	-0.228611286114631	-0.86734674629301
5.03578	-0.256609691682671	-0.846241426913826	-0.230687559277861	-0.867184066746037
5.03579	-0.244817555261499	-0.909022690994485	-0.232751310627471	-0.867017335469012
5.0358	-0.218557599764988	-0.87649025448798	-0.234802656378535	-0.866846632927283
5.03581	-0.243243981244542	-0.870470326732882	-0.236841711243269	-0.86667203798712
5.03582	-0.230852722507315	-0.92492789783422	-0.238868588455444	-0.866493627952959
5.03583	-0.252991365851835	-0.847143297707062	-0.240883399795535	-0.866311478603528
5.03584	-0.181221558554689	-0.879570593628605	-0.242886255615345	-0.866125664226972
5.03585	-0.244513284280078	-0.880715074188965	-0.244877264861039	-0.865936257655123
5.03586	-0.281025092988537	-0.855776946833522	-0.246856535096791	-0.86574333029675
5.03587	-0.218586650144647	-0.840179079931002	-0.248824172527954	-0.865546952169899
5.03588	-0.255398760135448	-0.837694558388965	-0.250780282022686	-0.865347191933479
5.03589	-0.299437713319695	-0.856085239003442	-0.252724967134206	-0.865144116917888
5.0359	-0.242611812083239	-0.884835813464976	-0.254658330122603	-0.864937793154835
5.03591	-0.244872342541031	-0.841843619002815	-0.256580471975153	-0.86472828540647
5.03592	-0.266824186964184	-0.880038123519421	-0.258491492427283	-0.864515657193644
5.03593	-0.242521266924696	-0.863144459563743	-0.260391489983109	-0.864299970823419
5.03594	-0.268622113965401	-0.878388899359763	-0.262280561934536	-0.864081287415979
5.03595	-0.247812370302433	-0.858632631448143	-0.264158804381013	-0.863859666930721
5.03596	-0.2772758848755	-0.92555221465425	-0.266026312248895	-0.863635168191672
5.03597	-0.257316489586955	-0.864227787579139	-0.2678831793094	-0.863407848912366
5.03598	-0.246533029255855	-0.895038162239314	-0.269729498197246	-0.863177765719968
5.03599	-0.265666412997983	-0.88275644219821	-0.271565360428902	-0.862944974178769
5.036	-0.267371546553307	-0.883923874790011	-0.2733908564195	-0.862709528813218
5.03601	-0.314948077581689	-0.890845396318687	-0.275206075500405	-0.862471483130242
5.03602	-0.319359797405548	-0.868006706976935	-0.277011105936453	-0.862230889640993
5.03603	-0.290316062970142	-0.909530360027563	-0.278806034941866	-0.86198779988219
5.03604	-0.312105726449137	-0.861650061240265	-0.280590948696847	-0.861742264436787
5.03605	-0.278300438704381	-0.868624272740737	-0.282365932363856	-0.861494332954128
5.03606	-0.28257815328094	-0.864363776154565	-0.284131070102495	-0.861244054169751
5.03607	-0.235156335764347	-0.878286428361008	-0.285886445085725	-0.860991475924475
5.03608	-0.259717768670942	-0.859724725821216	-0.287632139514172	-0.860736645183245
5.03609	-0.320439597567318	-0.869889310941924	-0.289368234631227	-0.860479608053364
5.0361	-0.331690960141078	-0.869153358392993	-0.291094810737861	-0.860220409802276
5.03611	-0.267445834906953	-0.839040123075173	-0.292811947206217	-0.859959094875055
5.03612	-0.308300414569747	-0.860918689956395	-0.294519722493891	-0.859695706911335
5.03613	-0.318209948638713	-0.895254457450861	-0.296218214157945	-0.859430288761829
5.03614	-0.321194533736419	-0.912746837980631	-0.297907498867732	-0.859162882504586
5.03615	-0.320681039155726	-0.846203992213174	-0.29958765241841	-0.858893529460729
5.03616	-0.263184044576618	-0.847240869974377	-0.301258749744204	-0.858622270209805
5.03617	-0.263131392505865	-0.88775721884997	-0.302920864930512	-0.858349144604921
5.03618	-0.264458747768671	-0.869240919117505	-0.304574071226704	-0.858074191787378
5.03619	-0.321789834044731	-0.86608464658647	-0.30621844105868	-0.857797450200956
5.0362	-0.312426471545325	-0.833593901877857	-0.307854046040302	-0.857518957606008
5.03621	-0.297554457583754	-0.860132329967698	-0.309480956985524	-0.857238751093087
5.03622	-0.284736596507993	-0.918617365499841	-0.311099243920286	-0.856956867096244
5.03623	-0.294305399576091	-0.877119596694315	-0.312708976093327	-0.856673341406171
5.03624	-0.300008224002838	-0.799526508684839	-0.314310221987671	-0.856388209182894
5.03625	-0.320203848095648	-0.87136006459921	-0.315903049331918	-0.856101504968166
5.03626	-0.374266440478336	-0.841609033453048	-0.317487525110454	-0.85581326269773
5.03627	-0.303766258815476	-0.859180918629681	-0.319063715574358	-0.855523515713154
5.03628	-0.321674995126814	-0.88356841913836	-0.320631686252103	-0.855232296773389
5.03629	-0.352770491726524	-0.895403929101608	-0.322191501959127	-0.85493963806624
5.0363	-0.322549262586914	-0.848521031127645	-0.323743226808654	-0.854645571219316
5.03631	-0.361644432473721	-0.852857014862019	-0.325286924220908	-0.854350127310998
5.03632	-0.343370207623341	-0.899338110012801	-0.326822656933111	-0.854053336880983
5.03633	-0.320216962259066	-0.83924559461048	-0.328350487009301	-0.853755229940592
5.03634	-0.311116907686708	-0.886466072100236	-0.32987047584915	-0.853455835983006
5.03635	-0.345107925744373	-0.847044894638559	-0.331382684197457	-0.853155183993121
5.03636	-0.32190344432362	-0.893198972332408	-0.33288717215348	-0.852853302457176
5.03637	-0.327828195613122	-0.878080944183844	-0.334383999179286	-0.852550219372336
5.03638	-0.378124587776915	-0.892991829930517	-0.335873224108775	-0.852245962255903
5.03639	-0.318707038328422	-0.852829309456395	-0.337354905156549	-0.85194055815432
5.0364	-0.366180581182519	-0.839550464595279	-0.338829099925827	-0.851634033652144
5.03641	-0.346561349221732	-0.849261124569624	-0.340295865417025	-0.851326414880665
5.03642	-0.377097423755601	-0.900345427975459	-0.341755258036192	-0.851017727526328
5.03643	-0.310197694429106	-0.829228068009239	-0.343207333602515	-0.850707996839151
5.03644	-0.364889166815565	-0.901456436451751	-0.344652147356479	-0.850397247640784
5.03645	-0.344650089648421	-0.796185736518847	-0.346089753967903	-0.8500855043324
5.03646	-0.344091735791877	-0.872240385034015	-0.347520207543046	-0.849772790902589
5.03647	-0.342344476674808	-0.81410252082462	-0.348943561632388	-0.849459130934907
5.03648	-0.367235162822785	-0.902711907039339	-0.350359869238272	-0.849144547615274
5.03649	-0.3720111874573	-0.818339974815359	-0.351769182821651	-0.848829063739373
5.0365	-0.337991572362668	-0.858981099316236	-0.353171554309499	-0.848512701719738
5.03651	-0.325563260064474	-0.828821288624654	-0.354567035102088	-0.84819548359268
5.03652	-0.347517770184824	-0.843403677856375	-0.355955676079315	-0.847877431025263
5.03653	-0.354775679766582	-0.832736004653669	-0.357337527608176	-0.847558565321849
5.03654	-0.34796132394447	-0.864461397204151	-0.358712639548869	-0.847238907430795
5.03655	-0.368494017068973	-0.805690227926827	-0.360081061261635	-0.846918477950812
5.03656	-0.367443598656937	-0.889782386310363	-0.36144284161348	-0.846597297137202
5.03657	-0.361567482931532	-0.801807951222118	-0.362798028984053	-0.846275384908132
5.03658	-0.345605026442484	-0.820208554675811	-0.364146671272167	-0.845952760850612
5.03659	-0.367969997532117	-0.822838317838535	-0.365488815902215	-0.845629444226342
5.0366	-0.394590216850285	-0.853370506441268	-0.366824509829754	-0.845305453977624
5.03661	-0.404980641869138	-0.83425615064182	-0.36815379954773	-0.844980808732973
5.03662	-0.349906350387232	-0.850515789029974	-0.369476731092597	-0.844655526812609
5.03663	-0.353184834324298	-0.852782085207391	-0.370793350049631	-0.84432962623403
5.03664	-0.391576294320853	-0.870519494185201	-0.372103701558865	-0.844003124717277
5.03665	-0.359718890872703	-0.909289863700195	-0.373407830320942	-0.843676039690105
5.03666	-0.345300574757998	-0.820942089635353	-0.374705780602157	-0.843348388293227
5.03667	-0.384117173629832	-0.849038300603456	-0.375997596240137	-0.84302018738527
5.03668	-0.409711610472404	-0.805554398174689	-0.377283320649423	-0.842691453547636
5.03669	-0.420872118770562	-0.826614915064436	-0.378562996826273	-0.842362203089446
5.0367	-0.398828150671939	-0.80210906160002	-0.379836667354086	-0.842032452052202
5.03671	-0.376923355448023	-0.85611845361629	-0.381104374408741	-0.841702216214365
5.03672	-0.398513362580721	-0.818539644046139	-0.382366159763163	-0.841371511096015
5.03673	-0.400723371983038	-0.796430401823013	-0.38362206479251	-0.841040351963242
5.03674	-0.399425929809631	-0.847792638657395	-0.384872130479281	-0.840708753832456
5.03675	-0.409443258470085	-0.821974272920984	-0.386116397417659	-0.840376731474783
5.03676	-0.359151830191989	-0.839388665141939	-0.387354905818475	-0.840044299420203
5.03677	-0.390983124992186	-0.851686398701156	-0.388587695514092	-0.839711471961608
5.03678	-0.361789841312193	-0.828631325644447	-0.389814805962468	-0.839378263158977
5.03679	-0.391844336949664	-0.811849559616999	-0.391036276252279	-0.839044686843173
5.0368	-0.422414533269982	-0.82793695655969	-0.392252145106846	-0.838710756619967
5.03681	-0.3840531584657	-0.773353705935534	-0.393462450888751	-0.838376485873785
5.03682	-0.414966114120293	-0.820661080456582	-0.394667231604375	-0.838041887771382
5.03683	-0.40056324840902	-0.800669381471742	-0.395866524907718	-0.837706975265626
5.03684	-0.392933563105321	-0.826558333120572	-0.397060368104811	-0.837371761099035
5.03685	-0.406277078348339	-0.777234429279177	-0.398248798158071	-0.837036257807236
5.03686	-0.420956043099292	-0.846526947986332	-0.399431851689935	-0.836700477722551
5.03687	-0.392587974609263	-0.856230635951723	-0.400609564987092	-0.836364432977328
5.03688	-0.411694135544711	-0.826813141771336	-0.401781974004651	-0.836028135507209
5.03689	-0.432706126182509	-0.890638167110935	-0.402949114369608	-0.835691597054522
5.0369	-0.363186880504756	-0.842024733529575	-0.404111021384905	-0.835354829171424
5.03691	-0.405756614677269	-0.840065571528589	-0.405267730033418	-0.835017843222989
5.03692	-0.455857308418235	-0.854539144590198	-0.406419274981272	-0.834680650390416
5.03693	-0.445120156826578	-0.813793701466532	-0.407565690581722	-0.834343261674001
5.03694	-0.403340756150019	-0.851675263536755	-0.40870701087899	-0.834005687896047
5.03695	-0.407192120994707	-0.817949475593213	-0.409843269611416	-0.833667939703911
5.03696	-0.454446855322296	-0.815537563332779	-0.410974500215191	-0.833330027572805
5.03697	-0.449900086268785	-0.816195443810516	-0.412100735828029	-0.832991961808548
5.03698	-0.399302755074117	-0.815102427118997	-0.413222009292179	-0.832653752550456
5.03699	-0.433097456828752	-0.778938556911149	-0.414338353158002	-0.832315409773983
5.037	-0.411838946004324	-0.821383527291655	-0.415449799687504	-0.831976943293332
5.03701	-0.442507796650185	-0.858947110086715	-0.416556380857135	-0.831638362764204
5.03702	-0.395246699062526	-0.822837437130811	-0.417658128361564	-0.831299677686203
5.03703	-0.398144337229504	-0.822546962073375	-0.418755073616395	-0.830960897405501
5.03704	-0.390789657193844	-0.867987498347246	-0.419847247761514	-0.83062203111725
5.03705	-0.440184030790029	-0.781007964663125	-0.420934681664383	-0.83028308786795
5.03706	-0.471047986651644	-0.814897016537397	-0.4220174059227	-0.829944076557958
5.03707	-0.43095190979578	-0.842451489850927	-0.423095450867612	-0.829605005943773
5.03708	-0.431861768396467	-0.799906494179211	-0.424168846566886	-0.829265884640271
5.03709	-0.410691476201853	-0.825486881783915	-0.425237622827441	-0.828926721123096
5.0371	-0.409249811251833	-0.82696435820695	-0.426301809198445	-0.828587523730814
