# Supplementary material for: A parametrically programmable delay line for microwave photons
Source: Nat Commun. 2024 May 31;15:4640. doi: 10.1038/s41467-024-48975-x (PMC11143279; doi:10.1038/s41467-024-48975-x)
Supplement: Supplementary file 3 — Source Data [file 41467_2024_48975_MOESM3_ESM.zip › Fig2b_data.csv]

t [us]	|beta_in|^2 [kHz]	|beta_out|^2 [kHz]
-0.5	7.24721327209106	2.30661095355049
-0.48	10.6239329714853	1.37619055539288
-0.46	13.8677038025744	0.608521890245138
-0.44	27.7155439515222	3.80144635225829
-0.42	26.2499186066398	6.85368043930047
-0.4	40.8323197825619	4.35593914133156
-0.38	67.1654061780803	2.04733763236023
-0.36	122.065741992677	3.92550423683697
-0.34	168.720062099905	5.82697665905197
-0.32	228.296748356774	10.6185556147232
-0.3	279.193330592586	5.9987610531183
-0.28	392.761631881223	29.0024397876812
-0.26	529.920747561859	27.3533747606093
-0.24	723.955414091837	36.804179914705
-0.22	841.644700872884	18.3372664225113
-0.2	1080.09658749856	30.7661205535005
-0.18	1193.09842935916	31.5147404189598
-0.16	1474.88135944147	45.0760440929245
-0.14	1700.0725472827	41.8809344843839
-0.12	2023.61022446962	52.1937607605803
-0.1	2145.58044867095	60.2587258508303
-0.08	2347.26678298874	74.6169472986871
-0.06	2483.54413908448	76.3248571386263
-0.04	2752.90704568117	124.820582915838
-0.02	2724.93070374302	110.220200935027
0	2797.95199079401	107.582256658703
0.02	2779.56054462578	75.2891702861259
0.04	2720.11978168526	107.391567853304
0.06	2713.52663889754	83.1653713903954
0.08	2433.87300890022	92.3856816319858
0.1	2235.1667171725	44.4708214520566
0.12	1999.83847350817	36.3952710982983
0.14	1793.17952801333	31.3926740880984
0.16	1497.08700375355	21.9167298035424
0.18	1287.0850324459	23.4769601310508
0.2	1008.5199233624	7.39093492028687
0.22	826.885246634673	7.07031389904394
0.24	716.593722778861	9.96251060614146
0.26	497.099363351345	5.82815017004828
0.28	388.158345975734	2.56602149297442
0.3	310.021084212096	9.69621268395802
0.32	201.882702981688	4.58341588970499
0.34	159.185515068363	2.00147646105082
0.36	105.983621540807	3.76308793963568
0.38	85.3030114456712	0.571209503488642
0.4	46.2249702343519	1.23119954144533
0.42	33.0738680496395	1.69437580995344
0.44	24.6406759509023	2.3665650770891
0.46	9.07832873642474	2.99595693167708
0.48	8.62028229059874	4.92725752455098
0.5	5.95393535914447	0.188975673908414
0.52	2.99427064092203	4.96308068736765
0.54	3.02648945465278	0.0386337368835885
0.56	4.8315289225194	0.463456660571432
0.58	0.713994285464848	3.63726990570665
0.6	1.06819285976115	1.3174932052987
0.62	0.772568460456996	0.490994368725391
0.64	0.621603623127442	2.66413859708922
0.66	0.782328077907645	0.0270590457113541
0.68	3.5339564931817	2.36967331607416
0.7	0.950558237072926	0.265464886437208
0.72	0.0913745378926337	1.77469627368028
0.74	0.0486022530427006	2.57634663075257
0.76	0.636381952166682	0.00704558097427076
0.78	0.0944707313603541	0.273617274645092
0.8	0.979844135102695	8.47101495708798
0.82	0.00322886305315622	0.394630676094444
0.84	0.0423114840858623	1.09581204174754
0.86	0.446838432790913	0.346896479433763
0.88	1.53334340692358	1.74527093711321
0.9	0.0710131382247694	0.578689995232635
0.92	0.0806069402594555	2.1861861840442
0.94	1.24040528536617	1.05486682622302
0.96	0.658605269928505	1.17577515781964
0.98	0.809788462451312	1.32146787200838
1	0.802609516816925	2.81128203862121
1.02	0.180380391453715	1.5698453190311
1.04	1.44699452536495	1.20976734473073
1.06	2.49584015025659	0.342927907838512
1.08	0.35088769831854	5.68200461207555
1.1	0.118780284312018	0.0601738762702313
1.12	0.32275171258226	0.0966077645807781
1.14	1.19570798400056	0.731374927122134
1.16	0.397113121614131	3.50076669875267
1.18	1.58898986459338	0.476495653291566
1.2	0.0524533099113629	7.59576890243846
1.22	2.69156051741668	0.339104468052845
1.24	0.603683379604544	3.53571388582586
1.26	0.517017535228106	10.34022326429
1.28	0.608192326891339	2.02467965357943
1.3	0.743835697369003	3.5684973345264
1.32	0.00282092787922453	8.14794631072033
1.34	0.171212881591932	8.50290685205582
1.36	0.492976035190948	4.07641509195008
1.38	1.89334422611566	4.01528320157585
1.4	0.350847316051133	15.5794101343975
1.42	0.0438163697133881	21.0821581250477
1.44	1.01973649500676	18.5225312610917
1.46	0.432229595864154	14.2850427690482
1.48	0.19010033447998	5.16242227979238
1.5	0.0843523004861724	15.0242358200025
1.52	0.173417212605036	22.626774278973
1.54	0.156103377723332	28.0770197923035
1.56	0.0112676914717293	17.500922299357
1.58	0.566235770867273	30.0434044511182
1.6	0.651712915727659	60.9414890216712
1.62	0.509668421174541	58.9275190445008
1.64	0.600946898099733	86.2409402443638
1.66	0.635377673786574	101.587242815314
1.68	0.0340612820229194	95.5015936084694
1.7	0.183783850316642	122.701921954039
1.72	0.275271747710031	189.790377767765
1.74	0.658866807944783	198.292132689966
1.76	0.0683448942184083	246.046997241927
1.78	0.0477730801235919	275.5579761983
1.8	0.696422674990146	292.033936767496
1.82	0.349377044518313	271.760618529917
1.84	0.212363459823618	361.386229233898
1.86	0.00981030863992642	411.80642575671
1.88	0.119199397287267	387.210541187643
1.9	0.0809677359357363	442.648705831137
1.92	0.503266151926654	480.375400350969
1.94	1.2410900592174	481.725638917794
1.96	1.01848202403824	488.888242068847
1.98	1.4010385953659	476.71840003876
2	1.50069362960563	509.108016690658
2.02	0.153533183300269	461.463724088174
2.04	0.147743388762437	512.14418521105
2.06	0.469145310638477	443.774777987363
2.08	0.0417325066868833	404.364088949529
2.1	0.533883707083502	341.839847933455
2.12	0.427539814732973	328.372391537812
2.14	0.266353048686161	361.741588885747
2.16	0.480366873717276	271.545413670576
2.18	1.04803071215088	286.451326580056
2.2	0.493812328340302	232.095175822686
2.22	0.457713413346918	153.302016606138
2.24	0.187969545973178	170.234900566646
2.26	0.398610218015725	132.539948609483
2.28	0.400043243845351	96.088902157522
2.3	0.0190631673503262	98.6514628138247
2.32	0.709707786869721	62.6461344856677
2.34	0.487067250657167	49.892255089214
2.36	0.105037161550376	54.9372594243725
2.38	4.88871165835327	27.0616328304795
2.4	0.177847711872039	16.8555697130358
2.42	0.88336354257659	10.4614979333721
2.44	0.812514617926254	9.22115908035186
2.46	0.24681993996462	7.86207794894447
2.48	0.269984328901824	6.75623511740463
2.5	0.351732551630058	4.58140823144874
2.52	0.857034712926243	6.16765272781558
2.54	0.824747151974514	3.93516317887995
2.56	0.348676738851552	1.42284087391505
2.58	0.85021357878493	0.176549736963562
2.6	0.597788414953496	0.391828423273402
2.62	1.72885724801497	0.0143371900365579
2.64	0.495257321489167	0.132939832378605
2.66	1.41926755074526	0.491805433743612
2.68	1.3581249102882	2.47545229364096
2.7	1.39540621420656	0.546566447091676
2.72	0.163622672742274	1.45316565567381
2.74	1.81510383813772	1.01314205634881
2.76	2.0300909636664	0.0600478454277513
2.78	0.305647658935121	0.793849668111203
2.8	1.64965123629953	1.50637035733146
2.82	1.56253680160123	0.158263435425266
2.84	0.20669690033595	0.753171864779707
2.86	0.802112144386212	1.13789947697211
2.88	0.233077587875323	0.0332897683981246
2.9	0.232574813111836	0.116969753875852
2.92	1.48348645736909	0.0553027891730133
2.94	0.558396379708961	1.03033224634649
2.96	0.0430658179876812	0.108359753382171
2.98	1.46704532939408	0.816819883927715
3	0.279398994289606	1.36206551790651
