# Supplementary material for: A parametrically programmable delay line for microwave photons
Source: Nat Commun. 2024 May 31;15:4640. doi: 10.1038/s41467-024-48975-x (PMC11143279; doi:10.1038/s41467-024-48975-x)
Supplement: Supplementary file 3 — Source Data [file 41467_2024_48975_MOESM3_ESM.zip › Fig3a_data.csv]

time [us]	tau [us]	|beta_out|^2 [kHz]_1	|beta_out|^2 [kHz]_2	|beta_out|^2 [kHz]_3	|beta_out|^2 [kHz]_4	|beta_out|^2 [kHz]_5	|beta_out|^2 [kHz]_6	|beta_out|^2 [kHz]_7	|beta_out|^2 [kHz]_8	|beta_out|^2 [kHz]_9	|beta_out|^2 [kHz]_10	|beta_out|^2 [kHz]_11	|beta_out|^2 [kHz]_12	|beta_out|^2 [kHz]_13	|beta_out|^2 [kHz]_14	|beta_out|^2 [kHz]_15	|beta_out|^2 [kHz]_16	|beta_out|^2 [kHz]_17	|beta_out|^2 [kHz]_18	|beta_out|^2 [kHz]_19	|beta_out|^2 [kHz]_20	|beta_out|^2 [kHz]_21	|beta_out|^2 [kHz]_22	|beta_out|^2 [kHz]_23	|beta_out|^2 [kHz]_24	|beta_out|^2 [kHz]_25	|beta_out|^2 [kHz]_26	|beta_out|^2 [kHz]_27	|beta_out|^2 [kHz]_28	|beta_out|^2 [kHz]_29	|beta_out|^2 [kHz]_30	|beta_out|^2 [kHz]_31	|beta_out|^2 [kHz]_32	|beta_out|^2 [kHz]_33	|beta_out|^2 [kHz]_34	|beta_out|^2 [kHz]_35	|beta_out|^2 [kHz]_36	|beta_out|^2 [kHz]_37	|beta_out|^2 [kHz]_38	|beta_out|^2 [kHz]_39	|beta_out|^2 [kHz]_40	|beta_out|^2 [kHz]_41
-0.5	1.1	0.000813776726581048	2.58277525170773	0.904263465257599	0.752713814394207	0.914963365882351	1.16282577603842	0.132997603455595	5.36255614052213	6.22335651037141	1.81770233377079	2.47646673104402	3.71277484188685	0.87310830682226	1.40953532594349	1.34465653675614	1.02888971115731	3.79819716203024	0.595468650396807	3.92811116179421	3.16768088049058	0.798283739510776	0.404025208235299	0.083359441101306	0.911789747739458	0.496461205903724	2.45505842882983	0.488212348076029	0.444554979478295	0.32322530640876	1.99829340421628	3.24157468850996	0.210722698888074	2.55252849811636	2.12575368808591	2.9750067472862	4.617733215045	1.59385745112762	0.844000555762412	0.450171052603712	2.53791749480822	0.262612213957794
-0.48	1.2	5.3365324185108	1.7791384805033	3.9178547704934	0.241405387620766	0.441251651311878	0.406257194974004	7.10867146988843	2.17504958706618	0.0794658046301176	1.07208471423819	1.80956724024435	2.21619495808311	4.3175173174243	1.47201164354046	0.360649143677543	3.38508534796558	0.741658386318347	5.63409689545943	0.583034646311715	0.955363109032329	1.28341685444552	1.03248506961372	0.55701805660442	0.83113164425439	3.61901365414685	4.86702285045757	0.55053840126404	0.330925547130129	0.0273615509522261	1.73063062524607	1.84804541471307	2.32572720071004	0.348736501593769	0.857789990121953	0.805238152271144	0.356201791460471	1.53277154324286	1.31824409745637	3.63323990732705	0.182024647179175	3.40780193728056
-0.46	1.3	5.71129785133182	2.86066598803598	2.47953113008802	1.22306111410081	5.7502942450295	2.74980541305881	0.195437793508513	1.37688122174809	1.99516261519476	0.788721410600482	5.53367719244595	2.94099511128892	0.768792536420754	10.8090292393741	5.97329642661902	0.393692619494918	3.27137293139628	0.162026791833846	0.106587521279211	0.057050759560491	0.0321098722601696	5.28005298428017	2.46130159924751	1.35960671904559	3.6912099108576	1.87817105941928	1.36634894463253	1.70066308852546	5.90829172498621	1.66130676283064	3.28878142981655	3.21572403229475	1.51962286813348	2.26422606329691	3.05138427019898	0.6220119673908	3.06217914840486	0.198925985028693	3.63671146787675	3.5786300092773	0.116980549890394
-0.44	1.4	0.842539648833446	1.01847675905238	3.4931227615027	2.18531800393791	0.50982868927249	0.934061216477807	1.64123532775379	1.77514557026011	4.18140345592547	4.23116245611314	4.89444118621766	1.05661933123668	2.51500091955863	1.08774390212575	0.19547391584852	0.730515902271592	3.51070682528122	0.0907732610283875	1.7833581149207	0.356662392561488	0.601190948187594	5.70341952252542	1.1466675687811	5.44561918241293	4.15636713772204	1.90865394057345	0.36397292981584	0.738971513641427	3.85359011506636	2.70504908756832	3.59501464406981	2.27283256803689	2.18736038828977	9.43105092454064	8.75617154327164	1.49505435521843	2.28749331724688	0.555177202764161	0.0748233870626756	1.80777593793276	5.38585380968283
-0.42	1.5	3.67029335767282	1.24748075355846	5.40224945080469	1.15651489293942	0.782392500580377	3.6598721667838	1.81725841367464	5.78797898049284	4.24294596967666	9.16538621562692	8.50598486157732	0.290691937052382	1.76903541388623	3.52862655692179	0.464987060368738	2.70442162505851	5.02065408705301	4.38673958022911	4.75090289752288	1.44768719845935	9.94233069422938	1.52004980423539	2.13509502592831	4.3228193849045	0.187686760479949	1.76347700384078	3.50957718391989	1.60386999736181	0.945400315700337	0.490981662340874	3.75880967853192	0.164895021913667	0.0419668589892562	3.42293634998665	0.820485541703369	1.61332537755792	0.803692366595137	5.82352988467896	2.04802838207888	3.32694733676594	5.41003707073601
-0.4	1.6	2.43868611526985	7.00369776610307	2.46242890277681	3.17903865280808	12.527911372357	4.74247031233209	3.79011378636625	15.5178057408105	2.58347820861818	2.95360785114771	5.91365272413688	3.29918170054687	4.77154199620461	10.2975014353605	1.2080379624656	7.31355137518064	3.71148571560737	9.29648082126823	8.2061578407544	3.52951559269014	4.90653789772422	4.11355045003048	0.455001357382434	2.43016327945905	1.93327642923143	1.36041017211122	1.82266480655929	0.740273534569335	5.84421579892097	2.89023324395437	3.00502834297213	1.70668046180636	0.675693022386976	0.945873908501899	6.53459504819719	1.44104342278986	2.85400161153744	2.68461010045868	6.22263646406408	5.36683769305579	1.041783410857
-0.38	1.7	0.178468044035679	7.44875465511977	6.66498129700479	4.40232184201444	7.29783956817553	4.83360368799863	1.45919818954743	12.0141271144184	11.9351388513895	5.43394613753069	6.25024358203979	5.21230176401146	2.28474214229698	1.24258789870186	5.79213523351725	1.31165118410322	2.20331237570427	5.43826485748113	3.71733895283214	3.41815552819159	4.67527275126614	4.88689815175033	9.4714078587603	4.78146494956613	2.74690562335014	0.273698742304683	2.1148138905844	3.4890339919166	0.161851235771431	6.25328529145779	5.44385513713396	9.22797613802132	8.06945398316186	1.27426224456704	4.76637222211587	4.20250683129186	5.91286378842417	3.07847802004266	4.88607150996606	6.88364719349272	4.45728963665132
-0.36	1.8	8.30729446959819	4.97295551396884	16.8128415742475	4.43919693730215	3.54773963384506	3.27083334940518	16.3614036324572	9.53119904030184	12.497692000029	2.50367463270302	3.4487860194353	7.17725479961132	11.0543463524475	10.3369895544899	14.9257930329542	13.2906626098614	6.32829435401319	6.76981102587784	16.1493938159683	9.55394141017261	8.56705524717723	11.6786060203717	8.86136534671472	13.3849585609234	12.043203922117	1.69857448388769	8.76161181483424	13.0545153230331	5.08661955553426	10.9620682267875	4.10128071780014	22.4228561858656	14.0494235815648	10.5622550174509	6.17276681889506	7.85394961929579	14.7461083270311	12.4051097119591	11.5545390316932	0.835070592508544	2.99674331707609
-0.34	1.9	13.5053989903824	3.35086747081576	8.57340908343206	8.6935797119708	15.0039646967555	25.1748459981999	6.5416194582921	6.37288913945028	19.4132589494005	10.552109872232	10.4177339084706	0.583784784002312	10.3183880416311	23.5351264314574	21.0962459691804	13.6312613023283	13.5397292984982	12.5202012233429	6.95069768165879	17.7575714018403	17.9114493564954	13.009952426373	24.9285723842304	16.4356533888207	11.3632656996681	5.86404832875526	12.5562148430758	9.98480355222051	9.15180618036321	16.3833126461256	8.93115279745253	8.27395473589362	8.34957215558547	7.56717679146304	14.2629603673281	9.15935890186267	9.44234922043478	4.30223735994597	11.9077217258916	3.05239165669187	19.9293868480028
-0.32	2	17.4448988427388	13.09042461151	22.218920562355	16.1456950287581	18.423409821835	7.86131048102731	12.6852075426398	14.9435638084223	13.6700879162358	23.1586879086375	12.6078353174307	7.79706756590989	20.3092654221202	4.96081585465145	14.4170515375169	14.1816809673985	4.09868884251439	19.9549150402236	7.57489820091313	7.19906002968051	11.9175989440897	11.0212009453438	13.8452403791197	14.075224137555	10.7989206955938	10.7892786709729	20.3714485127627	13.2224701531035	13.8707873714509	28.5381534397863	14.1323600715082	12.2044281964196	10.0877345510914	13.0885810333586	16.5095465810241	10.3702595095013	28.765471112594	12.3774167719994	12.0321197755417	3.48365204699517	7.56303184852552
-0.3	2.1	15.2061016633358	20.4690728501455	10.6408807485274	38.7018152098245	20.5108055861831	15.9601168767042	26.0025321814986	11.6976523983596	14.1270666389809	30.1211668445108	17.8975197933041	13.68135820209	21.8779448582844	25.5791329209929	17.1002205345077	18.0207908507421	13.6033268333888	23.7741872108423	16.011062164812	24.0107273612024	24.0756911809769	17.772036375531	15.1797599018701	11.4665271343484	31.4225646815854	10.6948459167029	18.1634163552852	20.5022875962764	21.590043109858	24.9325886575164	10.7360563154957	13.569665546656	16.2372780836871	26.1591053685223	25.6728355455763	20.6473781311668	18.8343434282473	25.1463060684523	29.6159944012479	13.8892758590397	24.5112258034703
-0.28	2.2	18.261816126123	10.7170041133688	16.8246759654155	12.2672873138171	26.7739445302205	30.6383710217022	20.5520609398047	18.9582685902302	19.2665275973102	25.2973271106423	32.3142778893437	16.1152112343473	33.2651784958286	18.3439815674597	9.77197331150874	25.2859401913763	19.3457804650244	16.8462275692131	11.7860087210494	30.1368919407222	14.7662714979255	14.3635579051392	19.5618666783657	13.8035142730862	18.2548121317589	18.8054925200704	12.7649533156167	10.5826923303715	12.7360698482181	8.18702605558018	16.0861107481648	29.8668820176892	6.69560879304606	24.7411250650042	25.2952256533628	26.0984824730208	30.5767245756112	12.7342345981081	18.2237173512834	6.36123003828257	18.9775127714763
-0.26	2.3	22.562048073751	33.1427892108113	33.7370684154661	31.1377951307282	29.3123189494473	31.963534095834	24.989431667268	30.3499927507466	25.8018401623887	31.5336834886208	21.5828987569072	27.8244185360924	26.6275850936718	48.825410505048	15.9268499394559	29.6496764850484	22.4499709556748	38.2347183223183	26.1140519527708	11.7184557681441	21.6800746759003	39.4432651053391	24.6865044847085	30.2131074840998	44.8179076550287	27.4481600553819	34.2151720858363	30.7622733321171	14.4667931092555	47.8501710760451	15.292140658002	27.1417585820021	25.6778621631611	27.1894879469055	25.9975883745662	24.1415407808766	30.6582080053855	35.6855672341501	18.1674268170699	20.9602361055017	19.5122421141693
-0.24	2.4	24.8599890260892	27.5619977675532	19.8818093805038	16.3283931783686	47.7676098168634	33.9649004138495	21.6487052746565	24.5446686744691	17.0656580284273	34.3045981533626	31.6374867366096	38.7955400771724	19.7622504059982	19.4377712743794	28.7669645391331	23.7876619824816	19.8325006691319	24.0672074196672	15.9458830789314	22.3203444643633	45.974120240496	22.6739002923859	28.1331405228396	23.7875415288758	27.7377539628894	38.8765490066164	26.9312773887723	18.7995744567615	35.1565546705889	27.169349114063	34.088861388722	23.0838381029075	13.1222642772332	34.9433861932748	26.7545710787614	19.8501073713808	24.5709963147618	24.4471604263882	26.9855377276989	40.6008740391282	13.9967612869653
-0.22	2.5	17.2732852229483	23.7433374694098	38.2911144281008	36.8016388054471	24.8832728838789	14.4260860614573	24.5795824814483	30.3223588034128	32.1333865802239	39.9582019626434	41.5929034779156	27.4293012289503	19.5158193650482	20.9935774115537	28.6202135854658	25.2228360747752	18.1797431964643	19.7711600088587	22.2486542935722	34.4397178673253	33.2991697036724	41.5752937960981	25.4991867861696	33.7574538406657	29.8391539768631	11.3660685502255	13.9277506122097	27.5622706481882	29.3042123748203	17.7396800631099	40.3594645045538	23.6507856879143	26.8135980622498	27.7290566091193	29.2873912762972	22.0273775539941	23.3408334377859	23.039775209171	32.1124808616071	23.7853290429597	19.4600522475498
-0.2	2.6	41.3467719885126	64.5559963964993	38.3387306762886	50.7439994623541	39.1973680891467	43.6846279452662	53.8131494791423	47.7772999908422	61.1544502278403	39.5159922825157	42.5686263341496	65.7825380626722	44.8899257821904	52.247730559088	35.1795939269192	42.1982672275469	43.0851583384516	52.6836077225741	36.0153777332638	39.74857210197	41.8927402214575	57.9510051422123	50.1499401145721	25.0021970225739	26.4222023820155	46.9327845462029	29.9886202228871	40.0936045332148	46.2818776517149	76.3873700529504	28.8735509908736	30.4921181694916	36.6042686513386	42.4667633692167	56.0699856944107	36.5628060728118	28.9194528278244	31.0254205922143	53.0448273057596	24.7714732769305	46.501784135813
-0.18	2.7	32.9432001544783	39.5303924140839	19.1949146347195	45.6377306949185	20.2938392264666	43.874000222478	39.2175125225868	21.0176118271819	20.5922728429515	12.6420865345213	23.9192513108092	28.4795643322802	15.2624880929175	13.6160974872145	38.5189129062159	37.4067793258645	27.4838855062552	30.6026263121525	30.3074559027401	22.778301569275	16.4649984967716	20.9617537436668	33.867616067596	48.5543890524534	34.1333983518675	19.0155724618404	13.2103194234811	29.5633134993403	15.2409937429236	21.1027178015177	32.7518606788331	21.552548748545	14.8070418816719	16.7256835018581	29.0552205888492	17.0668641208989	22.1844986261621	26.4162661638078	23.8599087487472	12.7952164673058	16.8247984286792
-0.16	2.8	61.8270159028313	69.1451794691305	30.4286610499324	53.5725900445074	38.4083550414282	30.9609851543941	54.8574674965897	60.5418545649254	40.5806607691478	37.8229486912588	59.6504009950763	70.8239523129248	44.5915166092191	42.1948140080248	49.4415163651738	44.0793951192248	41.1365690496789	33.6845752581706	33.9405449769214	48.145693619755	76.7695100748636	31.759676603928	42.7701126610148	36.6588688912171	42.1661201625273	65.2344972214056	74.4086251064424	45.1365446918667	44.932749341653	44.1956287015762	46.0081631319429	45.9258669773065	48.0996613491101	42.5242999305856	42.9084244807089	69.1477362424344	43.5611645790132	44.7382207096805	45.9583082593569	50.7155873426978	55.396920518925
-0.14	2.9	76.9015208470055	64.0488883177006	66.290553985442	66.5680364749364	53.1397995351738	71.997576725747	41.1108829143251	51.1211745721499	62.9905048546822	75.3726044148955	42.699527518356	67.6764206318144	65.5593142132598	67.8416709515835	56.9019648197377	60.1362411460517	64.8805864730987	50.7723511060736	42.6497153933579	76.5247697256568	66.7862788902992	78.2545078819036	56.4558132973442	52.4669420203081	84.1712522665519	42.9301142742126	46.0513291140606	76.6760593661205	79.1702089500728	50.8620997603648	52.9739825724715	46.8741308116834	55.8257522239632	43.0771503784042	34.8838828750105	71.7921044918069	69.4631632923974	58.7040580489079	38.077225037018	67.5580081617576	43.7943304199565
-0.12	3	97.5456906439607	67.9809378798072	58.1578654986892	60.527323752607	71.9766007088749	48.0084729927301	66.3145396049811	74.5525372574986	54.5069000508526	56.1929255413406	60.9670836353245	84.7576167399686	70.0660771601675	72.540629435005	48.9589944669223	68.274006089571	53.1311443176942	84.3963073103629	65.5995182970382	84.197341294684	78.6986239309314	55.8482929207684	67.9211145339693	64.4645355188525	67.2477757705872	48.1909317508788	70.3217246956722	98.0327900884095	81.4747145553213	80.2552686687755	56.302137544184	58.6154475121768	61.3814046190537	76.3388297642648	54.0564439774552	42.7449746435948	64.9447996602733	60.7089695786037	72.6365927346425	73.2119191972707	62.9487046282515
-0.1	3.1	136.883977568844	173.580086816069	156.622681343217	117.86240503977	142.450382625383	135.830825979023	135.900890081613	128.309352008695	107.419567257595	105.739415927989	148.328516274692	160.374506818568	133.624288507172	107.058509163189	113.715009666692	157.025731082698	127.288607372138	140.497022823664	130.049436732637	98.9389716039984	107.953672592884	140.147337330713	162.773169298466	108.95393688227	104.897928428572	132.947256812508	146.631873823372	160.762021470453	148.942554072548	90.6303459324645	151.691056980276	141.750634422399	104.395212179346	90.8023408057163	110.204101020665	114.050828242676	98.0987604042941	134.149433859475	128.737395306988	139.032857707702	116.450195099435
-0.08	3.2	98.5603847713302	135.493008521383	123.193616103923	109.524635644393	124.769418970499	104.967439538892	118.505165762955	84.0766384213558	124.112821126391	129.697873902313	129.85804227597	123.108460416645	113.450672491464	129.275924579868	93.1471624564852	118.413986316751	128.327863152114	113.070467020697	113.424534685959	122.475931016082	132.40115747401	76.2909661577178	135.819827679628	108.475083193823	111.722494882282	107.30788935379	101.717917536357	88.5549263077424	136.94850241897	79.1712842752496	105.905444997647	73.2546526311714	111.276743082565	120.987620650333	96.5286463642232	66.15702462686	109.082228791023	92.0758925293618	98.8724644800917	104.592285476973	99.4108614111323
-0.06	3.3	209.735544525117	175.515474189932	154.517291837891	201.339706382614	159.81091709373	253.964767486794	183.062514160595	173.449092636509	192.792180327722	164.683399058971	225.843900974863	170.069846055807	211.274670996265	183.073349108652	208.275320013825	196.55966527322	177.356971244273	182.127463997498	141.227881656363	175.452403157015	168.919448679944	176.938186382936	177.044382228845	167.80047896847	183.275064840562	181.04548100059	188.138319415089	178.72426602915	198.746614615689	182.487777421139	159.495324116479	162.756328876908	166.436981944455	185.747791340052	199.704778394858	146.380641412456	169.556552451384	169.013014754114	195.482422358375	181.857316997533	190.252066936854
-0.04	3.4	155.166299985531	141.345426842246	207.774107347735	221.206421553403	167.831217244079	185.894409771871	182.679903650348	196.027825216061	182.42192336723	179.424463439135	162.062969957835	179.105310049473	180.381708586425	192.36413955735	177.746551172561	180.662289156304	165.138127788459	162.185752716262	128.723274502308	142.205913615611	195.347939591224	127.400610290234	169.578876627795	209.68596605255	155.093168666152	156.247985794192	158.160444590864	139.590972642002	179.742829118308	214.138772067887	170.189962235851	156.354651862318	141.330115432982	194.261935322562	167.196026546864	161.253221249842	178.733064707036	160.699635467776	160.954834722776	167.124779063409	171.221823597788
-0.02	3.5	159.105943069289	170.795323626421	194.608925171862	152.991407376406	171.838444200557	167.499926809618	161.200171576758	184.260120275347	167.450729879603	159.027467578662	138.946260804365	181.27285332086	167.756426707942	169.346697361739	149.414369904599	154.310957199802	150.110028700622	156.46701989534	167.723458852203	133.301622640393	150.705887211774	146.211610885214	189.894145420861	129.730443326492	150.426477600556	165.533087918696	147.730070496188	139.933849347102	190.317383574685	134.353087828836	157.627497911054	164.842695027144	162.083891729675	164.133652718488	198.155931717964	142.759063546214	172.25134443804	173.031668129303	169.929657092088	149.137386137574	149.61975429393
0	3.6	124.967735584119	143.521406375125	201.058211013898	180.722622727398	153.298946392084	175.535099623091	168.909790680454	194.107597919943	178.625422283702	154.41495146987	193.598827901661	172.201360089367	127.186701822979	194.782769553115	149.966290355695	186.404027624277	181.878696853084	160.064891995997	134.509249522223	164.759834086982	191.740528920052	190.662236797131	199.274673140719	160.25158033288	179.028104316459	173.414948687027	151.190280198386	189.945209636311	187.516529710249	164.063052001707	133.576296052542	146.768089794387	172.631225556613	153.165937148585	181.594493967492	152.429711724461	174.889156417628	207.836915309131	159.663710527124	155.531245594184	168.39728849829
0.02	3.7	85.0597249436602	111.378872367023	87.1360128515453	105.072992026082	83.0233736674927	102.239339543173	84.1962968905968	105.381016994844	118.473725584644	64.0216580347284	84.2193680227194	85.5239621029689	83.165155379145	80.0747484918135	87.1266981090763	107.644793313899	97.6455325514332	115.708299364269	72.5887077924691	77.0572783652673	60.4950875102838	87.4170845486441	84.4822739101314	77.0921083273383	90.327318033638	76.6414043173407	76.6004317896982	65.1589530132938	107.344689762123	103.088354011923	91.2713746169475	70.0561610033176	58.7014164255606	96.9761356610042	76.0827318078807	68.6151676828769	79.3233609933554	113.511501027307	90.103776456781	78.1323758670383	93.3015821439759
0.04	3.8	106.575741007318	111.74569932739	130.177207142888	108.178188189396	124.568111338685	139.101209175002	112.039936397065	100.042614294949	112.662038288021	139.995291466298	146.461915854239	99.1124294612272	146.915533442423	133.428532027253	72.1384715999219	114.544808686285	117.527345027279	96.087722926418	86.4416872865616	85.240697778983	138.590307156823	115.636305963226	86.0663086109089	106.173503192322	118.208112889961	106.06282668878	90.1956896780053	120.33805963264	137.042385455099	109.517873755058	95.4573436835711	64.2737235685381	98.2826214533627	87.5367730926086	140.688405556784	81.946772633797	110.84829374668	118.782913730392	82.987726604847	123.440836073065	100.519701163031
0.06	3.9	52.4162283263807	62.2286892011389	63.0049212785651	74.4927123665138	35.7110869818844	62.358803814842	48.5468938943135	39.7494563637226	58.0379961090027	69.6070922404906	52.1309277953013	56.526536020041	53.5794515239891	59.087764901405	64.2826090525049	46.6166317803693	58.3271236907176	58.9327833120521	48.1959987100199	74.8335517988939	30.5800979781675	55.3658690388612	46.4489775297774	52.2891282529982	64.2222159981054	58.1559652258858	65.6849540465816	78.8167859986052	73.1995375605538	67.4332856645824	49.6500414350237	49.4439738586009	22.0023931740296	54.003430537084	65.6642741175263	45.7013917974624	59.1587475700693	51.0434297273952	60.6813833019316	40.4674568290799	44.0473202208135
0.08	4	32.6035692111087	34.1029092227484	22.736958137024	44.571958206211	39.7589330404546	44.3668083145546	47.7298300313217	30.7900165641953	30.8963601490915	58.4190644811149	36.1644779420934	47.9183845270716	62.9773048181146	57.8422935260879	41.1793241078544	37.9175273765315	31.3080135308901	34.2949728629611	43.2247293069181	34.1353716527062	37.2037251912267	22.7116401575566	31.9208547662168	45.8783437862768	37.5682473962039	32.7672324661578	49.5464634144979	32.6728279716242	32.2537053331543	67.4273731394306	56.3874236186399	22.870502655501	33.1667824386713	27.9627096046417	36.640567258935	16.5276098927065	31.4236729072807	23.5026604944933	30.9647644755656	46.94750620143	45.3139287630825
0.1	4.1	65.8279669921622	58.5980645838804	76.3691052469713	49.2938563810126	68.4662517549716	99.8296536884859	45.7258251177654	46.2619361861015	49.6264608248039	67.2594502566673	63.5712010650393	76.2077384429089	59.1559140250908	65.189365604572	59.4229807031389	41.0686063537946	82.8670259332065	51.8893394212425	56.6081136652002	50.4242486740206	61.245423804723	46.1998225060208	76.8212700389501	70.3145191670962	60.9554752345247	32.4050998912554	65.4344187961014	76.528322351379	53.2132549762689	66.0793902279153	50.2689899399681	58.3385006794018	67.6774750706593	48.4630411336501	39.2735775618151	62.0391517286601	54.7375376794223	59.3289630726003	51.3347464883734	35.2732597554597	44.1992014979116
0.12	4.2	18.3605569659542	34.1325542024749	43.4957870127672	13.0655997792524	28.6962231824447	26.8290879017528	21.88715505957	37.1768275559998	25.8474294283189	26.1072934327092	35.6231166189764	29.2365737201909	30.8680618738676	23.8648741931617	17.5845222427128	15.4569552903536	21.9791120451583	25.221331158145	23.5337522503661	39.5334670533071	13.3535179243557	14.0657631136291	30.0809689131018	17.1052247283006	29.0635974438004	31.4920006204982	19.8816785304569	29.5197519743836	25.5932185971853	16.0119806705674	28.8837866359744	18.2735165707934	34.2388493480345	32.8853834344928	26.8748601205379	21.4740823942472	34.4775689398268	18.5271279102257	24.8488605439946	13.7313296827952	16.1315758858366
0.14	4.3	44.0605254670701	56.6606355560959	62.4337330713279	49.7762142252008	42.6139127677046	54.8456596789774	65.1039784850365	42.9611180190375	49.5320127710144	56.2801249551738	40.1424564967113	47.9422261221355	47.7073972069249	47.9045783330179	39.4665646530231	34.8308317051763	62.0040734409845	46.1569781216202	28.5303860408154	53.1177450381445	45.6100058904423	39.0181459494082	45.006645636865	44.2106279695321	59.1246303825394	77.8633343738458	57.2180952495348	23.649004189291	48.3468324101904	47.3391047568034	52.2676536763689	53.3074549078382	51.6169301788946	31.3738214445336	67.7789590057941	33.909920262342	43.5620680192184	34.0196369600365	33.9739853088219	25.5594778987755	51.6103584217669
0.16	4.4	44.8078695949654	43.823067022123	27.5436547803859	31.0222136920294	34.5106707037983	45.90455856951	27.213611957203	50.7391829830399	52.5835962854545	38.7332809736686	23.0204481002682	27.1813810162994	33.4115930777681	19.3934193104407	28.1095360960326	41.1036506934381	33.6937026822973	25.198172130859	21.3586717404675	29.4015925317852	19.797243083605	26.8605578036312	33.524661192785	27.1158672445124	30.4873149168069	51.9758881106877	27.3304491727	28.4290676790659	39.7259666402718	28.8138459386398	19.25315600683	35.263343538834	30.9916433152086	33.2162912546595	21.5300462433932	12.8559031672866	44.1846971141849	23.6623636347707	26.4698740279072	46.0186824768013	37.3887896936981
0.18	4.5	27.7584851911486	45.0179057921676	38.3304920562538	47.1963185157962	48.6570506270087	27.2423937219743	30.0785847673755	28.7530990440307	33.4735586778299	33.6328592203486	21.558533191478	25.1201617883545	35.2191272779073	24.0789876610275	18.367174243374	28.0954786144872	42.1945906146872	38.9791000106452	30.5720128080644	25.1131973429732	26.0324430989622	28.7231896001384	38.506776931107	20.0584382250044	45.5516526078458	27.5891965746466	29.7292227702234	22.6678455571959	21.2463685829076	35.5454697023826	35.0965028901425	17.5267131067725	31.9426481899283	20.7129732439493	15.0102791300909	39.6748029506324	27.5779880081514	25.3201417492963	31.2783759135196	21.5019396147775	12.6187104675656
0.2	4.6	39.5317254239031	54.0151187290774	40.1112091073022	47.5236709556284	52.5772815179489	43.7148431452338	32.1040853582918	35.402384271927	56.7219628966736	37.2191020583314	23.1752296487866	42.4975890363868	36.7396781535115	32.1569534156428	53.2978201972532	32.7131005311159	29.129087430343	17.6253221313098	46.0672606120091	29.3836619935157	34.6751095456382	28.9769595760037	59.1856066689842	40.6384182339772	41.8674476213657	25.2110878587018	30.2517757401776	38.7597467293098	24.4141776925585	41.4383279370553	25.7298710976458	24.896765908051	30.8364104402979	26.3353630043517	28.465503185452	43.2427971685712	28.1966395877071	27.8873754176845	36.2571337071411	34.1583091107671	38.2124226023883
0.22	4.7	18.9006999807857	20.9722413852131	19.938438848795	21.3489806016864	21.0149964560846	10.5164870577674	19.1897652187623	16.0498887306663	18.7715519379736	21.3637011059083	18.3484608874535	18.6715588548253	13.5328151535191	15.036895882981	17.7103515409833	11.6110850928408	4.50717828656391	4.79440368705536	16.3875796438135	14.0629569398718	13.6421110011265	23.4860094699924	19.1324282685688	12.0477795681507	13.6727471161547	14.5854349069854	8.80695220364005	17.835496867371	12.6468824872395	13.4283892767542	22.0700901534238	10.4810578616348	12.2843367690308	13.683133142874	7.3338197170093	10.544216712274	16.7750019910309	17.5006429271671	9.11212655093484	16.9683453943928	15.4201853210366
0.24	4.8	13.2472024438242	17.7987320667219	45.4963200828734	20.675017079767	17.4040307858562	24.4358887510084	21.6660001363868	23.4028487059161	22.0777750280372	16.6365625534352	24.1876711738437	16.7235187291826	32.6627720636415	23.2607917555235	17.021950622631	20.4446680280358	16.0306491412815	25.3655845282688	35.731383276766	25.7576705838983	13.2290643951961	23.3436890371221	11.9242327423638	6.74036548875097	19.7747434784643	7.0106119953768	24.5299540305389	24.1426946300013	19.8942460992489	17.1908569170569	7.27199352039189	25.631215906767	14.9951427163734	27.3812834477085	18.8777752107821	23.8775078294509	5.85113559075281	27.2796709827747	16.7042914110621	21.6396049126573	19.6458965664733
0.26	4.9	11.23066512655	3.10881864193008	11.6186419869848	23.6976189528375	12.9984612656828	8.94037042839082	8.31827313313201	16.8007803451951	6.14950929825191	9.5092100731591	12.2058588051093	6.48342710884533	17.9160235321033	16.4982072928431	16.7895522256828	11.6906943046215	8.05299922250032	13.0610844484446	6.70320182177935	5.19905541059446	12.9356456773674	13.6474806971181	8.15717791131869	0.594610858344474	10.1572015771372	9.91270250126545	20.7856434634742	10.0412311644964	2.80696448728828	12.5951815504355	7.75505049839675	12.0831780283867	3.99563215012536	18.8871016428175	12.0773437459024	12.4292932757241	9.55826307323088	9.79593840419856	21.7717374983131	14.4425492308104	22.68373023957
0.28	5	8.36055790847038	12.1051847436373	21.7602017593967	10.5631718623713	10.9550577132697	11.9186943957779	10.084462033768	13.435611450218	5.22984601268665	10.9688618477515	8.75799556029557	3.33450898464233	10.1135740231708	9.85526364072772	11.9274079945751	4.86554475874127	6.66428445567783	6.47488411260501	12.7906089021121	6.18989209449165	2.66985161572503	5.66529760270934	7.21076451960313	5.57308091409642	3.49304782872348	7.59119048607769	5.52966423609723	7.81617650524972	6.96116686870728	11.6940858473162	9.63268793134715	12.7265888098039	7.7775752963292	3.79797663323429	8.03969106038876	13.8827357419638	10.4176477664961	2.95682499367962	4.132326400544	10.1978464587841	10.1905499697389
0.3	5.1	12.1265301981474	20.2081858497125	12.7096491848476	12.2636704596372	12.2805193210372	13.233558265486	18.684904636402	14.3515891894295	12.5888596192102	11.6654606676938	10.416306239359	14.4886725227211	4.44903997944149	7.4210220891619	22.1159203942686	7.38982826528502	13.3658486223454	13.8377003723084	20.0345409781395	5.78500683081584	7.77007974700252	14.1621454300153	12.1452214286784	16.6332703227955	9.2559359655353	22.6198151447432	9.79386119543391	1.51574512287342	2.97883467444817	13.4472139662208	17.0647316064238	10.8343825690378	17.0601952794186	13.6036699640731	8.94811895773824	16.2176951744471	8.90719250631304	11.6574305281977	13.5018945122176	16.5185157930158	4.1070850925011
0.32	NaN	11.2923188968991	3.35393041834624	7.41180181109415	4.89629837698762	16.150271495659	2.96232782808091	4.08235744156073	8.36697100507013	6.60353415375282	0.611017025285453	3.77141321757348	6.93704461488996	6.45805756052662	13.64613796102	4.85527937380536	1.4914434656423	17.4191304581486	9.8516432122423	10.0029856284961	1.30066101985166	6.45223545552818	3.76097748323904	0.303008265990459	8.69316827284456	6.17340316212103	4.37964947530707	3.68144178684889	6.61630379561146	4.11428450331606	6.49559237383941	2.97775210229772	1.70744039684531	10.3727904122389	0.901548183212117	4.75389252333185	7.285484299933	4.11736266347679	2.63212170179887	8.98867758363481	2.50419271367501	10.3886767216148
0.34	NaN	6.1301972775625	1.91491226793173	7.37661505281515	8.39245786922177	6.99281080999009	6.33101209115152	7.12761975832329	2.07929874431344	2.64251307714635	3.1765904870929	19.7701472185259	6.10422621730241	11.359940013851	6.87147986654455	1.9316537518904	8.67246951233345	3.37969601331648	5.92049407209226	6.2933097048151	5.82581154803337	3.99123096238506	4.71532683306827	4.19357232392005	5.07330038384656	7.40058466553742	1.33304259255169	2.61561920098984	13.3897132159248	3.18752836370715	5.05968335154149	11.0776457673699	11.0837532070033	4.74596915950642	5.84917356988205	4.2576891946233	10.3345403939517	11.3257063951306	9.99141929384518	1.84146597743591	3.67954625907778	8.37582664424234
0.36	NaN	3.7465482441908	3.97314439770392	1.84260357504869	0.828514717435155	0.451353780171065	3.54969779959332	1.42590563442793	1.81071216765453	0.838581391901587	1.75587619602781	4.743638890866	2.09413810427327	1.08529829573657	7.62443391701315	9.24356992805583	9.32546301534613	1.12944574984627	7.56641634106311	2.2593978281026	4.42547588145765	6.07063441052702	5.26512147454235	6.88640388601107	3.26266610362824	3.60120467930336	4.53252708757211	7.56735532181398	5.67059031237314	7.35352678456968	1.95041160191325	2.86714412231532	1.50486341264784	6.68991671454986	1.2123717090213	1.18038099416572	2.9858750510638	4.19021220499236	0.182194228260414	1.36076654404182	6.51409788629627	1.29063649027182
0.38	NaN	2.31985180132558	2.12130628436907	4.08612766513345	0.430814466452225	2.2159553888443	1.37749728221347	2.60322447626064	2.47846258622514	0.419046252421403	7.46162576758638	4.70929577133343	3.20418135537488	1.20511433664399	1.01544137550688	3.20198715088221	0.0122885277017129	11.22364202445	2.52459003646997	3.26579542481215	1.71850243837146	3.17419542323418	3.31533935654931	2.77105312290084	1.41064275843339	10.019150425239	4.03192654277096	4.16276185978835	9.22326791440553	2.12112220338337	1.68353049344937	4.38800434147577	3.4980754322262	4.35589552042024	2.98328464652285	4.00845731183114	10.9584953032396	0.886239680271898	4.15107690804186	3.85635261540912	7.40691811243049	2.12010831656456
0.4	NaN	3.42004433862024	2.73378413310938	0.131728373007382	3.38006814920567	0.495413796907875	1.63885197373252	3.52253483830765	5.35992909769243	2.72548285468676	3.61527490295847	3.61115288184735	0.546134473925357	2.09334938051255	5.65944534995683	3.34897671424164	0.686776137483053	3.89980446998797	8.66363274862504	3.20311771443495	2.07730251525143	3.57503268570865	3.89675041748595	4.95941218183387	9.49550441302787	2.05276924059838	4.94154419867702	4.49452742414591	6.098692158258	3.47913549118653	4.88448844622965	2.41706936506478	5.22388365139417	0.375689448281729	1.30149894008412	5.11310444990977	3.32676271514701	6.33042555083213	0.219806068445404	1.41934933256245	4.26205581491312	1.70402635814717
0.42	NaN	2.74713920572666	8.10209321345864	1.1064951986786	3.01981919672258	1.20648011791259	1.69736556473882	5.3237075522051	0.00874721599517404	1.0080020498668	2.66136997144017	1.09031594213991	1.91887156287373	3.32274761329962	1.79032148944078	1.03289744339681	2.39878956707298	2.15095594706848	2.48979818829774	3.41387776140082	2.99091254364035	1.61153563655787	0.0284881064250588	2.14741137132986	7.99926287694461	0.768929295722778	4.88229258473169	4.80124588737731	1.72576893411283	0.465752299418088	2.70974187203731	3.41696096518156	5.62614742550031	0.807577073672072	8.08608257553307	7.76227499908057	0.404284868597528	0.97764368877112	0.852012723937332	3.70674775867396	4.67479681011704	0.171305653468395
0.44	NaN	4.58794733310244	6.44706588882082	6.04775312363799	5.28162992866858	5.63732120325514	3.81292146269331	0.470314642856797	1.73681282094084	4.22014765814099	5.01347475450415	4.97602926317672	1.51534521104605	6.46118360083432	0.593333766825423	0.38806824534835	2.40768658645618	0.711720527405977	3.04327863947748	2.68939085602584	5.5523845251657	1.79388883435651	3.7691073004756	4.78458678246384	4.35830371420665	5.39892420565742	1.25656591989368	1.41697238984332	2.95581560930461	2.19813954307654	2.87680577287134	3.25819663188725	2.95597500732352	0.143243390948528	1.52443518869475	1.07059791225157	5.49773746105035	3.90164208214286	0.432228190746621	1.76184644406218	7.74112577983503	5.22951883913495
0.46	NaN	2.40524505908775	4.61721844580201	2.36286511485533	2.01009069103117	2.10060984753871	0.260121575230668	2.29160679606753	4.04852224176899	4.73824984355386	4.80290592532937	3.24085501236017	9.77461499911355	0.220376870938545	1.30215766568493	9.47590810749428	2.19426249472578	0.91564308490084	0.415918163397461	1.0560457069105	1.77304273572501	4.80727228095366	1.92116933086546	4.74752840769976	0.625964712140863	3.95188804899163	5.68290496589932	5.59444461600114	5.7213209832235	2.07405966063585	3.31576749225201	2.08660187538069	1.34747504476322	3.91232505339317	4.94624903780186	5.07361882747641	2.14838659140842	6.01816057368794	1.75419751391006	1.94607584409086	1.08099323903677	2.78288783390205
0.48	NaN	0.371458421544415	2.0962892219175	4.12104444933183	4.98556041921438	0.217492930033758	2.51474783279292	3.45703354834568	1.29505608219717	1.68533617943065	2.48042865846738	4.13042590481996	3.15246418628607	1.38162839021656	3.37408463292343	4.33115457002024	1.21943434513249	2.14143688068781	0.227419820404126	0.489652288873402	3.19596334599869	1.3377275518615	0.351731184647539	2.19755913625701	1.0085337689363	0.223485826899652	0.0291323551516479	3.8241723218883	0.419621574983036	2.43381588520087	1.54603881489464	1.08302687069465	1.57092386816263	1.39277529401779	1.50517082665322	4.65183134091284	1.05529484366761	0.193445406523669	0.0351045107948693	2.02174008032502	1.56516957930686	1.00205333447129
0.5	NaN	2.42539210549367	1.0874134348716	4.78902210928356	3.92948429529376	1.2774556450383	0.25754008441137	3.56855038958267	5.16442668241153	7.24438447488446	1.06209726279732	1.03996924930569	3.26192906288921	2.52547478195956	4.86407392369122	2.55059603710211	5.07092626585561	3.03304609838182	2.03738425279521	0.311230072255817	0.669415034232115	3.13280150030384	0.665859789919962	1.57049178177889	4.20598370006508	3.11141018622083	2.61903239417044	3.8156582267863	4.45117920852138	6.1207029211496	3.03417850268987	5.53953293064786	2.20415578986115	3.76175759653227	5.70402148604156	2.43292895111023	2.88163469232806	2.24210829872104	5.47117270468221	1.02915415482532	5.81508764710776	3.0606358744921
0.52	NaN	9.65551249051891	4.2623152610284	5.64400396112055	2.03846253623618	7.13056272431273	5.02602563972438	3.04887915942287	8.69896430106017	2.91139800300699	3.23212434368049	6.57283107056089	9.33852208671062	2.27320762505782	3.94864430909308	5.99425495223619	1.8003805893783	1.06507878025619	6.26417301451444	1.17114212056518	1.46124659638746	1.1476858630149	3.38179171140552	2.50955996882316	2.54928448372247	3.71160429007106	2.90193321513867	6.5843159190151	0.651019156694678	3.90824453108384	9.32196019962682	1.62496903486017	4.2104286309972	9.41393568064176	5.12667094563017	11.4054708983854	1.51341258649815	3.24687343991755	8.32490102728967	2.81659729637548	5.44351045138768	3.1610001818539
0.54	NaN	1.85340636948671	6.41388719363088	1.33978942940906	5.73723845711724	3.10500240717782	1.73528722794461	2.957811723869	5.58955699963836	2.8366468386421	4.56549811299772	3.46740989070135	0.792199271348287	1.59243996291547	2.57344318431873	2.36321981219523	0.217645982949773	3.59938740620844	1.1965248311257	0.267553721258838	2.28565837518806	1.76269978222426	4.33922524296511	0.219732700299333	0.973632476582041	0.270509567029534	1.3395796976782	3.37120012519808	0.893777100901931	3.13417957615093	2.71211591213634	5.79914624405005	2.12639967701467	1.29665082105655	1.79830243322315	1.06640424013966	1.56246096761411	2.14434827358305	5.19554541315488	1.25247226905399	3.28791083362217	1.75655384362816
0.56	NaN	3.76381464057902	3.203798526253	10.4032032358948	1.64266508214137	2.96511528456414	5.19353293806041	7.95686774588403	6.36004164413222	10.0678075235982	4.33338667689843	4.47072375381351	8.66102350540753	5.80952165869208	5.80739518699956	6.16879486209072	2.57577378854291	15.2580141829613	3.09446643032421	9.31506544926623	4.31050007410515	5.42695787386671	2.81370733346592	1.05046901687013	2.14227375818926	3.03080239345837	2.25943539381944	4.13495064360928	1.88345403221516	5.01697312058278	3.58445290792792	6.22635198037834	4.4052248750678	1.83182675004408	5.61467640998681	2.63954501005678	2.41728443649967	4.0738478973258	9.03074097073655	2.43576694202569	1.41204402617459	4.031019762893
0.58	NaN	5.76677334779405	3.17080243706079	6.09339713830853	1.4015276965318	6.13063241011733	2.32688525258189	4.40318712893933	1.68794501833782	16.1129117570269	2.06285598042828	1.52415769642332	4.31668052837686	0.675313288277613	7.15933975899495	5.03260069618488	1.0175636867065	5.23390993578685	1.24349389834868	8.39425223661932	3.34537611939282	0.630995626332033	3.90537710275237	1.40690090853007	8.65481958429886	9.56662612171725	0.548618469216048	1.02178596218384	0.675302884393727	5.69700183851715	1.78626098140271	4.93023633961647	4.644075461436	1.78197675089782	5.97238814324375	6.35570664204088	6.07334104663147	2.00658705962685	1.19443156479214	5.79486156652802	1.31837600577862	0.70910071681183
0.6	NaN	2.17600042793596	2.12629315504783	1.20095460610721	0.0423868380095015	2.28625137776753	0.0825950649468925	1.82679287918311	2.20227892315054	0.846133810774414	0.330256505723678	2.55888175016676	0.0978264123700049	3.24438151084438	3.59644979269305	1.14419136219964	0.167425052394196	0.271163614694846	4.65493561070274	0.774406634669309	4.51332759474477	2.27100433199843	2.25017001723436	2.03631711570803	2.79727170995868	0.604943979039173	2.78048447211992	0.658631095782757	1.99537247745907	1.08700392368345	4.58777984439503	3.77531432235793	5.11186950570694	1.43886991910345	3.54210149536373	2.9873030595718	0.409885291618427	1.24726975549916	1.72815091822105	2.94110760797079	1.32372715534749	0.373576259320478
0.62	NaN	1.51929604126585	0.480296536248505	4.41633755932472	1.96129827694688	1.9629531216817	10.3534332021293	3.5684751345287	0.927398747053559	1.89745292390585	2.79364194886635	0.467938154399982	2.96572905471393	1.54028667569225	6.27603453135429	7.94305917305122	2.57429951228225	5.25396582333038	1.08814663008776	5.63716494847263	7.07593366523862	2.16829847977674	4.11849380887558	2.38753855339486	7.81608524782874	1.0257174048183	2.42298662574544	0.05077152221171	0.713646372449081	5.84915242077746	1.23523033141186	1.18991410190999	4.42229487118635	4.01230687245887	0.475277766954789	3.48860880491411	4.41741843175236	2.78361988337574	2.5186456262527	3.48785565107822	0.692229636437469	3.06815126004069
0.64	NaN	1.98846217079254	1.73090585383643	1.24206227429649	0.208636296967864	1.21044275765037	5.8311357342737	2.88617831447508	0.735124881761071	0.0194265000833628	1.45145491084957	2.67527361491362	1.9964017096278	1.39041284604423	3.31936096890525	1.36306079645889	0.0278977771323959	1.2974056604677	0.897821565520879	1.03335883060291	0.73675225512688	0.382081086869654	2.09917126870027	1.16424409343222	1.3159774083792	1.37143918313294	5.68609897729339	2.02169460188204	1.4852931370642	0.754407974141006	0.611988410154211	1.82522282462246	0.699166992456098	1.6119360813122	0.32604772476478	0.185106689333172	1.14008565037524	0.32176686034579	0.130744561919362	2.10212874747716	1.93064421787519	4.42096248975904
0.66	NaN	1.45331628144107	0.631660683541108	1.70157549361245	0.151551231393726	0.880529797724483	1.21401893074427	0.603401499945924	1.31374392017523	0.455002845108225	1.05521419107399	1.14362402946877	0.686896966497182	3.77395191836317	3.41795234177091	1.1701664938482	1.38838636135791	0.305231831114396	0.519346904075475	2.07734155713134	0.382725770859855	0.3651124137364	2.04578768509257	2.72574699030414	2.42058970300912	0.956230914084227	0.143726817993663	0.0753461088352407	0.00294706987149171	3.47364898531863	0.257560391381447	1.44778179408356	0.229921319163375	0.407735871060683	0.75168294010997	2.8778043103562	1.69776435115286	0.901885806226881	0.383817420709524	4.29197681683449	2.63943534835436	0.743709149230705
0.68	NaN	6.45076910373359	1.39276741064738	0.343163963888311	1.88123951970558	3.89291699587738	0.156385594963453	0.58353856199424	0.886458656546813	1.67933831911482	1.45272188173536	1.73207714279395	2.11556042855726	1.05223879741432	2.93190291112004	6.07383346834257	2.94989335806444	1.01011806971531	0.441854799371697	6.40932394405747	0.254187798653835	3.04179879004116	3.84335222216277	1.8522092240543	1.56537482646424	3.01917188026257	0.229549062240754	2.45343443408745	0.367934096294046	0.504094205476868	0.166535190710225	0.633821020845833	0.462215448105704	7.84385077609386	0.0943931735256057	0.267643622940946	0.938701358198812	0.806198523555463	0.99370312778609	1.73376724465908	0.357809755507402	1.53521778687777
0.7	NaN	10.7514078225823	4.86812943337707	1.94261165178771	0.746757099145891	4.62192720709336	2.38786707071622	1.87052751657936	2.28744276039931	1.22482552596501	0.390944215235864	1.91596016585015	0.914473683084327	10.7706376727854	6.38122256553168	6.25901494965117	0.609742674270893	4.89551000827821	7.28279836267115	2.8684142771485	0.709873644590614	6.75998032269565	2.96314287410029	0.806910300419068	4.1798248033262	9.09921533534993	6.94615467727964	1.47405951303462	4.49545768765592	3.75892905451435	0.777160131164047	1.32021497353068	0.460658620738406	3.36951212812143	3.4103363230834	0.850760411866427	1.59056101352138	0.120035495488556	2.49815085659988	3.74496239674922	1.02776976965543	2.08584494126092
0.72	NaN	5.71355943326325	0.671464479836906	1.2024459990887	0.693155518829589	0.072847155802398	1.54907341970388	2.74622300054621	0.156043972065447	1.18374238007074	4.46771140968959	1.37230276438694	0.389672486148367	0.932793731753589	3.15501152644692	2.62579541224161	0.259565309729852	5.14076253190153	1.36181739728245	0.69279558862049	1.50781312010733	1.87108686470609	0.635109223694197	0.407528686008111	2.82192074080344	0.39999039072215	0.767885411881649	2.13184015426922	0.0339572073173594	1.33677590234168	0.430084026710874	2.45550693127102	7.51837005201312	3.8140334346368	2.52322322604449	2.35033105396686	1.20327429892536	0.206256783461984	0.596266298097005	0.405792149807232	0.412475301844134	1.16344281809255
0.74	NaN	1.95110198421056	3.05961887450467	0.911705436834387	7.67490208369927	2.8565289051911	2.01937740085388	2.37757088724315	2.12117381175862	3.34467384057649	0.639537410521164	1.18173880861038	2.89272433652045	1.24510681594975	2.36769495635438	2.71580989767278	3.30052707759257	0.646393950925204	1.37620082333851	0.304613446286454	3.07321858893402	1.42198028065362	1.30492032728554	1.27691987693022	1.02237576424743	1.74584235139495	1.51636046432143	0.859294403405745	2.53855168140581	3.45196544213377	4.76600273095536	4.3058152864205	5.63496818542746	2.74250166197683	1.69661813222587	0.950644452180368	4.88638521498948	1.92162758234589	2.20296555741181	0.984902036563285	3.31341454127359	0.871142091447942
0.76	NaN	2.17666691031988	0.747292841312005	0.525880468286103	0.333441158062346	1.07913680678199	4.59898889281717	1.67187257755996	0.0372420982864141	0.671979903558999	1.52669062953903	3.38953248725624	1.18111276402299	1.34796278209041	1.01286241502212	0.333222605821195	0.00394211005363568	2.17833181468339	0.694389763648442	2.43110262560181	2.44472171994181	2.79148118529821	1.24103860402183	1.1849178989121	0.962927785998088	2.47314670997682	0.956375802374046	1.53572109902091	0.821195633395607	0.029200283547812	1.970154800926	2.18221512250397	0.281613696564285	0.340910390676686	0.458919825355629	0.159470035679472	1.00004756823874	0.0106452050105333	1.52340876679171	0.210047088268368	1.98427129204915	6.60390316141706
0.78	NaN	4.63679826417217	0.0180166066368834	0.405521345404276	2.60198985367547	0.954568743613147	0.63689871035951	0.734278125857054	1.40339200071085	2.4969638417074	6.06284716318641	3.31840309181692	0.24526113968617	1.75604009470141	1.73547364953844	0.515777247352051	0.372797314785654	0.352788737292707	3.34292499236462	2.65298057386044	1.10002770855071	2.28833467258627	0.863683837632942	0.675014555330398	1.28379938535974	0.902146927548719	0.823818786899734	1.80463440685561	0.563612193862415	1.77432953616494	1.54220201648437	1.15325485735664	0.427493473455996	0.827630178648938	1.0955837122402	1.27939430603093	1.72832271589561	0.232621052876941	1.59614062811371	0.701209563557843	1.47828657314674	1.68303768113515
0.8	NaN	1.00954119033053	1.26211728698826	1.41449377367146	0.57463085165935	0.595676639330081	0.131736393611245	0.560593803199186	1.09488931147279	0.710507549244586	2.48793178242095	0.226841650409756	1.54449643597313	2.74568577079122	0.437320981248794	0.511422332341752	0.161337407500431	0.455690848427555	3.20937440269866	0.112574820658921	0.227781322822978	0.700419044017377	0.0105808582196411	0.518430067441041	2.95685823483869	0.900512316418876	1.74991668007569	0.446393320778318	0.611347338214413	0.635870124842277	0.809482615509685	0.445196305708031	0.513626804438059	3.11679207835951	2.29420767951635	2.56391495263488	1.12621533855258	1.72098963664761	0.0221175788770139	0.471554738363224	10.0331090061899	1.56099382433802
0.82	NaN	3.79077278883719	1.21145607368755	3.03888225457969	3.50213254291794	5.60217168877588	0.964041638638186	2.12564282924955	1.1110872278748	0.295311890228963	0.333274006886168	15.3205059982491	4.70189330648843	1.96540148727669	4.18015978611635	0.744376418130959	7.62313462530631	3.50823981210454	0.108078496458572	0.365285189316003	0.691552956858911	2.46123154615055	6.99094897902154	6.81219142929764	3.24060361097103	4.1380460085807	4.03182461589904	8.2672456037645	4.63928439743417	1.17008027764888	2.46459733112184	0.319260985654156	3.19401417315778	3.53573764573199	1.5136713377867	1.05692947007349	0.985198841798442	2.11143424991599	0.731831076007999	5.81908670528857	10.4983269686268	6.65440870605135
0.84	NaN	3.14593417948303	4.89832942351373	1.52186522144885	5.07333379421117	0.545496717680538	0.00707532915016297	7.51155713063107	2.34531451610707	1.01352092894452	2.69425705277209	1.82410293085375	1.67984532091158	2.26453543452316	5.1694786598137	6.23769819055326	3.96581392552537	3.25726707358257	0.128357374595591	4.26681311813182	1.17068857388413	2.94057746240744	0.365427930047474	0.732208166536593	0.706177060001877	1.85227515194973	1.59708886198718	1.95562819782611	0.475015272379761	0.27010212351358	0.628937851019279	1.18076488835182	4.84190806491979	3.14006129812799	0.84798388006195	3.71746273186592	1.42111106768875	0.626049058817274	0.132988956778639	3.46510184925169	1.07131277091218	1.32783798549923
0.86	NaN	2.55177005476029	0.506158268347675	4.29409397121675	0.713000547673141	4.1031759851663	4.2574767862087	3.80633512359235	3.93433420120405	2.16164393849952	7.02059821982807	1.63546369072662	6.13330036104889	7.14326162244816	6.74518445734729	9.67220706642113	3.46223875913973	3.15821238576735	4.85925402654451	6.17017973230605	7.87548235916292	2.78427401516574	3.56418464900982	2.50912282486957	0.272814865892082	3.28000857007526	3.63506571777024	1.33497565857475	5.18958463509159	4.18032450805433	6.94359587414445	7.62644807471981	1.02524243088848	7.03296332974728	4.24144963439895	6.43253108404643	1.24768279110141	4.24824654984878	3.50404794548957	3.61491590415931	7.62515337879222	2.81783530055205
0.88	NaN	8.13552997137968	6.71818006648114	2.1477872346187	0.665434980924651	5.6742777709107	8.38330519363082	5.31879477888472	3.79840094453314	1.78169845507847	1.17794166482239	1.41343956909621	10.7505193765389	9.93857351690371	0.0469305484762962	12.2026578178486	1.21798195165348	13.3391688055268	4.89333669792169	9.07963859425173	3.69118059980442	0.522668382686053	8.43732549313005	2.90902898716198	4.27887265805633	2.28541276715882	3.90707665996091	1.89977192648594	2.16537306241909	1.57416304467856	3.14588015868527	4.84371471523455	8.61715272575825	0.526093913500338	4.89722178738639	6.81192246663719	3.89015822879462	11.0264462766676	0.934626055610057	3.33815547979974	4.08705174504718	1.74117799268466
0.9	NaN	6.88898995689515	12.5764263547639	0.571841870891485	1.29065779312525	5.68271729644228	0.738159352325025	1.74492923396711	0.971639931907191	1.15097178693674	0.821678110652299	3.10809245485691	5.63274166933456	1.14896917450326	3.63740444209389	2.98452254608522	0.803848483861537	2.35797284095884	2.51807112882235	1.82784106417994	0.6528472438232	0.0996418290574983	1.0007344753288	2.61289738489471	1.09816551445241	4.95564412652545	5.86161195088166	5.6784705086682	1.41412827995194	7.73315882542086	1.3962823771824	1.36172305464643	2.2884518042493	4.31320846229736	9.00015156717992	0.410651580971078	1.36352818096228	0.236827485724724	2.40626404278478	2.83294700605347	0.664244903114322	0.672477531588426
0.92	NaN	2.98743816013786	1.59805848032947	1.95669297104351	1.34513574074587	2.44231834262843	2.42945762410888	6.31724953540415	4.40909527462474	5.14074796538277	2.13884282307338	1.90521159901174	3.59430979801705	0.864609415230103	0.456075963146514	5.04146761898417	1.61135955813049	5.80648133253588	0.239985978653818	1.8938935956634	3.39974652474721	6.41278088242035	5.00892734382563	0.783913748779915	2.52490724514073	3.94561636560746	1.36513840411631	3.40409577900235	4.92009265667235	2.58346850164539	0.357644463309397	1.9291159105215	8.89643790510287	5.40351944342596	3.69011044443998	2.4546565025529	1.53809771127041	2.73043417625733	3.09833700428242	1.17290947287265	2.83698334132862	5.13753255709166
0.94	NaN	0.35280574520309	0.753744190743233	3.83220622772002	6.95836371895454	1.50282741619997	3.09749502643371	0.699286104456969	2.89062022367656	2.12899323172313	2.30930718616862	3.09775228199241	0.90753276774683	0.459102406336749	1.91481835018097	9.99934077237536	3.92563023437087	3.44241439135132	0.676692240889197	2.83469804104399	1.11241975501198	0.688470668082021	5.12334874365026	3.96162731698141	1.88025737568481	0.218475447417141	2.02821490713528	2.67875539086316	1.44057747767428	0.278370629623538	0.391386533661592	2.70307853732197	0.674911789795102	3.27049478647346	0.717167761858796	1.57239975450062	0.0605815218887997	0.264892303216075	2.63868299180483	4.08033031322242	2.73694788817165	2.08918343561081
0.96	NaN	2.40794725958603	3.48006739339757	3.89726385722999	1.47944793629408	1.41423285742613	4.43384271007445	1.71583400361015	4.193881445112	2.14103396853961	1.63394351833388	0.415053767514216	2.54718063986656	3.99322024730582	1.23104677755124	4.22772245893979	1.39293350472862	2.2763798300245	0.52079994746411	2.13276213132186	0.106630760145015	0.480105015666024	3.06625219772888	0.67425965358781	0.229471759368744	0.37461813824846	0.141890101280136	2.18447346212353	0.692265694779249	4.63927402944825	5.18015485769962	5.19367193431294	1.3731977778525	2.14663937253448	0.0927554002662065	0.110318529853299	1.12450834400267	0.478851616774466	4.18843965160142	0.359137658742662	2.21547636974888	3.4717123335046
0.98	NaN	2.32724740555665	1.34016820258227	0.241990102477104	2.53482718961334	0.523525223892406	1.73066167108582	0.50642790164192	0.531101750246585	0.964937468108637	0.512883107751785	1.56057842750506	1.20693203014753	1.7765878370914	0.468700881430005	0.917537245787037	1.74818123524397	0.432915559223237	0.0730967279457305	2.08486738883503	0.0590403449359008	0.833121502362354	3.52061815257602	0.965529477129	5.71001152363929	1.35514517444364	0.955755439578867	0.131272345326062	1.780818017778	0.0676614949552669	1.08061065027695	0.663582628045468	1.91508560455659	0.671022034223649	2.54443423612823	1.27011443184604	1.21174922650852	1.0399878094245	2.68220175706298	1.34037364834874	1.24332452505893	0.910578514655701
1	NaN	2.09764709520695	0.759048165723829	3.98618267914787	0.219644605427973	0.138704132911799	1.06108863702779	0.861991096349583	0.569081073859281	2.83075074250388	3.51926870197999	1.39266012406027	1.74991329122907	1.10753239374359	0.833014416949609	0.111140716426668	2.06830284719752	0.97608143560502	0.15268796904771	0.869353027071453	1.01311287537028	1.5016650757202	0.00643624157911589	0.230962716110445	0.782834350491752	0.725372466995898	0.828996082239386	0.105192344900445	0.132446137663748	1.06195929988753	2.80099042246664	0.000293610442478854	0.359988088349767	2.52283584665493	5.65376954749689	3.48359228053827	1.91782815945974	0.909456972472259	0.0474860653213035	0.342670789576651	1.97101582666518	3.1622700671402
1.02	NaN	1.88758214035417	2.29856840499737	4.84211451142348	2.98345551266592	2.13132734656975	0.647780914905236	0.404051336838165	1.25126590600339	1.22513596774426	2.21413085597542	0.275937376309345	0.103828521724669	3.8904501913827	0.328444463794075	3.81946059925369	0.459804697490009	0.0756669154890313	1.93041282989835	0.0772498133537092	0.5016989685599	0.86965612710184	0.0803961763740799	0.168456563891719	1.35931256948413	1.25954493529761	0.99936060302661	0.866026551029196	2.85197767724172	2.03431333418123	5.72293814307756	1.75031235271588	3.50766630264248	4.54909055864422	2.93338487107392	1.18363655602856	0.41932763887509	0.49166287319656	4.88710423661585	1.46631293962816	0.779777184145712	1.53834926832799
1.04	NaN	0.842447947728778	1.31738855737564	1.47811571783179	0.0565354574375529	0.580719071658186	0.939659777563213	1.20697913191237	6.33075501904429	0.698783648640282	0.585575026801384	5.6194924506708	0.618434341394025	0.385934584506087	0.666550475869779	1.54485298535811	1.30911294350122	2.84083406809041	0.682293676337562	0.126772167199145	1.27661747530178	0.703683974197414	6.61413851897251	4.59460022191929	2.31331094779779	0.32355552116116	0.377929478697021	0.478030974550485	1.23841160737828	1.76037380125527	1.40786073822626	0.30331409001945	1.26701075827559	2.30367600361143	2.97569799459748	0.671015043027228	3.46758011488464	3.78005338491527	1.11890966070717	1.60274176818498	2.67519291709013	0.590834288965217
1.06	NaN	1.03930657476415	0.117357954738001	0.742348545884342	1.50331023015091	0.859212320765787	0.413357392733196	0.390476098965896	0.045592863818589	1.21140825038111	3.45875928294624	0.953688784688548	0.145519036140038	0.612592655230905	3.59839263159946	0.379384305796382	1.61378195232551	0.932101762620302	0.07732053005284	0.685500796974355	0.809247558997338	2.7011654797007	0.690113229913304	2.06266212240003	1.27798619660611	1.71029069517555	0.482987190398581	0.744449265656128	0.0597683780737304	0.459911993463121	0.0674950769562326	1.37763812693322	2.12892535290307	2.36298227139388	4.63785870219759	0.473172549064176	0.799753551563168	3.73195726187063	2.2573341149463	1.23158659765894	1.81848798659228	1.39762326067729
1.08	NaN	0.642941985034597	0.230595201024033	4.36598797419592	2.51838234053422	1.24451807825306	0.81920245385504	0.849003938871056	1.18136851084767	0.677298260984681	0.610642487893995	0.490596343203828	4.92609619100825	1.86813528276123	0.351906600042685	0.082710042055201	2.05139902685007	0.388143330133135	0.00285753838304802	1.15992256946266	3.24040452284518	1.14296133941005	1.94531433664136	0.307183260808749	1.24885127042889	4.24075676330121	0.121906146214015	0.51949359613185	1.44810067039144	0.745446732914732	2.28070503340036	1.60558971102381	5.29783364361129	2.20038217116782	0.0190329126821024	0.451142038066554	1.49133563085597	1.04867185191304	0.231920489389421	1.39603325375547	0.985889964934519	0.354620641177752
1.1	NaN	0.34418390335638	0.858555960830195	2.18208128148409	0.621063021293934	0.242296647325323	0.462046526516068	0.695470618058186	0.400618434143776	0.041832430632308	3.66947746018337	0.302301733541926	0.12093234321282	0.964070355237516	1.14335545407067	0.502849013615347	0.191135025709868	1.03529337721115	2.0172519078998	0.123765538441344	0.328724556204748	0.926482516096458	1.79297990538746	0.132329485844974	0.106841760537541	0.0170590814425215	1.87208023921248	0.176653388034937	0.250898045595827	0.363976858479176	1.70113241589157	0.76294119604252	2.53192324023425	0.71002601440175	1.94559126042536	0.288013339873494	0.612976664724627	1.20391671445732	0.26960415775316	1.08225510376431	1.3259754272159	0.461168070119832
1.12	NaN	0.988069364246595	1.0993592392919	0.188152868669743	0.193171432660009	0.207433274624064	0.455131387156215	0.574412024452445	0.381698348581108	3.64492020790334	0.0108342993156311	0.779043073719521	0.959934759238377	0.402685131488837	0.791380295050353	0.197439230117055	0.20299517500102	0.300249100184623	0.0508434392330123	0.890078342002258	0.00392566831365479	0.962613130790446	0.66302279736807	0.989792899178504	0.579928246115829	1.77459825371773	1.36566472840679	0.334892136466989	1.30911081476784	1.62315947834407	0.355239205079721	0.771390189358197	1.53980678794327	1.10200074695368	0.375689195050058	0.589019587725332	1.52822987447943	0.210361901721439	0.136749955852142	1.1768167969397	1.6237195899779	1.05366933499847
1.14	NaN	1.89115454464391	0.284873865939529	0.362404514560541	2.14788278478488	4.08982884028818	0.266665111431227	0.532951805895466	0.0322998441320394	0.269448101044235	0.0927329857947069	0.102269952369439	1.52369811488968	2.84578875846053	0.829646038456008	0.183155346734781	0.826770560613132	2.12528145128845	0.348298438829385	0.340873195268935	0.0229703917945835	0.496526376821739	0.664914724500354	0.848544903448902	1.26047162074285	2.36709808240119	0.130587293239156	0.978031875000143	1.54230934936307	0.715676644423367	0.376604041254705	0.0898815692443584	2.08471125346955	1.3437261330775	0.131411219863422	1.70753390616045	0.346128356182792	0.0676878733681657	2.51840459534887	2.68985381647174	1.37458276061703	0.472272786881085
1.16	NaN	3.98033804798243	0.15583578783924	0.861278845460973	1.26698755770018	0.00691074720316876	0.120442586327103	0.375415491186355	0.0481366870003258	0.115189481616714	0.0806318615690293	1.16384637363983	0.410920814078716	0.544503750730701	0.862235222379738	0.928779419339299	1.16654789145236	1.15391710138588	1.64258363836572	0.729693491475155	0.178215994149018	0.809412553838233	1.31873730203016	0.123868013117183	0.187689672835568	0.28087738472896	0.0682673445224133	0.106539118189265	0.0593500789528673	0.21123066576711	1.36596094422522	1.31931330160991	0.274798815781628	0.12500548725443	0.345335280590081	0.00784249760497469	1.81784446991982	0.136307812796679	0.969189520557134	0.652472613453541	2.92784304064172	2.24447544272344
1.18	NaN	7.38306842967921	0.262937501988834	0.0313536284245497	0.313126837689334	0.338228459478893	0.0472783017348136	1.55554497016687	1.15905849099585	1.26966532242534	0.0372255250680179	0.0816949935664058	1.13346096518399	1.67120416753515	0.816633139128654	0.940914199895856	1.38552243020924	0.415688211057007	0.414669970912848	0.723876561874191	0.701198556659908	0.276334486520122	0.0611742681872078	0.0791377323167372	0.813899245775433	0.346222535780076	1.89098798614347	1.24981010291594	0.257572373876968	0.121920059108756	1.34942762993802	0.934918609880119	0.786946716441569	0.55284763449985	0.240215730206577	1.88345353140648	0.509919906338375	0.844283748276024	0.874021826093519	0.263821656967908	0.887685302859193	0.976091333528767
1.2	NaN	1.7182348306553	0.770461254143255	1.17678899372401	0.0167818861411859	0.213107667072364	0.0615760541760038	3.18633870297953	0.187019027553718	0.0723841414486452	0.71199360323737	0.573708969616138	1.66522656770472	1.55845477439897	1.30320255498056	0.0974726069033333	0.504748554043051	0.00881064170667567	0.191139819535516	0.317617296788708	0.543086743315019	0.27708268451593	0.444794506708049	0.139609670330729	0.539011012177453	1.24285251759437	0.67326358786153	2.15737112233334	0.592691849659996	1.90196000672352	1.94326598539267	2.33637395670889	0.379496829521201	0.397578698829888	0.476076976357074	0.177133176497354	1.52850815435523	1.17580741175107	0.299795656480236	0.101046386176612	0.153465597396735	0.0253482903813994
1.22	NaN	3.49642782029553	0.411364601840842	0.055530306003553	1.42642182191435	0.0713076896773303	0.5906579223812	0.768353416051411	0.659294563116094	0.330051136935969	0.441363460020379	0.212275869506406	1.08966595950367	1.16614235003642	0.740512014941082	0.0209425267601838	0.983333842075265	0.800092195418317	0.278498248399783	1.40964506115577	0.717387569965228	2.41318689471424	1.82964007759807	0.194889335889295	0.887006458586063	0.367072029833035	0.0611355755211321	0.392034191556309	0.0611823018085764	0.949151552854521	0.565660317063773	0.50458363839287	0.244861596558562	0.103950115136483	0.0575958318128764	0.0463277738422463	0.0614896804940392	0.416389744134717	0.90275985410776	0.793852114878634	0.301141325439759	0.733325867705113
1.24	NaN	6.04060866002544	0.663984841814649	0.892245561043781	0.607238872136131	2.18793837859177	3.44549138964641	0.750610559574597	1.28597474100189	0.482486849050169	0.87778311865752	0.0498585785337377	0.605502610623865	0.967708688761226	0.378197225466862	1.68251205940302	0.0493515835984455	0.222072378802504	1.67113995153746	0.38962711277054	1.52124871862777	1.04378961520921	0.298518350886703	0.798971910137853	2.1990164185554	2.08958305261744	0.178977414250245	0.298841110187766	0.290399272080792	0.0877853963835906	0.217032020341754	0.370459640260093	0.395091692682867	0.301398938534918	0.0512610662003004	1.2198290573456	5.42006701391254	0.0958664353576454	0.538580557617524	0.207216201350262	1.4458179923624	0.860719450762069
1.26	NaN	4.17166837577681	4.35499282375836	0.0895593347538563	0.60537650085402	0.93935523001641	0.917673760576953	0.0415136085712461	0.418945658296236	0.267917468089467	0.532352701727569	0.894354247491732	1.41314903145402	0.909508746301269	0.0164502348958322	1.77699117411727	0.053456527536636	0.720471321446322	0.68491296920308	0.741732910749475	1.49560029776109	0.9596974767378	0.758130604864	0.704980545587731	1.19451359931906	1.00112216705189	0.882011014726874	0.531840522545625	0.628821052433876	0.342933437161229	0.0136466991789564	1.12562310192889	0.0384125358806165	0.47809484978331	0.718699977217332	1.25378012964002	0.117697326083078	0.190364625660799	0.278489338449338	0.122740124613697	0.405010734305833	2.23022283080552
1.28	NaN	2.73686565752261	5.23879870636252	1.14189880875853	3.25012741042481	0.39789447544487	0.235971538464537	1.69820530363258	0.173263321407635	0.470415507230531	0.699368823139604	0.342871751927788	0.606190072101636	0.0277394600202159	1.3029725846932	0.793112688677725	5.51405596241249	0.646870784269139	1.13735450301337	0.387194639339438	1.08080987231634	0.526716349979936	4.60429214050597	0.648578378324348	0.409618456647841	0.379682347264827	1.69447254876209	0.0118876183107965	0.794528632689358	0.935498649096572	0.0166601706821349	0.140343398309795	0.416059809678219	0.528403419660653	0.757474392371902	0.290576345125698	0.45673201635999	0.349464797377617	0.806670103979601	1.68349482144669	0.692798412375462	0.0667463136147107
1.3	NaN	5.96194013573047	2.47570981640747	0.164303050189494	0.0916983112829023	0.572239420184899	0.52524114756592	3.4188495922396	0.143492546039117	0.86029981317357	2.2652894573199	0.477759332239401	0.000139178037221882	0.192144043239398	0.380449813859078	0.96370868587225	0.0698127934095032	0.635715629210316	0.0452351828621464	0.0577600177526273	0.201464580764494	0.425127440881464	0.0463568512182295	0.606602837776443	0.115374989601488	6.50730226468602	0.391749441444588	0.974382288267016	0.0443522691898531	0.823086857324713	0.256983825301263	1.18696777054085	0.162773671058677	0.832241322743208	0.39352230907573	0.0992909077723175	1.08027239359358	0.108132492813182	1.26662060333589	0.941521080318784	0.0334243640191324	2.1959076448505
1.32	NaN	3.94193029919086	8.57509747943966	1.61891017989909	0.327855088635221	2.62683559403917	0.797284421545565	2.4390585092491	0.361860639341625	0.344609545974634	0.879474229481542	0.456951500115083	0.19199159893112	0.504727302454741	0.0872766581319523	1.93021829750438	0.26597464411227	1.06010558603193	0.623566088511033	0.318732071817276	0.337689783499485	0.371865758807816	0.307017956410009	0.483312126701738	0.0803855069465554	0.919368605898018	0.886368864487369	4.49835092670296	0.924945939557118	0.559481337334838	3.38055144045112	1.41606457907903	1.21434599628239	0.636331360520693	0.20428260234269	0.216358514475817	0.991486233346024	1.84050697693102	0.994876804987696	0.28115677242965	0.4828973519398	0.199346751950548
1.34	NaN	9.81589115992113	5.83292421849502	3.64415029648148	0.561631783748994	0.36304715330552	0.0875928369938227	0.00236734699055164	0.108991075090401	1.76257961017031	0.411640027734448	1.33957204306618	0.61916812051454	1.78440656836543	2.61390680001023	0.221664510973394	1.01371044679509	0.16174939503521	0.943490243595687	0.973273928850092	0.471950376037616	0.531971552984265	0.965344011574051	1.16005125136593	0.82707979251932	0.0285979499113271	0.64200784787067	0.100285593567729	0.246040930552683	0.68501962371376	0.699351823518324	1.41345844128011	0.0768879549893446	0.212279512007245	1.02462000877292	1.14804260412383	0.226679409482639	1.69372676942163	0.036125902330546	1.62952318990505	4.12774119117667	1.29826430998194
1.36	NaN	4.58819777220666	8.7053228611063	1.41193479388764	0.259176697363111	0.281486357607189	0.363757516093795	0.46998238974598	0.0814374849707775	3.68083261904888	0.575833970755336	0.0214582356445987	0.382591286190031	0.173095234294744	1.06429892927505	0.520451891670253	0.685847790466581	0.182934067849677	0.00115576776482995	0.914371143398002	2.10883600264737	1.02040746130067	0.328809884358689	1.79554358936065	1.01068054222897	2.47555047495072	1.47228236481453	1.61195367410666	1.07145758269739	0.580344334207934	0.537940697695299	0.733521104384181	0.105608190726894	0.237540758029605	0.219063688627835	0.339591050903927	1.9394494255251	2.50781744484801	0.250157940127449	0.348533866986018	2.3336230700231	0.392994757186024
1.38	NaN	3.6242399379542	7.86799764535869	8.99040777220612	0.120946402059993	0.372757268142208	0.548942598770206	0.0959685982154363	0.139659682642009	0.21031654852098	0.602103396961172	1.36666911969788	0.125219499023833	0.633005560128211	0.279842161415688	0.0978342413446187	0.177464460346428	3.14145697759701	0.0972675836345694	0.163414955794938	0.593054008391008	0.027582798782823	0.949110103118124	0.304862851545257	1.00811904135965	0.186486025585591	0.418737467789228	1.7308379911606	0.386072211742278	2.86655489761793	0.0043916379588811	0.102630831751495	0.424932126907867	0.0129233666363784	0.0172870243952766	0.692861078903071	1.42010921728525	1.33597697445303	1.27181834520648	0.838796385252716	0.59870736581764	5.52015534483994
1.4	NaN	6.29942452557793	11.9279621354235	8.1071450535556	0.156056166029247	2.52145287746222	0.0455603717079539	0.503611906882979	1.22483144274386	1.27905086082566	1.20873070756373	0.902618626749471	0.941047080964004	0.922290997027106	0.446156390770411	1.09225745775762	0.408596990080331	2.07095504515215	0.595750259345393	0.0598536035564507	1.03608287173156	1.49228849517257	2.25055997232023	0.976022439367211	0.507362114433746	0.196268503266399	1.32365566400914	0.433398892565649	0.00729978533558968	0.177260600962775	0.617508760874365	2.43966574137837	0.692862275862046	3.20232982059841	0.602191222765113	2.16009264450408	2.67312537718275	1.86903120099768	1.00653936378094	0.0253312650356828	0.0723823579489504	0.656845488419348
1.42	NaN	11.9992098424404	9.99476309061265	16.6142569797609	0.947582030778925	0.26744059854309	0.0769692098108053	5.28774534675712	0.111729117824319	0.395911667868662	0.0860052503693588	0.0433580836636593	0.778900423507751	0.0034241027230381	1.20727668747461	1.31387475386093	0.98335848291802	0.204566511364624	1.07885103459132	0.0966626149130522	0.795874670021023	3.27951009362699	1.3916097138358	0.206754091727936	0.0131179410822794	0.125649793352826	1.59007082027111	0.321531069467039	0.528731358272033	0.710160305953198	0.838527416897838	0.518256985162968	0.769085245452791	3.51516197942721	0.319596225752087	0.518234097934003	0.172356576046508	1.29319142034594	0.0510814846883226	0.397867111566903	1.43111761657949	0.936439788148979
1.44	NaN	12.7475603333549	30.1386172610999	23.211548067546	2.79804245938119	0.993316097563663	0.0340256248966421	0.00455278793865995	0.436326957294823	0.956129643640682	0.33103853825237	0.581131329293454	0.0748033269679494	0.126019799320546	0.325550252102026	0.426070238351551	0.294326022556517	3.62710419090966	0.684690585102126	0.0383045603729298	0.264111430624849	0.367979442768915	0.117202441216358	1.48478818421293	1.82537263254996	0.512356086513008	0.0932759317184808	0.0617744436361134	2.15655813780808	0.284500877342949	0.772715094618256	0.093649291420833	1.01772175326347	0.621995178471293	1.39889173605141	0.106355286297722	0.0419616473494462	0.0189746815536986	1.11890636200602	0.48569145018589	1.04336187033799	0.15529248897968
1.46	NaN	18.4577940907954	18.5321946144492	19.7994079731646	9.74534821374533	1.66801444063614	1.4470630071922	0.115266258174833	2.62341278127148	0.327515870357272	0.285613712543579	1.12365834891939	0.0263748366639838	0.383641659725489	2.28270899042707	0.801446165271922	0.0632201897632248	1.24438608786559	1.30521273092219	3.55904180629921	0.336309623712701	0.195049448398803	0.306462656028173	0.351485178038033	0.960530368409159	1.55699267777708	2.44544130550547	0.243867219512268	0.0849923369333203	1.2064461482789	0.318631455518412	1.02768866539473	0.122453667262487	2.75592342604763	0.342441283215785	0.866033153888915	3.99044636096005	0.247797523513375	0.808669398618709	0.471912249582569	0.372256971009855	1.38252366578967
1.48	NaN	27.3665581400461	38.0941258100405	25.8352322615144	14.8708943033542	0.367934331743112	3.4709120856021	0.28293193516847	1.14073016045417	0.0854421208693655	0.496737925152615	0.144204140854146	2.53090498578123	0.582381990595402	0.14024356892484	0.633592025820117	1.22611211912755	0.861642963041665	0.27518639600842	0.496403817606667	0.204318904418774	0.218633387696825	0.70706716484323	2.1411476499525	1.47939866356735	0.988509508261509	0.643976556172539	0.131462823927403	0.317053077004252	1.31508825972936	0.324542348429665	0.0113946777211312	0.681637059811714	0.242955075424992	0.618581654494487	0.0630634489254332	0.384766459757327	0.880052490675045	0.367630241728364	0.77706331406224	0.0495042086179545	0.27745099543069
1.5	NaN	25.5858495488997	25.1354594421811	38.4177834348608	17.0970671474379	1.3360956794135	1.83909307866724	0.129284908355048	0.160005517653734	0.493776825663871	0.713712573993738	0.958452406330938	2.14361882746328	0.231183154181671	0.0802788353824519	1.49685747960134	0.534434880136524	1.16842282520198	0.488707266607497	0.276415047324103	0.00997398481982253	0.574141428188507	0.523730263991603	0.176530655825519	0.0829872039033789	1.45585393693265	0.380794640942373	2.4095660560767	1.16983020754281	0.74142280029899	1.03077059799485	0.479181128046566	3.42122337818651	0.470985849479866	2.2807392167891	0.269543306650929	1.10692030439066	0.0172893615449608	0.296192453814802	0.186467304250068	0.511525044739085	0.0229775011452212
1.52	NaN	51.8757058664027	22.9461330324976	39.0499610254573	32.3376887598703	2.69369372438215	0.248629234081409	3.76836558422664	0.15706634600418	0.138513738257302	0.355082052948079	0.578615541830475	3.64919102684505	0.148183990856425	0.155722553338922	0.677733639610454	0.230876815830337	0.110015551609397	0.609388791648206	0.0706975544782254	1.62027222892249	2.05334453555519	1.09569512342038	0.288500149462048	0.395680097270649	1.62611415930002	0.327670844850318	0.50383715432087	0.384439261924071	0.548710302233055	0.959316441882996	0.0883430124656639	1.81224656116744	0.115421722513732	0.70241177439035	0.866333614452141	0.0996119972336904	0.0903704586615043	0.151131050959031	0.422123645551093	0.922749018904664	0.167038601807041
1.54	NaN	38.4927113391976	30.9714853632547	48.432961999703	62.7694650062233	9.33805890255935	0.960183501507861	0.151159219976912	0.255653007033653	1.87120944133679	0.740340543170116	0.122661797221042	0.476747171169893	0.630552113955694	0.640461149777983	0.988585822099325	0.197563957290622	0.614122357768508	0.737170940855014	1.37278727985413	1.19268611308131	0.910354982899786	0.275818420597319	0.0627088515293832	0.457900520929454	0.0163845999876151	3.84592147626759	0.706871092914361	2.49298735562265	0.246926181237924	0.0960606521868367	1.3038126400778	0.22414746875674	0.19171006834901	1.34412620625222	1.19477184784809	1.05944313106737	0.881757834171671	3.59039945428054	1.46359850270811	2.6281929812499	0.214110515933742
1.56	NaN	44.3601549066255	39.2036747761059	42.0187175678342	60.9871348636348	17.7322570564159	0.0352807000330542	0.213568390677073	0.634330845974993	1.3676275283371	0.978691528972316	0.814059064169025	1.53800091235525	1.09436161201662	0.166138552167195	0.242406764827448	0.249284707480965	1.6588550850857	1.33358749097432	0.156867424408119	2.23732999659327	1.89741754642023	0.052525633713909	1.26126997256384	0.0335900284911935	0.262844286512451	0.151241165188331	0.716062981738832	0.994864824083873	0.21887221048795	0.0585743147798606	0.978908701559257	0.598837145723245	0.14983672094455	0.560333559906935	0.320875934111082	0.0180854530681987	0.327598733032928	3.86213932295775	2.86116343124619	0.857077938461822	1.12820443928331
1.58	NaN	54.9342562886226	47.2364361954672	63.4908911628085	62.4766371390728	36.9863735160968	1.44873991316742	0.140360396682907	0.49820115297889	1.89386968153923	1.16560355852769	0.168062203398246	0.0806984601619399	0.192461200912975	0.0696065324506926	1.13997760648049	4.20490891469153	0.13461719488107	0.488181194335041	0.0802293782108137	1.48599958442075	1.75010791544656	1.88818847307924	0.2065046922645	0.256346805827705	0.573142547781043	1.18292769980114	0.0636643110593088	0.49415232536456	0.0706507239586406	0.515152761722384	0.159648165062952	1.18838773079121	0.108229205781074	0.358319020503713	0.78723024273605	0.872721244534549	0.239181106406815	0.343789202825857	1.11711826661142	1.49427723370465	0.803176753149443
1.6	NaN	66.0774573162883	51.7068090789334	57.5117331412761	54.1982086552166	42.6583964176622	1.67897540529231	0.476892689779153	1.50111080225364	0.459412079322158	0.0314513101084663	0.00274350983056213	1.14279980398405	1.32706275943463	0.368917347634919	1.58643274897234	0.304514536243062	2.99659463866644	0.683429299463622	1.06459847410312	0.616511022225343	1.25254492258555	0.154729684734898	0.0855915974164833	0.361680642354184	0.859834942399298	0.400911448333089	1.11488298670058	0.250617052574945	0.00835107493255428	0.0689403877991174	1.12943742075488	0.119675591324227	0.756230106201406	1.55210386505889	0.817808688360259	0.0298480989207489	2.55199017864921	2.72176155527738	0.92913535884815	0.721866138109956	0.665500231964972
1.62	NaN	68.6217702581282	56.2387836086373	66.3482456054075	94.6333799328843	92.8139727565142	4.07410959964569	2.84012783696458	0.0408343357699413	0.0449140936645286	0.835405476713522	1.39984043467055	0.621340687233755	1.35333571616923	1.65587074985011	1.64089315341911	0.244392086553422	0.89692545323415	0.048206415685498	0.0288764774434817	2.71476506555982	0.194707118367325	1.40825593381296	1.57571996387872	0.574332313016679	0.62351956886082	1.59459646232334	0.492316957998467	0.134172668843355	2.27366387347046	1.04340835830523	3.38829477897639	2.15310577944815	1.13294351113155	0.674103180285954	0.0756560436327062	0.0980204023590544	0.455571023299796	0.689956413147339	1.1625462332902	0.953543861279225	0.0640283204679755
1.64	NaN	109.215664512397	98.8960617549027	83.282753152929	68.3827663404689	101.196230641755	6.71468416789614	1.59801210819169	0.268638487586219	0.34884209281847	0.626149262167282	0.355874769896397	1.16032179336247	0.0727057611132706	0.364276936359829	0.0987254139807413	1.75637928749093	0.892905111435545	0.160567477059247	0.414078343031315	1.62143066232156	0.557682335189502	1.74457355753261	0.125863593676893	0.813901411813221	2.87539918507047	0.878444086925612	0.185018536432856	0.326730778715223	1.05980104383874	1.016540570939	1.20612441948791	0.372678284488572	1.60041234558511	0.705467551703087	0.240391403225403	1.16063834357137	0.452327238457907	0.223516607159174	0.422465132131363	0.27954846484136	0.725894754459994
1.66	NaN	90.5537063804903	81.2958998500637	85.2487131580487	63.2948095858387	115.140407141254	42.2350543345322	0.223191431821041	0.0598672537751528	0.620937261515543	1.30272923938848	3.74926545821708	0.694949036872795	1.48864142757014	0.203028029004988	0.343561371271546	0.719161052482208	1.7117744163518	0.660434174740924	0.325743494396899	0.172093449513925	0.429717677666787	1.55445307744574	0.76183822270089	1.2795793161565	0.0464599443507779	0.718767533883503	1.24152659952194	0.897346733502862	0.805484658573819	0.579526019173785	0.0531179373320235	0.78921957664403	0.257523538261659	0.567952755706009	0.510445398813459	0.450714577693431	1.62159723048183	0.958196450329477	2.10459935135905	0.733543588599482	1.09092650447568
1.68	NaN	167.801850035309	133.736082059876	175.906536180006	153.813400553012	225.706911984278	77.4361585968142	0.156825409076996	0.0770853409276277	2.5115198436717	0.100604714371401	0.164833178129688	1.11554580715453	0.0858635167583643	0.00263942991224107	0.0367738223232862	1.27539878039517	0.408943737734495	0.455622608940469	1.11367181737328	0.89868067903977	1.52195474156065	0.267083095426354	0.0924854957714279	1.89049027135945	1.08764481987761	0.152621840014944	0.125136424481474	0.132843772575467	2.8649004604505	1.20199647821203	0.838861049160579	1.79346070377655	0.907976346633652	0.229510216971214	0.407808369471255	1.38815201402544	2.08728782862922	0.670588106654363	0.389963041121102	0.295317945329909	0.22582455665233
1.7	NaN	149.983824255362	154.641033811576	213.66943780837	173.971232770227	238.090893941619	133.969968327658	1.79975303377591	1.07150981161775	0.757352205233921	1.7169529644335	0.0635732014496688	0.0514585707666503	0.103958473157245	0.391045960492065	2.2422440425666	2.43051762660545	0.281718297279072	1.26092683555599	0.131633075577772	0.8335443755085	0.0974206007909942	0.85846162481042	1.54226337107334	0.0370776539890366	2.36484787841956	1.28732490744484	0.0499510197407445	0.0468091651519182	0.404171999075995	0.803527905509738	0.742873007143455	0.836856885480558	0.689713133765236	1.6440570508118	0.503946367731413	1.60104256821057	0.179060780043271	0.4470808927952	0.849738228999445	1.13785009487078	1.11741270761622
1.72	NaN	192.280808113474	267.479410529789	204.509272519073	212.146584020639	254.841735007429	163.637654766104	9.6696189562887	1.34613653286162	0.184550399193632	0.6233705352044	0.0291044064630828	0.56488410298757	0.280191437311946	0.0147070503691946	0.165030934232893	2.76922053722547	0.154926703405064	1.81896675270606	0.641671297463053	0.309236907993741	0.642354788197572	1.09087203570849	0.17900273484214	0.444546045168662	0.108908016280536	1.92828385730946	0.124342730192013	0.905632295789854	0.0992269472188205	0.558002236890676	0.643744690841721	0.0959733585290036	0.447302142698229	0.250248802237517	0.0181971193950765	0.257364013350656	0.101152357438924	0.0455067833430783	0.652712886543522	1.15328190655921	0.226986215192034
1.74	NaN	297.372537624776	316.197459928826	268.741680845392	304.508122045387	351.720990464573	316.53290719324	25.6119600675106	0.695437884954511	0.38389868925847	0.367233166159597	0.284057120632619	0.437791322628835	0.0453657326843837	1.37660129760894	1.4018103852812	0.875252813536973	0.876450840620803	0.427622793667055	1.97541089362913	1.77367365545693	4.04898024183822	0.0484012711409323	0.745021007067854	0.0157725616969688	0.320467617362264	5.28701048832584	2.09190279117441	1.33060619598463	0.897416886947178	0.385941743770975	0.873288235873114	0.00376883145509267	0.337344355244376	0.0306726896614425	1.33512078071389	0.375495620064095	0.787689059060975	0.058306712302404	0.731684321570903	0.132749351529544	0.723389973128948
1.76	NaN	328.680093274928	329.408811047357	267.422250563049	269.743324015181	355.201805842464	364.643884105858	84.8909345496656	0.607332265217852	0.67470052134079	0.218407236612479	2.22370027802712	5.67753525258837	0.0509178801429498	2.80823375375965	0.193111755023329	0.837781991315468	0.180643407156069	0.137091900868364	0.796703924773505	0.825820591180632	1.14770456981714	1.10981159405289	2.50330899548351	0.0374234361149033	1.72276853801842	0.593026773616658	0.4649826938684	0.271666045259836	3.37759671821385	1.20515578762951	0.343370379583959	0.379442678682917	0.322773372770592	0.338047627915063	0.369032158664856	0.0709892642036372	0.26651857019388	0.0285545614187099	0.878777465014485	0.221296074897561	0.757522994814947
1.78	NaN	362.637007932145	388.863810658849	438.746787002379	343.273029504496	455.528624154454	433.045070044833	148.684709659837	0.0270749929859375	2.3909938049894	0.738558857620471	0.533676063952194	0.654759231919392	0.138462677264308	0.0465310205299925	1.33431198255773	1.20585982873845	0.216872916608599	0.876953351063084	0.145907801240854	0.170638563150679	0.532272213572912	0.465196841568263	1.88690342107537	2.4295518016359	0.584967447312083	0.150286828060436	0.755827411264623	0.15122341551695	0.6227093339813	0.784460256082337	0.103995191725456	0.0108604007199004	0.0245058060087327	0.317819619501892	1.43948185369881	4.29092173289811	1.92815638351543	0.128439714910828	2.53889656988531	2.23432050741147	0.190525226361041
1.8	NaN	376.173761467324	394.984891733141	410.218222542981	410.058189697768	363.644178375559	451.076754839397	307.50869097978	0.0719481912578904	0.11576411244441	0.931880251866609	2.53743355000388	0.0883007564587753	0.223092662800026	0.250478127042899	0.254790394060784	2.06599213619975	0.163967622766783	2.35630457818182	0.117587703316781	3.85269666071364	1.96932195702517	0.178987550246787	0.727112684127818	0.859680801680068	0.0874660265063087	1.5950874210779	0.0150769404040034	0.56662330070649	0.87978860182416	0.272624770221397	0.898066737130762	0.0681891871686826	0.385160897986954	0.772251592424768	1.31772586435637	0.771975766668873	1.38739647224747	1.37666834305718	0.0801360502665665	2.40993145500491	0.0039361797985792
1.82	NaN	464.105820512028	418.961751358257	360.531308828928	351.187458909638	398.498177254034	404.298392321612	363.046902114583	0.805181034765428	0.899167647116787	1.13983966234624	1.72164980090229	0.339415548375539	0.0435953049006608	1.65726775490108	2.1584167653081	1.24630250100373	0.343946469701122	1.03261588857556	0.0803989484212117	0.669953161689594	0.692515503608577	2.5100507843305	0.294716855054428	1.61396606943825	0.24159279174231	0.0281387251241917	0.220949536285682	0.656637951139645	0.131284563700433	0.878350018136399	0.105241686081291	0.47168389935323	1.20453936309154	0.0122194443860642	0.129016407000479	0.713032111555848	1.18786586691753	0.252333551742618	0.609791825946403	0.376705468826788	0.900380690845285
1.84	NaN	379.470565990742	391.607589747887	380.016348456714	380.235321516827	386.285787798334	475.050166627953	455.799307544736	35.665292574753	0.415295026580352	0.0961650929281613	0.0217290933969414	1.08573742300748	0.20406326566914	0.645443619932444	1.08853931241307	1.75027604112538	1.48784217843994	0.170065293243629	1.82266541125153	1.15590142351646	0.289595730131346	0.922892519368954	0.846412132148675	0.117837311206896	0.439048283094213	1.39183830865643	0.597767963126177	3.41672125870287	0.20443080795099	0.810877169113497	0.214991929293004	0.10409067276977	0.298885258947433	1.50082756174051	0.12912864160548	1.50292774510824	1.20255892449581	0.435533970110712	1.12719446188646	0.358366728050581	0.120757604142708
1.86	NaN	318.388924032232	341.186653594995	345.113390217055	297.978493012869	345.428264248027	367.484144522457	468.326339007028	129.007076993227	1.26563959906732	0.920798832659562	1.04334797039168	0.0352524259578897	0.407591754898273	0.068156400880178	0.202658553392386	0.453713801791991	0.643635444646679	0.642698953855284	0.341524323601747	1.81353742016475	0.661273318398648	0.666937233427211	0.31357703868918	0.567293019922745	1.82880065640188	0.0262539830989292	1.16903829969879	0.0689035860160062	1.70501903618384	0.952757837637653	0.562107837445863	0.326120481613417	0.00952950685999524	0.402492761682743	0.153151819014427	2.22973051930938	0.194045980796155	0.156209156638292	0.78774529885517	0.411293613628028	1.24500630733268
1.88	NaN	436.012675054563	424.693814496112	357.974923210005	359.98980416708	410.538990749962	403.934763918285	591.76411035366	264.45539409524	1.91214632731608	0.215603741413094	0.00484550461777224	1.78289814299217	0.277064234974096	0.393468921040944	0.314121179366497	0.998998932537774	1.74987999414104	1.25854719312671	0.0701992852756333	0.0494301254369533	1.43235654325233	0.348809558170903	0.0515582941140637	0.641327469644009	0.449833096831638	0.0855984970842875	2.51247138556093	2.40610461424145	0.0730434294517343	0.22638313591789	0.479553864988691	0.192173568899319	4.09672026270579	0.219612252562409	0.253324828466977	0.806651166594238	0.0636243979604113	0.0379641871321406	0.0934942571230053	1.386974763986	1.82421404026651
1.9	NaN	391.407454665972	414.399440125361	411.963024961022	386.930282177241	292.969720192848	421.126978624744	519.933972387311	339.507345756662	1.30323563061281	1.16888286775245	0.693510169660061	0.0553128132343468	0.27061507244987	3.43093322016081	0.218552831538685	0.140260819680118	3.37756976576105	0.239295646307608	0.701299879570702	0.733058210170806	0.687322016995238	1.15810691356065	0.315691673843358	1.46568024963339	1.36991646278565	0.178736644192055	2.74098187036608	0.927329891734524	0.226423371371422	0.475846738501377	3.03945634669588	0.124545414998547	0.0926012591282088	0.0174614879599419	1.24780272083696	0.163617715656478	1.08357527359308	0.205602000544887	1.67525370988988	0.191251038361229	0.107049236869534
1.92	NaN	451.111359919229	348.415175488848	408.621375023341	395.50822863989	371.480628301048	400.589503434649	522.261555255309	451.723809832849	30.0966811844538	0.178200575028352	0.0744438650953217	0.691054438292542	0.973796557259387	0.323588771468047	1.66208766115286	1.74851939535061	0.966249946846125	0.388940649538769	0.726571619261186	1.12220574995777	0.966151563629959	0.240725683610013	1.38449214753391	4.83341390626464	2.83759658651403	0.0641903007266366	1.50013297422355	0.22879330619083	0.893658938965692	0.561336132326459	0.316327141365732	1.4949548814197	0.914392240357082	0.129163567009113	0.266403970455072	0.440798902842649	0.950935689604561	0.210711297359875	0.979192646149286	0.440188757363021	0.603538531169874
1.94	NaN	488.646905916698	481.863335984406	518.042192738718	411.702880355864	433.259220623392	421.046789057915	627.001233593809	597.707963010517	51.9265646958136	2.09526231432467	0.350902328500152	0.453437743487835	0.548793326352761	0.222284083519567	5.21712836168653	0.175776193713751	0.874924073288058	0.646030964851082	0.0472638128159374	1.2413844218349	0.265708506219334	0.599494498210597	0.705714053615131	0.0819474392196432	0.0964626648013062	0.0903540709300622	0.488307793731132	0.329138969399017	0.373546727842581	0.108946425444666	0.330223809988496	0.350103874796838	0.856702504426337	0.0159163130410835	0.0981840855543907	0.59857254171161	0.2233998726853	0.347615637029771	1.76264591560914	0.53784718172535	0.436995745696436
1.96	NaN	460.174175362618	464.023489555715	453.137075005354	436.156798806715	438.38200723706	443.327733209748	488.061215286673	661.360123526017	192.331771841761	0.470185875348841	0.664445869260056	0.129884626823896	2.21638099304019	0.0181751115082086	0.435536537871362	1.55001373109747	0.402304395497989	0.131907873852173	2.28547711551921	0.105921520992649	0.438712972412651	0.135656468603659	1.59294587398468	1.01553410352462	0.341647190458813	0.139245520277239	0.785167253843766	3.72974516134447	0.0262269350211272	0.734247827710121	0.634269003099553	1.38267193793515	0.647125354562226	1.24455309281606	1.15887509186315	0.0625462814089827	0.225281009350016	0.451974139575906	2.05504317524898	0.538310677159861	0.823216620236282
1.98	NaN	550.793899483965	525.977428466075	604.400896424309	505.297638672549	532.081777660146	490.854420155128	565.932808379231	816.927729343205	319.340443908295	0.0213375792021561	1.24909066389426	0.948635379244336	0.392890722280361	0.273291681660766	0.366082302555705	0.759795086300308	0.639991349837897	0.336095850757989	0.710015919851103	0.603874301447937	1.10622275101482	0.234588572147236	0.443287967672033	1.70497146084929	0.0946882958517593	0.567624149849958	0.852312648632454	0.502466270739805	0.694762374464991	0.354132318643534	1.40877050948267	0.401183998903566	0.396629707579322	0.0521628290075554	2.23157472309729	0.339353518063324	0.054639345706548	0.097181027273405	0.150335622797678	1.30961435273723	1.20751865367168
2	NaN	510.88542603731	578.806355195074	525.103175977059	529.198351449878	511.936421359743	435.972525919958	547.0196485328	705.968035337608	479.259479202628	6.1025501499176	1.14929410577085	1.46675909242914	1.53500703950796	0.303882182354922	0.747283576479269	5.56761379741748	0.836880502666327	1.58242636338802	0.101015118955209	0.408116869997865	0.513438527820401	0.546456161137505	3.20495196691764	1.73176732811426	0.687614416355436	0.656950101139498	0.527037781411113	0.684819037495648	0.619727493622299	0.57088776929943	5.35702439403439	0.0595521241303976	1.38518851664525	0.641744114949858	1.19467760611588	0.446962122528814	0.0597452896641281	1.08744047131224	0.644886868439882	0.290475919792801	0.261752987768794
2.02	NaN	544.677750597177	486.763460398397	575.367043002442	671.679398449538	493.063767842664	528.95108690728	496.064708151535	767.111706651678	639.196197117042	16.3056626474513	0.399891074752588	0.119184644709944	0.0536503132773876	0.238847267551054	0.222186374091895	0.062630575720754	0.629241907467245	2.1885196335608	0.105679088480216	0.116331365164129	0.628377083658139	0.0879941795861853	1.04416492105927	5.48707807034896	0.241802160657867	0.338477566589757	0.370511083452854	1.25257913815079	0.613611606412678	2.2170828760886	0.571283689092836	1.55238003807008	0.0849170233682548	0.194992870456713	1.73741120610955	0.418666074075162	0.274802603798903	0.950423532777783	1.88909738110661	0.743365017900352	0.724045466835591
2.04	NaN	563.724103725626	566.2800221745	592.467185720246	544.471932230153	524.576444506891	509.146230165072	491.589117875542	631.385221454281	727.766875703614	60.9766355101822	0.0298426602779797	0.429866830002132	1.57833067643899	0.0188233746565154	1.55773006270133	2.68510837445907	0.502711237484487	1.79678564894643	1.19290261335817	1.33240045305198	0.0398153102276798	3.30000570583776	3.97693289174928	0.315545482866907	0.0717904681446971	1.59726051646165	0.1949475739316	0.198032094287667	0.502334918071216	0.247406540700257	1.04284570767144	0.403716529750445	0.540766406352615	0.287872679395392	0.147003306757522	1.63552493830484	0.6019599458193	0.516614631953135	0.481438955301968	0.389963503894693	0.214376404873157
2.06	NaN	428.137507790486	531.140176915742	427.113182005558	480.42313373697	477.282746341148	439.671828574311	403.281640881179	444.06748271513	716.022341051623	164.681838458201	0.106311594466326	0.575078918920034	0.143427000470309	0.901045727195842	0.0719480868353018	0.660342629136972	0.684044215799383	0.954106195579207	0.155434416035429	0.0498418227014733	2.17875633636827	0.127873400827077	1.17046864171182	0.111413958126911	0.458903219013962	0.455425494573659	0.154145097100275	0.0623278043405836	0.345636076515902	1.37150169836626	0.690981824250811	1.12884347041437	0.348874817702365	1.9012745430388	1.39342959945251	7.8628354177929	0.0534673695502579	1.13776806768318	1.49245719295937	0.723263713189081	0.0720676454138299
2.08	NaN	432.944383559293	371.789652606169	484.416425947633	505.92597189985	433.955833522339	392.793798325164	332.213060168933	425.436614408872	654.454971303786	290.385851116513	1.79558494807837	0.645868209841849	0.145432470522318	0.131949131737953	0.0644655544242217	0.404915184900736	1.30820619380768	0.0541909517465732	1.72060985288167	0.0889351908999122	0.458556739244218	2.62378260361433	0.216905008729401	0.437493756694096	0.484186782765293	0.118949846667351	0.16380813376216	0.756345760238422	3.36148933291051	0.435419732381857	0.235373905987867	0.0621767042691227	0.0220375526709255	0.122049414743527	1.86233636786306	0.967629914375828	0.227042085897098	0.591296321415446	2.26326036131559	0.380224477223066	2.62061907984196
2.1	NaN	341.135311646103	406.725965342412	366.090546736243	406.851461803788	364.102321144549	329.890805345391	274.314282245256	358.638824518102	586.052136016844	358.392820526412	1.00590297512007	2.45689956446693	0.38853223595119	0.392391786187838	0.311212694958964	0.526643340265616	0.400168532181458	0.000164611458297436	1.2376626325338	0.0339425187357047	0.396409925187952	0.538481710668799	0.646955080824114	3.16161686420323	2.34342252107185	0.771906522087947	0.222123961646499	3.28957518774147	0.847366013930149	0.578432432954102	1.22966941188867	0.753717404573538	1.03568693863848	0.894576288879533	1.88727365671879	1.03799401844795	0.73151525663418	0.834690056847007	2.85242200167142	0.366322509231259	0.859672549338952
2.12	NaN	281.593221926187	269.77001529419	289.694019654928	219.850003305748	316.175781596377	261.401116286324	260.046320531662	219.91679087216	440.117655640496	391.938027461067	15.2869106880233	0.283492708258139	0.88588667118865	2.25449271706324	0.429662660096564	0.991588203391967	0.233129880402439	1.03188399934962	1.321839511341	0.786231321269709	4.74958260782058	0.749277079788792	0.8951644344658	2.52885799548978	1.07306043835892	0.358445321200842	0.0834109544699432	0.0268134397378051	0.382782351435011	0.000815703119389701	1.92719542167591	0.298743432936998	0.911072150741713	0.85239505546353	0.0319423047897412	1.02044113070069	0.631884547020084	0.37208611951929	1.60408665751358	0.734680390467427	0.803939690802913
2.14	NaN	309.557793832024	279.96506948965	288.944645101451	232.972079003864	243.329297803828	304.32548861556	197.497046450677	186.589995034582	398.122341993991	485.221984379127	29.2080079225906	0.875055883592774	1.34194738568285	0.135514884852603	0.251352557321308	1.27498205129511	0.915372103352332	0.705023921057794	0.257584373973313	0.672476248702764	0.87183878379639	0.874344629868374	0.318195819971336	0.609134127882918	0.762420910445341	0.625696298198591	0.144760954528005	1.70001647469834	0.247316389049115	0.227211115106011	1.57071311279314	0.142204066464832	0.267606810168347	0.888301351128529	0.0581809164523797	1.00185547925944	1.85629551127971	1.48343603787963	0.209085816172298	0.29321666621615	1.11150437979015
2.16	NaN	210.95611488966	213.18962703542	194.089693133225	196.332547393928	218.912398748869	236.502011924816	164.823307955123	138.034956797957	241.62037815564	337.469025194075	76.6344009473434	1.25515767381159	2.89457429993842	0.646973885403811	0.0275625044444264	0.395529238117157	0.35464062645985	1.30015570749466	0.228444250176307	0.374086299628094	0.541883963294163	0.311188721072711	0.0325557423435101	0.212891870668101	0.0959158083510251	3.14614291460059	0.647086730800735	0.416222736401353	0.390492090468998	1.21223698363397	0.74434537074674	0.272014224324057	1.52736196245238	0.0128382516452652	0.255853405637925	1.18854771340461	0.264018439111433	3.10775127982844	3.45739132928876	1.01409278112342	0.450754639417629
2.18	NaN	215.320308521192	213.580053738396	182.39912314166	189.287999791793	242.514025929712	214.756767302087	173.615801230611	120.123454804092	201.909650466825	410.234936542784	149.187087000019	0.513200595824613	0.711521752691274	1.57077762692307	1.0849646723015	1.1617101970688	1.12039237190688	0.402127502424675	0.459458402681956	0.437652906341493	2.70807451409158	1.52772852691078	0.185506057182522	0.541709258745058	0.285847624346934	1.44200128889799	0.897116335028396	0.741999918263024	0.234826726926015	0.980856496994644	0.453146425173054	0.699262065530096	0.853867541733754	0.569893208534592	1.19758481526086	0.271733126256283	0.114896888292375	0.299977002151923	1.05927271848365	0.270712406095166	1.56516136676965
2.2	NaN	163.105538699509	176.192468858008	154.643319996495	166.971141381932	175.034820693251	183.533009208577	137.604307702147	115.78291262631	148.535159341314	306.85257935674	217.938493423765	0.549773295878213	0.661818995267292	0.212536790099211	1.05966153349101	0.0951912927765487	0.223366688059055	1.00990040018723	0.890105356774576	2.36400999798624	0.242153719995245	0.205679035897507	0.626303230547028	0.074336849089802	1.22260166183762	0.783882407385185	1.32791500452584	0.767578521181141	0.922101406650161	0.972647386274889	2.52565966384513	2.22184186175021	1.37408921751219	0.0863767447298064	0.591886308166376	1.48507494511611	0.145021493688738	3.85432811829842	1.19142957198736	0.832032691735865	0.150728413462084
2.22	NaN	161.188341653608	134.233155562056	158.693190610104	156.88533193875	187.660021767489	151.245053285328	158.18220006165	103.343123727715	119.174248887513	277.330816304811	245.846539752658	12.0558813554662	0.416716719853351	0.737852403136847	0.315217392822818	0.318658865359181	0.419015500095308	1.08808961493359	1.09126235282992	1.72317796525156	0.449023298363654	1.34247026572407	0.122372924472079	1.45122311213201	1.06010960907067	0.114743459398743	0.647355741785597	0.856103023077973	1.25222586621311	0.860234809731214	0.621708556399731	0.19052695462265	0.186517629866338	1.52331928967499	0.861302328967831	0.409740059528862	0.067386307754986	1.644442295518	2.20340516683266	0.134441357383766	1.24577395066277
2.24	NaN	122.528757223269	134.027836942619	134.457045184878	161.159705697868	168.706328844564	163.749315652126	145.222364082865	101.817152196479	69.3887773448969	207.227395083422	220.637282815079	9.08162878259862	1.60711586419401	1.25649098346499	0.17898335865305	2.94326302816096	0.90356563950415	0.30802339101256	2.44204862316663	2.55466729344553	0.0291822067043088	0.848229547784641	0.47938571105233	0.235731803727767	1.37727107897467	0.804079178650734	1.12047449275662	0.623644915009532	1.90790362344559	1.64771261194495	0.576899956379271	0.666381933475815	3.02861016158964	0.0978491519909114	1.86684439897936	2.15050026081193	0.856730233157907	0.082958193383337	1.89162592694246	0.314512065977233	0.232717260926943
2.26	NaN	91.0757178275115	129.117493201842	115.921871985041	105.268984731142	123.113027545128	140.220901148559	137.532140658102	87.2972930889183	51.2950130728376	123.457189381316	175.407822094204	43.2327013947524	0.942527145198434	0.312487036374295	1.24870319729873	1.60090004096686	1.293239813432	0.485753583622355	0.496423882131047	0.760339273167584	0.791729589851727	2.13251764469758	0.198822691089482	0.733816557501402	0.00320821896384201	1.84357724695227	0.472085099395689	0.142719155262062	0.164316372376467	0.731170530690773	0.0791068028487696	0.404131751595838	0.133372290293797	0.574915399322089	0.192836654367799	0.590200861869848	1.03931352759226	0.940656598222355	1.02248948637198	0.251284601127983	0.172749768804037
2.28	NaN	139.038580538058	102.243815612168	99.8559589177717	73.2010866323007	94.8036799037074	130.679426280975	101.199812967729	78.0275108470616	39.2948001595611	90.8140164261281	204.888016401521	64.2412843135543	0.188694186304324	0.322475268627084	2.45481669352016	0.576497526250058	0.0858540480356613	0.0470393390292281	0.0521408212700477	0.439164091861539	0.832581849470304	0.0656671188248307	2.09543282409503	1.07450486971567	1.24200492601933	0.959623840036616	0.458358007319369	1.51766759399652	1.31393062204922	1.13907765237964	1.88510681831719	0.056506628957404	2.11918601413442	0.612440907729851	0.244481869764105	0.0218849625662303	0.559590743484989	1.57715007964204	0.133933053046622	0.847174653406062	0.560288981200064
2.3	NaN	99.2166152732461	72.5591268282058	79.280889499866	72.3781147194355	87.9388569268535	117.251031362012	91.3929505090458	79.1103635579128	59.8738538811052	41.2127143904164	143.701380872028	90.5908887819022	1.12626867567831	0.498720142134657	0.695331866583545	0.628576918095342	0.211274622228152	0.324939321178652	1.21631222638397	1.5757692887818	0.84833012713875	0.717833066878091	0.769140599778462	0.223024382531421	0.102170971411799	0.156194144192387	1.39548306931732	2.16866542882272	1.26548928858713	1.75366461853861	0.303855175485551	1.2460027068509	1.18106207768275	0.226690049988036	1.61996637761971	2.15515589161686	0.607111774930402	0.215095113607733	0.219749113876508	2.07584199153887	0.428407026094271
2.32	NaN	69.2853495641275	69.2000716430449	57.9323946486938	53.6049464990099	51.743330427827	80.5113337885207	69.7316585225634	70.6129689389154	34.6789835247371	32.7255997925695	93.7889037979172	130.706959727328	0.977827099556027	1.34592411538301	0.19345004802242	0.748614146214182	0.763787019397363	0.374619295242872	0.767550812893915	0.488607630174082	0.920303167753855	1.36427528644031	0.0153075624009962	1.79578609228917	0.40785881862491	0.57040036285577	0.932105295362617	0.483894598905657	0.968675662384838	0.813224419552791	0.907069715192057	0.247186075255314	0.216199550362482	3.31798291850013	0.42883363415085	0.704505167478973	0.189344041517981	0.179113662610274	0.475164361122339	0.0184678566973073	1.24812881336748
2.34	NaN	56.5500370114433	30.9946223688025	43.968131201523	54.3006307204322	35.2598332121344	59.5711818737676	59.3710294293106	72.1514952667557	34.490669079514	22.0624612515446	63.6197988439298	74.4394718814488	4.18197538976352	0.51801141106583	1.37104928334293	1.13448625037543	2.07851294267606	0.220873532671557	0.166387605521298	0.314985623686095	2.72227945852453	1.46841126373086	1.01101896911639	1.22790380185648	0.170232835773708	0.566732995835534	0.099908408913104	0.317676912239782	0.521135080599392	0.105476705029376	0.568132126959563	0.350223926223209	0.167578793206268	0.0982574648307862	1.53728658179743	1.34311956408148	0.638537829937073	0.0096524118230606	1.22097338537439	1.199785827475	0.15511237138908
2.36	NaN	33.873853764445	16.4529079631277	19.7082766315426	17.0445005634	44.8155820552953	30.5997486832961	45.2716826477943	39.2783087609362	19.2143523971622	5.74800607106098	13.7543371173603	43.4117707029176	14.7865215944948	0.756006430957366	0.27481216830089	0.621528189671585	0.0281300438680559	0.0839406787671704	0.764374707852163	0.0244921207027329	1.07536114352424	3.75857480037966	0.237414247505303	0.866588087840187	0.787284148370264	0.431169991538424	1.2998209694029	0.216231152243695	0.745864043601999	0.653653507981772	1.04669648183162	1.21376667604608	0.537661288257058	0.856181626529062	0.917120274246904	1.18963334933575	0.398554200506652	0.694260676803719	2.21100786557776	1.27675750200835	0.145456168685347
2.38	NaN	20.3450288049632	25.2020037684956	16.2106868903542	20.2981656199344	11.1847828161209	23.1401087667454	34.6274681966458	31.3935976249706	17.171965662217	3.30250021505399	19.1661370397766	45.1299505878796	15.0428125997623	0.368406343007316	0.91597947634178	6.12793143830724	0.0983517221617197	0.199920179871393	0.0397301925954762	0.572699347742629	0.132495829471863	0.553185703761473	0.808541043977215	3.99456195611643	0.973998278718284	0.949263756683325	1.34200435377214	0.906685424096465	1.14470086273612	0.126443233995618	1.88411423786283	0.602469010040835	2.48175497157023	0.30837126402332	0.703442685470951	0.56465613426224	2.74138672772447	0.054434587234316	1.04443376702018	0.148154938717345	4.76070290809449
2.4	NaN	20.3250745223868	10.1567993488651	18.758899714162	11.9457439024727	5.66903773041513	25.1214898600887	36.1674262316872	31.0667846017289	16.3269484937395	0.722377864668626	2.73958362805198	30.8418212052017	25.7663627334676	1.31537498202041	0.186874003940182	1.37724113390301	0.161637044796457	0.622831193457333	1.41533615603657	0.0418106365353402	0.00726855166546801	0.758812496244838	0.157204233286774	0.69822728826614	0.87929815505014	0.166837843307726	2.70793820687708	0.112364866257403	0.573610603559585	1.79617861535264	0.699803686466673	1.3905261159022	0.0977217789600092	0.040675610537361	1.42343505309285	0.202960428993377	0.622086843245461	0.850359983109441	0.604630756342437	2.04885836606715	0.771514870839316
2.42	NaN	8.49375917246071	16.991994589739	2.69576317916322	5.74208796482794	3.00263329116715	4.23677389814274	10.8650411034219	10.183451619658	13.2051614347835	4.02075946515804	1.36529808854569	15.9364627007381	6.4414366995773	0.819347886834375	0.762568213149074	1.8506045493468	0.521520091635064	0.0327445675899539	0.335813498121255	0.952057262545504	0.412056260892008	1.30581844941903	0.114807186524217	2.2658549490624	1.27459261586244	0.534458670059618	1.38191634701458	1.06108026010697	0.53512737083659	0.163166617510721	1.76739378855072	0.895781460704322	0.480033434669039	0.290139172847522	0.258644255845146	0.00311947905884804	0.0310609775564809	1.03721605947964	0.224356016034289	4.78632659541113	0.0693189413567341
2.44	NaN	18.1098635459668	3.57231200313521	8.1665302227512	8.95691251648799	5.04282067191962	7.58546636311723	8.71434948335528	16.5298398909321	9.49323371497134	11.469786707773	2.70804201485628	14.9190856245802	13.9440688726266	0.156161624547326	3.11660175525952	0.0213456779346609	1.44721816544959	0.276932477311968	0.345016804684697	1.38538896552861	0.0502189455344824	0.506229445028601	1.83609327670863	0.0543899666377947	0.542761632367719	0.436433823465001	2.48036617795786	0.650773516376883	3.4007961228269	0.0325233330311267	0.372018132596014	0.634495204304702	0.682549592173597	1.10149581800414	1.34219487063623	0.61806481468356	0.47066149553896	0.187999396622604	1.9396698935325	0.314911726220139	0.387711532811061
2.46	NaN	6.68009992072405	10.4376926400181	5.77713012559207	2.50222765143064	2.57425169163709	0.563988889787942	2.5219733091485	4.55771752402899	13.6261107438617	4.36936444618464	8.73344022931903	0.980724425480794	8.60948657634798	0.122793054692847	0.140442489203062	0.632254363019766	0.195639616153613	1.93347999250538	1.55844052278454	0.918107232180949	0.712985951347153	3.90375020691623	0.353037117898694	1.52019107707944	0.183556637165428	0.74397914066712	0.0701947391345042	0.882864915250149	0.210731242640876	0.224322441731662	0.89964482972362	0.0461425867789772	1.87656334348664	0.324873948818349	0.168488158322176	0.0374830747015914	0.592311276149901	0.781288642572804	0.0304967697926472	0.0886414730609971	2.10091648696512
2.48	NaN	1.47702715472129	2.8519583924976	0.0397159873595251	1.14559807490824	1.76331555671621	1.12438720294312	0.0593603075799044	2.81564774029598	11.538200666868	7.03077827939826	8.29720116751803	0.139266660844923	3.64416906416008	2.04615913360997	0.379272654759427	0.547286551263382	0.192651841683179	0.199407589943615	0.887057517350066	2.94922628520424	2.14410165147615	1.3268588483291	0.190925830455275	0.0351865440422875	0.989222986651688	0.743899321557817	2.93581477435786	4.1800990108443	0.353002624062986	0.460448641750916	0.0966521811704752	1.40216698179152	0.189647388792865	2.11417687076832	0.670213526388325	0.184915950234163	0.199509806221729	0.329803870085139	0.625388303583092	0.197300990368478	1.33927453863234
2.5	NaN	0.299675943411708	0.741769053461072	2.27146638109729	4.22664459169647	0.357807847197304	0.493215372751852	2.04135725377958	6.05733118155267	2.91425976959106	1.97286622748844	0.45511415914882	0.995426436251147	6.29545119469161	0.00987130058007062	1.15398354884593	0.351695297047951	2.59992168187176	0.647388772026849	1.79080674871329	2.6343123345598	0.783224677023583	1.99863604884129	1.33088956554169	0.932145787205726	1.06338588833229	0.364268446928955	0.43475981711435	0.707619328601982	0.822316478986101	0.692471440449217	1.85048148349833	0.628123647150991	1.75351223596747	0.0965905566120708	1.88337322553685	0.866553644828219	0.0204664964903875	1.43082401228778	0.641301309737815	0.612369976431644	0.235011093137381
2.52	NaN	0.238757306556833	0.595312530407285	2.46813406909661	2.87489429820453	0.523485927580209	7.56163924568567	0.664377721365786	0.0947220097417552	3.5331113340008	2.39226192451954	8.04990310347039	0.709021058434286	0.0284298025116991	3.21290697272291	0.314367118572655	4.85430003648185	0.0270441390976925	0.518316520194226	0.186144533412408	1.11653082083006	1.82849086613535	0.828325816725238	2.03941385206872	1.64707023109739	1.97335265394447	0.116625339340619	0.564535291990502	1.3278653035537	1.14282102659241	0.385056533046881	1.19708109224237	1.57866702518927	2.00950117683802	0.597187253019776	0.373404353477208	0.608888672881851	0.856276208733641	0.550212130488472	0.385928769276371	0.0447509273261358	2.48607353697807
2.54	NaN	0.765477314415071	1.7065243447215	0.88979684469088	0.193105836556711	2.48087777110655	4.30755342485604	10.4397690647638	1.15566858937918	0.00892695226970139	1.90595241151742	3.37196129807957	0.935772653800682	2.28136865249075	1.61246352970955	0.359156322718543	1.22785990703987	0.0488220523858851	1.05802432270249	0.261156587029127	0.361847013744853	0.0607150075994227	0.503405950874919	1.91219175906077	0.564453288880062	0.365610585206532	0.377600873303197	0.0125268267280351	1.1372550861018	0.118728840543637	0.409833709580498	0.302681693808065	0.524687344047704	2.571744117796	0.959058135345648	0.132675954779692	2.17999847718869	0.358384483133082	0.439192236576013	1.30168176591717	5.10543127765854	0.830492128729093
2.56	NaN	3.03270042045068	1.95382751177349	2.01537995679071	1.86687094924069	3.48458731153166	0.905079995697514	1.33125368066618	0.646217260391304	5.17793879795484	2.04726452659297	3.55121364172866	3.89911631568148	3.20072653977846	2.28231409669271	1.80775167815727	0.813614935398636	1.67804671825085	2.02857714257978	0.0558930444895481	0.652908398960216	0.578063861414801	2.670197075407	0.294616420369258	0.25477925958616	2.83738124305806	0.677303738814882	0.277926361577634	0.182542904501609	1.79224413501938	0.286896672272901	0.0487389042057378	0.910136988491589	0.393812460276488	0.547638257692691	0.735532405569006	0.172957698587493	4.35362187896016	0.784440271094253	3.44854647521868	0.768611115478237	0.40753095359652
2.58	NaN	1.07741730384377	4.16765497229155	3.48502777683469	2.43029576065498	0.483399211204205	1.63478928187572	4.83052230590417	2.35097621622382	0.0850378669292444	0.153944261834158	2.42655995915019	7.61954358940435	2.85090853082823	1.39200381075216	1.14771283532923	0.0385698460046488	0.88087131773414	2.10721976466403	0.00222179069989755	0.805612064662592	0.0832197510698455	0.221259644113384	1.62103487228724	0.0152167170412767	1.74237577918733	2.44555701023612	1.77555734694505	1.64875970755175	0.592963465480873	3.37470953614033	0.0481948672249173	0.0542030817963616	1.40938409038887	1.15788931502008	0.640393627339483	0.0161151933389477	1.04011485488228	0.972077573567845	0.0772843705958633	0.5834002473737	0.0891773576500888
2.6	NaN	0.342874172426433	2.76362783301041	0.893136796002901	0.00987709266253314	0.0665530559549055	7.40718738844219	2.41860325646907	5.2967673895612	1.52436377074904	0.687316675136316	2.65561993425427	6.06379130852098	8.35997426495889	1.12242691384987	3.04024202616615	0.519745069075886	0.155864537422841	1.06333944693458	0.0365550307135212	0.615753452702748	0.319456861734578	0.245294311826526	0.549264858027784	0.650794495846708	2.43184682005301	1.15271019418301	0.480334954911707	0.390075973615816	0.409024009974323	0.544063831138349	0.0731636982161116	0.272901462817982	0.369961343401175	0.345564629456605	0.180126550526789	0.433717581036893	0.0641232401504196	2.13935225436229	2.72159621571308	0.375486919339348	2.22615063073108
2.62	NaN	2.70633773289836	3.61584739673794	0.578042033199865	4.35041401620299	1.49734937531918	2.61975847552297	7.27922617853384	7.67290748845338	2.11341641900675	0.425737509211822	1.23232348716862	1.29456759942287	1.7753818666078	1.69066299276094	2.07515748994015	2.44506803721278	1.45212598101313	0.231074543673924	2.764149823795	1.45264084726421	0.64668784472325	1.30940381803636	1.53032467556576	0.92047719973202	0.682325628254734	0.0377739015089118	0.478548634969107	0.0161579517554169	2.16514985973147	0.274682610232994	0.568401160768326	0.35261604107351	0.236542484477371	1.88189525422473	0.30597117325234	0.480271517997334	0.128382755343915	0.881598151991955	0.389225414449176	0.847089970411952	0.455955535428113
2.64	NaN	2.72893642632712	3.67248628365844	6.96086878918618	3.11845957870288	0.403107040859151	1.14085706539966	8.70068960736862	0.83996435340857	0.269126974259552	0.265472392554054	3.73709908555464	5.32463911757072	7.39853510263465	2.26544293236722	0.282829352344073	4.68192899220622	2.53224030712294	1.56967656188201	2.82003436894887	1.71015685783871	0.0752449381987476	1.05171980171768	0.429912882422565	1.71513734256085	4.19962706359604	0.385927844823592	2.13336763945159	0.905840938833733	1.24559804816697	0.678859619629392	0.558142819465032	0.790533508695061	2.88912769269197	1.29852102212708	0.271448981530348	0.0279673543524294	0.00528573516906403	1.0026645892581	1.50292834248486	1.35862258328602	1.66142018577199
2.66	NaN	2.06709977318461	1.62751529236324	2.24994418211568	1.43624176273276	6.22950747740956	0.431688727819715	1.39935812181839	3.59884933983277	0.785868335935534	0.860391709092628	1.421644308528	2.28036617195111	0.0531130748871409	1.22571988859513	0.771854281293286	3.68309282589605	1.72775667850753	0.19277717118257	0.12284775869638	1.8173182051961	0.466281414593609	0.244312153947636	0.356156292694851	2.49728835274827	1.22558148908733	0.755358301702112	1.26740066558731	0.813647114992692	0.739135882493051	0.209835030313522	0.328529483689344	0.296604343308434	0.550051531059698	2.2445971490207	0.343794407991465	0.75833673492837	0.295237170445514	0.290256353260388	0.342662940971157	0.13065612925758	0.563677285044682
2.68	NaN	0.929464311552313	0.378550527612481	4.76105809424728	0.472773474368365	0.00836766918235719	1.00648026929814	5.67897012210992	3.06228367993704	0.350576295047114	0.232237545289567	0.680786270594519	1.16396485296547	2.39731733429985	0.878117462914279	3.19850107537001	0.117731754115891	0.319073654884704	0.0410857911296201	2.428555432809	1.28736088007178	1.87132266841946	0.229132943157611	0.799245077246077	0.153814443218076	1.03997117848131	1.01508917257314	1.20457482760856	0.0533375741437239	0.0259676873707958	0.098087164460151	0.6967786173301	0.154034284229591	1.40813255039939	0.229103511565022	1.28413631349646	1.0356715364433	3.56360506371453	0.383491779318533	1.22502851434056	0.810940573126677	0.109447682267813
2.7	NaN	0.768548852735385	1.20352667929134	1.17732449251502	1.88659789259214	1.93014390351324	6.11488145745921	3.35172476106671	2.50018281813392	4.34581648046097	0.227206051621719	0.613803491413929	0.670371889297538	0.540856007321462	2.93802265305916	7.83449938417766	0.817954503725084	0.162957517619508	0.195391275594635	0.930229918150033	0.395473955520432	0.996271203727959	0.705822856977402	1.32259897452122	0.496085270248233	0.311352615229224	0.723900240908003	0.604710635488607	0.526426408142415	0.351113750770474	0.280322034024506	1.46834585185315	5.11117641964213	1.61907906267209	0.134707995221157	0.108102826367901	1.95466971793604	4.88592472577715	0.600313900620975	1.28306101712462	1.18800592686739	0.255642001000299
2.72	NaN	3.25290772809327	0.622993277462741	2.33003857031252	3.00877926605731	0.728025987031584	1.57691666853163	1.91178362692523	1.04562571935919	2.83876805494546	0.91294597092203	1.95616423632466	1.27431441534168	3.34524614617162	2.89999049743835	5.7752784673909	0.0928841525639353	0.0657100461635741	0.216144207145009	1.63512920236864	0.30283979338074	0.386233021301255	4.75351206522631	0.16708197146399	0.70648504383126	0.418193909669389	0.646543513628225	1.56157931253507	0.38463595942972	0.141078339995417	0.935665652637275	0.5358752549732	0.115877348711217	1.02599924991147	2.85188549989876	0.216515989628874	0.0776794094275449	0.672986475246874	1.48631572119513	0.692802892646416	0.177979706569167	0.00647382137473224
2.74	NaN	1.09330595912866	1.25566900789973	0.500473789871946	0.689804905184892	0.146301213422684	2.34920305175669	1.85582262534582	1.25578126980463	5.10259603471241	1.04119882825579	1.21873078785024	1.57570787598189	0.586326273069645	6.32713228781612	5.40677732715646	1.27563541762875	0.677388381381111	0.637444986835344	1.07847711905489	1.55211119639645	0.013169659049553	0.739208646272927	0.192056799083794	0.319489219638365	0.402796432780502	0.700447376540332	0.163302657133695	0.453944833673061	1.76881691688177	0.563065336720793	0.909052915370331	0.673243115368384	2.73364488343533	0.272089725798408	0.123034283358548	1.79666042650133	0.149337496129135	0.31845097667776	0.55497311745406	3.78184188457355	0.991545396343273
2.76	NaN	0.916949787851454	1.40363903479978	0.221385301457919	0.674987427362298	0.538016610438125	0.595599224916691	0.193384341545078	0.777496450266901	1.68595655937725	0.555019831638831	0.270949727276353	0.64852392230435	4.72143213799029	0.124646611488814	0.617830108317359	9.80103834322342	0.0837093019707702	0.233887744936195	0.709151105169119	0.335007274762937	0.207782058010131	1.07766124556204	0.085991998547147	0.230428477885614	1.27970310004069	1.12957184543796	0.79799040522656	1.35945782201001	0.114445839713834	0.232310160839276	1.61516820747661	0.230444235061196	0.19781654375854	0.265783930183965	1.77478277464055	0.803666240003996	0.975463215210972	0.249887756667439	0.0652155365040448	0.926147730501592	0.202382139724004
2.78	NaN	0.558515510988104	1.05618099606849	1.90748252485223	0.552640656769959	2.08306308192076	0.412985881629991	1.43035545231656	3.07574554899164	3.96772192886424	1.99955407357069	0.369819797564248	0.264036261563009	1.35631660368868	0.131799775017226	0.331455314044226	4.53955270363517	2.33827955049833	0.98064048582737	1.50085838698364	0.213081121519741	0.243895078590884	0.45829712819337	0.558597002785342	0.942884307519452	0.381510216857718	0.114193894177835	1.87899196019396	1.18611670840136	1.2875770208332	0.188877611227736	0.236813300727126	0.231401169946407	0.426719212145119	0.0526314249728028	1.89511123263694	0.0264010719521392	0.518386465637204	1.81716252767618	0.427791350978346	1.326057755055	0.0192560756345788
2.8	NaN	1.10963277460257	4.45833259611082	1.06887775115975	0.826856546463451	3.03550330126191	0.593590955667846	0.0844159090367347	0.836949068517848	4.24410766985247	1.67919532774399	4.99511372328148	0.0414584682275242	0.107039479104459	2.49813372358435	0.279528628115102	1.76458117540999	0.349986981395085	0.0612277776493769	0.00389255623914231	0.0968197460873586	1.68275028727059	0.418621841272084	0.412167727752713	0.207015605071135	0.426358753650115	0.505357299029247	0.0885020663847282	0.919723998973066	2.16160658054397	0.149430402406097	0.601070391744988	0.121901155708681	0.194656045406294	1.53010756778057	0.263276696848304	0.277995992122775	1.3529003987416	0.914464629953986	0.0273677414493127	0.51154232562785	0.506508171175819
2.82	NaN	4.63823043117108	3.98302333508189	0.225786530574035	2.52247380741882	3.31453102334548	0.70820203090168	0.474104274088771	2.03775247840708	4.96933011486777	4.73047485195576	3.16432165966956	0.0752539999050405	0.154804593938124	1.02375902882444	0.499281258846324	3.14810169495406	3.08867558850779	0.940176393422319	0.221687111178666	0.808479334827332	1.21539970949411	0.450204098902882	1.38114892671395	0.448189664464431	0.740390146165824	0.131775738081896	0.0760731052298544	0.139834327705983	0.0785882115896616	1.24455532941585	2.87322490299073	0.423051147027764	0.386781272562896	1.67297118025938	1.3956861981424	1.899609258059	1.81033048628251	3.22077449326334	0.692105796868879	1.81826253533921	0.0522613558598331
2.84	NaN	1.19691322663992	2.3086982781686	1.69346400654634	5.37259425058499	1.40721232165663	2.12174051019854	0.631836398976094	1.08752336864314	4.97704792674645	2.36110128544016	2.84674060530722	2.46574235432226	0.643692360043634	1.8983591806474	0.770561496157654	0.572781931894611	0.280763536905733	1.69551161820296	0.767552546577595	0.759863814745449	0.32480208166316	0.265956196646427	0.105469931600106	0.450824534089563	0.193874840746481	0.169082732068867	0.329969234741264	0.537310382466343	0.164084793595727	0.0677869441437533	0.394985862016171	1.12712241992729	1.80402925192804	0.852325603045059	2.11606636970144	2.11543261297342	0.094709051103703	0.756350934983175	0.85217152099448	0.607732440500621	0.181783035196005
2.86	NaN	1.03194305065	0.968910230866324	0.152108230892477	0.179374260105746	0.984140325234733	3.58948529884886	1.74175111561468	0.43678250953244	2.25065089889237	9.32697180269775	1.7970806506424	2.87325849335919	0.582437657359895	4.57342218331279	0.623598575269031	1.92142313891413	1.0066403261515	1.22813771830316	0.168893602342372	1.79428994052539	0.58907909273431	0.624208853609231	0.695875937131107	0.0962763718840546	0.418500949904399	2.12903407216755	0.111642396200541	0.615847952565862	0.101346386801305	0.841827963420222	0.418124338372495	0.19369962761221	1.27190514643711	4.27938838054713	0.119369429796272	0.752236803249953	0.245405857559177	0.224411168868885	0.156285351771125	0.124456000038519	0.0326724555027093
2.88	NaN	5.17245541433218	1.07715499178272	0.768152341697837	1.32451509779921	0.491749367503791	0.960361663601245	0.212879699259233	1.28061501441269	0.519306662065153	1.51885643690864	1.21256439648716	0.704358836988336	3.16606713956985	5.10224855435579	0.689476566119486	1.18011795949254	3.48907821408994	1.67702010287167	0.626607714675077	0.350520633052157	0.0301249177357058	0.36186787619353	0.203025275329432	0.740609810301431	0.854970501261675	0.368652348275863	0.310662895218615	0.39695736519201	0.021717552803083	1.07220231153813	0.156487307002406	0.941591290993987	2.03286315237432	0.545697275044355	0.292865173758941	0.798389060777682	0.378814574553572	0.192527864534849	0.199159199394714	0.831961058095253	0.200728879364985
2.9	NaN	0.630406386403982	0.186514270074082	0.783147134901939	0.399925846255768	0.807368581308345	1.582827022222	0.0612279397965269	2.09569738627704	0.38513571843	1.46308443507049	3.86845178537672	0.542629551472459	1.36430460623698	0.245621798190467	3.6698414706377	0.153803680500906	0.285788977672769	0.993353171792671	0.301307068166231	0.36799433992674	1.10743900295727	0.625022490665099	1.05925894896911	0.0124654285032786	0.554994004769929	1.58371882219507	1.81602196268955	0.314217193364978	2.33514975126058	0.126163986508535	1.5886597790477	1.40827095203837	1.12493324069272	1.3436682127596	0.560480437506973	0.0830740145907987	1.40337634180976	1.64130434514028	0.407054075012985	0.654953129014802	0.0558441717582614
2.92	NaN	0.213269145587091	1.19441339281017	0.513533607684348	0.499653253695621	2.17912702539555	0.735901527719001	0.182817846029698	0.175830788377968	0.732555651065393	4.04487763121984	0.877336893167755	2.01465850058923	0.0933737953666535	0.505640483731164	1.1889983714097	2.51337098607863	0.83491508921056	1.21056764470116	0.456721214047163	0.0202104785741006	0.247148314014205	0.79936449460272	0.786833365385474	0.295256421989818	0.264050151650619	1.57456996669418	0.447555554667312	0.843236610195462	1.43079595590052	2.27915281386441	2.00195368225045	0.827547721168827	0.514346072823474	0.537779669689649	0.792742956431648	0.68620536457972	3.47517199659437	0.0281197036167306	1.55220415089319	1.62709609717042	0.17208836736451
2.94	NaN	1.38256384190601	3.97217861496534	2.17307097673913	1.48886724720462	1.71553986014843	1.78452918541651	0.150751523534829	1.65946541665293	2.50348562500337	0.229677299025983	2.51610552228004	3.57024874184434	0.639480064731502	8.7264395823671	2.05533517191636	1.80649180378462	6.34129992555527	1.88361844754092	0.155822275956566	0.464572275763668	0.177501665759944	2.09085506822472	0.666183223310591	2.23218178241483	0.935988165638081	0.231793101038431	2.32016261026636	0.609663243524101	0.13965802159339	0.324844144179356	0.323351046382019	0.0879590872551808	2.53745472276922	0.167778620700812	0.193768382312256	0.0535220742413941	0.326176538249821	0.951783233978485	0.0190386709422376	0.626640017061694	0.465352239692003
2.96	NaN	0.569736979636624	0.299198615816631	0.705207328084366	0.354248212539643	0.0657733037320449	1.6937681993711	0.463142343491511	2.66765231274381	0.223989451555239	0.298974249423593	0.875431307656811	1.88393431321214	0.515855143968277	5.94631414309253	7.5903730378157	3.85501643923506	4.53853270759399	0.176628981680283	1.32695383409539	1.18729585664463	0.112580240510434	2.04588138261212	0.0137351741477042	1.18122331830791	0.831438407022894	2.65755615669153	0.153403262088471	1.36559236524154	2.9169017331934	1.12745519676896	0.232474131605334	0.585852634427041	0.540417205330345	0.575360968470922	0.0989810154382303	0.290778178546274	0.092098252530033	1.15034143005189	0.6569184628958	1.06580588269314	0.531028114563093
2.98	NaN	0.334613749401944	0.827781270665881	1.32095060352178	1.71896994895428	1.54865799835101	2.21080590328884	0.480648576118737	0.594700371812015	4.0318850053856	2.57729473621449	0.3991827884513	1.51642492494369	6.33834323500258	0.452184719759544	2.20032861322661	2.62882489822713	0.469153911294362	2.44547010102315	0.0514741846197734	0.422528299820623	0.40635087660267	0.622916831098329	0.615193522241049	0.135003582389773	2.56868708119442	0.310981599633048	0.0702934523574313	0.164360942804641	0.200745586253791	0.628149403388002	0.945010472624404	0.548746259436737	1.65185641810159	0.165014702993136	0.174127546238105	0.0790626431348963	0.361776406681123	0.092160952206757	0.839479197846137	0.307694709532859	1.92311019464159
3	NaN	0.586268260776982	1.78229610676349	1.54673038839324	1.35211522046666	2.37039612026632	0.227086668049288	1.78949302477178	12.2795310591536	2.36026797468489	1.78184474083906	0.629320078247277	0.265021196052137	4.19640449622513	2.50738439171946	3.79762802338583	0.0344720798952571	1.33226326058962	6.4146603713289	0.474982304996141	4.74127516762775	0.592107176780005	0.681993724037121	0.83689850296032	0.937000530742413	0.799436564821682	0.176409027508084	0.458646095631473	0.00563727559778892	1.36199089527596	0.567017490821591	1.67928455846528	0.69842453232669	1.03857613015631	0.149261572209178	0.158749890849509	1.15926333616131	2.86829599896951	0.241364804008493	0.368381739954837	0.65197903222426	0.542300943143119
3.02	NaN	3.43970120234438	0.0748406404407264	0.93060690119863	1.33080812086288	0.728016926944082	0.651815048133011	0.890154508711422	8.57293296023744	6.00278590506853	5.80803402830833	1.56852458943218	4.68776376693382	4.14469734403888	2.49469515812644	7.22207860327126	6.14875481692531	1.52149176829256	5.76825427014151	6.33965239074155	1.49158917220258	0.336430073224779	0.693744243848876	0.587863004565257	0.042512111714163	0.112776136037573	0.113500246552125	0.609020168266849	1.79264161507494	0.518880695180357	0.181517803092469	1.12028290336856	0.958905478778406	0.577874112104744	1.04888391994314	1.29753342400639	0.30364794665981	0.888767331760961	2.41647278009737	0.632518995135347	0.215007493279165	0.362498085734611
3.04	NaN	0.0648511767981327	0.840140307984815	0.973749309195657	1.38394552424257	0.477543114980781	2.22358519820999	0.37365405568334	13.4475291698235	8.8684967239348	5.80513724588649	2.10556439946603	2.57043728063775	0.619599223754033	1.26014016676676	0.573303064242306	2.45495790176252	4.28002724918215	1.39258411105919	6.32543527468415	1.37674725400293	0.858016363437797	0.198449452003608	0.918325598144577	0.221405621470588	0.947118319541553	0.185080761116368	0.757389379017296	0.146111704582373	0.189554852090603	0.0253987971780956	0.0685415824525095	0.545987471186234	0.0750067021425008	0.175911033929742	1.10671035113137	0.117414497443136	0.314386851000291	0.246937926220634	0.890742668950996	1.00831239281594	0.646675404971532
3.06	NaN	0.85871289339011	4.17346881423659	0.786521178184561	0.905530422443	0.775188716214038	0.00236956515135556	1.86650159875633	8.72812859310338	6.17184710410445	2.83359073636524	4.32196541759594	3.08963881006976	3.99570266040613	4.02551848524065	3.03832461464729	1.36246194942522	9.97227062983667	2.37771134329169	6.00254824717613	2.35047224664839	0.84527106069664	0.0648844520564397	0.37272959053039	0.0999538576503368	0.191818878752629	0.252280159394537	0.0149556052271008	0.501015532305506	1.6165960915557	3.09400738869347	0.786813682723875	1.15167516700014	0.147402458150138	0.0368954801207049	0.862235873644522	1.17634669434448	1.15225426959778	2.33477339589327	0.0930081038203765	1.10952396167325	0.492932437605638
3.08	NaN	2.19376869002989	1.40386528340676	2.67049427872257	0.656426467811467	0.490057770768139	0.503921188463252	1.24019537839601	3.02705848250118	10.8860297530492	9.92017671897243	7.39385482841829	3.26123350491645	3.58481152618681	2.40345915582941	6.88754838416862	5.05013728815787	3.25801366486366	1.00624105003907	5.14565787473479	2.79103578534998	0.0541364168470005	0.661357062396417	0.21286311156409	0.566565643962438	0.231775230616576	0.0302919435613681	0.0768480317660556	0.919279833544766	0.467041835812375	0.0691839291905808	1.09085247153283	0.837866035997422	0.470456884032796	4.96259032232261	0.808266133601979	0.996200213887022	1.38145945392869	0.245067903398088	0.530956940398129	0.386640088419509	2.0058135721322
3.1	NaN	0.0202879542786607	3.34667592867863	0.748687348629802	1.82666487688872	0.665272776120136	1.14181966005945	1.35477881585106	4.26830998854764	6.86003482065116	9.3501268486009	2.83088051942716	2.644160652999	2.43054162922774	1.28835977694422	1.97829613862301	0.481618515205743	0.375366570442326	9.50015023301443	2.05364069678212	3.423013738379	0.0637599304162873	0.336285221095693	0.99416299601731	0.41272209672631	1.44274353248895	0.352527253934591	0.0759843114371543	0.0123466109886185	0.464471676131682	0.139718232389123	0.308585382662306	0.847384833543207	1.08193679240963	4.82401099139661	0.400282516178135	0.806286429381092	0.931985977278005	0.92348563661253	1.06451308315922	0.415724403475674	0.00776713528727898
3.12	NaN	1.61068309096999	2.67382281863155	1.41041322311683	0.32115418307558	2.56574548553316	2.50560452853639	0.328565666099625	1.01547380148679	12.3090986370908	2.17656221553441	5.18378274971361	9.95920758142011	1.85527857579957	3.54287995706413	3.61117684760339	0.862475951197168	3.17311776997045	5.21183563915836	7.05433892826325	1.58832867263778	1.38830872735668	0.672556079029416	0.969102646408698	0.842908641082839	3.11006555614321	0.929084250652523	0.294655778626813	0.605337091482804	0.162262213310258	0.988786834572031	0.689142410830602	0.455394806088791	1.63668870881894	0.300761644478554	0.460607321783448	0.479170958422792	0.00197926377937169	0.0217187475485531	0.561318172606938	0.554406974307539	1.04170496398284
3.14	NaN	1.52373621911634	1.904548012958	2.69127462385911	5.18469533354384	0.245289906801416	0.588280603594872	1.41783990840775	1.36029492771415	1.23329110913753	8.13976481508543	7.17928102057532	2.55181381115907	1.52567620916907	2.71485876649245	0.517737745954735	2.11411247902255	1.98838521146493	2.63830865420861	12.51963128242	9.28283235937586	1.97080998177449	0.200588597818038	0.573323753057384	0.490891246887924	2.65201277464548	0.806954464732753	0.646522750117948	0.560389826259105	0.942782794928323	0.876899599161053	0.052863343460129	0.461494704208628	0.421914313852419	1.37097512614774	0.498694051811481	0.231997474936143	0.232231215428083	4.86221569613133	0.825273889055278	0.591200342473764	0.669969112228841
3.16	NaN	1.30082508962867	2.94599679976399	1.03013406568403	3.55358899090729	0.392645492802073	1.99584989955664	0.897081356419795	2.88028287609596	8.70007806748892	3.41123769970822	2.54429323038198	3.9419748088431	1.8813732062387	2.84347021441526	2.49079358753373	1.36480677180719	4.62080266560153	2.79379781654707	7.05698140527226	5.40749479546222	1.83452839162272	0.0157785494658646	0.893227879491377	3.49651876368594	0.847263784374137	1.21640298439312	8.9323096622692	0.661078472778219	0.807397887289509	1.60526912619639	0.117108204306593	0.953613440818645	0.369685488202976	0.590858350807616	0.392793907301984	0.267102046395742	1.23317366894597	1.22579870534972	2.0395408507278	1.76839517343073	1.73599203677317
3.18	NaN	0.791957389324465	4.80748686938124	0.271546153450269	3.53756361987115	4.86108199873482	1.3122847120949	1.47671271490655	0.23377598143143	3.3763357763566	9.29560145098441	4.06547378820436	0.841397162519379	5.34386761903953	0.998251470683221	4.8605083881727	6.75626230730307	3.48822287894196	3.09377957119401	6.71985312432835	4.97760833259956	0.740304927675695	0.469960672520639	1.1120584313693	0.31539396427967	0.169062729227325	0.585503105507287	0.525099991456975	0.762790465968222	0.611028504635681	1.1742499594322	0.308782510447012	0.563350704916292	0.352738712616276	0.572913410531096	5.17296782073497	1.22050907026761	0.0643576937604957	0.676777684396578	0.609556543360851	3.6149565352452	0.469473897851239
3.2	NaN	0.131846006163531	1.051705495512	0.156328960285848	0.952077027610076	6.34308831566951	1.61242651853675	0.411052554086107	2.19406201016563	1.21652957530431	7.37274003915551	1.09079529031968	4.11629290721472	9.49470976715267	1.21794207895835	4.68190860605926	4.75989400518517	3.27447653086888	9.91949837002796	15.0888842814134	4.94072959546483	3.61891567769902	0.270152543549244	0.29641470343157	0.920817759564165	0.30705168219412	0.113641976734661	0.0574709511568072	0.117477986877604	0.0579238005899393	1.20797251385895	0.902900178308029	1.70172175982804	1.13222058946102	1.88417723233512	0.645261261125893	0.466409785584908	3.73036877033307	0.032953119950617	0.25032946417548	0.200371275495506	0.283273038200104
3.22	NaN	0.0698465249467331	1.41879052206486	0.998001657851094	2.6286023299066	6.79117931129065	1.36614310823071	2.07643891452632	2.30900301094383	7.00316123699873	11.6015749021732	11.1709240768669	13.24406822577	8.53901375584445	7.16278438711883	3.35710664653759	4.23848616435856	9.53597836982375	9.08606518503724	13.2523054543788	12.3280872393151	4.52901370893443	1.81956011172707	0.0311203285051776	0.56893595330247	0.676152882480856	0.6399987158113	2.817222822073	0.423026779727569	0.163170047555572	2.27326322223081	1.22181074070235	0.0586600235428878	0.33654223419329	0.0345300168108198	0.169002172620057	0.402735031760185	1.62615594161422	0.105206787042187	1.74708208406831	0.759171812818743	2.07908785683589
3.24	NaN	3.49729547157115	1.77158473031618	1.54165117180887	0.711117921943236	1.74369339479222	0.0497480775368808	1.44355790497833	1.94014819714501	6.93919534461922	2.10252915357376	6.87760887867407	5.53841325144205	7.46417959506367	2.14987977721677	16.2723419354455	4.43918919268686	8.00301890904147	9.67997539238111	12.1559504751708	6.4361672316745	13.3632577583806	0.55451477034682	0.100000113692751	0.0912448914991161	0.556126790691734	0.0844271498717075	0.523549564120575	0.332397765420321	0.318069086541091	0.462385187332075	1.03578247557605	0.302772185445458	2.28079307752282	0.176515312279474	1.47609851759671	0.560052440235084	0.50993217147586	0.749883759735784	0.857318348684253	0.947516136855002	0.810372381422931
3.26	NaN	0.150880957066635	0.987236599025417	4.62187937262983	3.63091029499709	1.6073803458863	4.13827256611088	3.6558795860905	7.77168181468594	7.14821073181405	15.5324567599476	20.5703633112682	13.2211060034731	11.1594320366273	5.02119023064241	7.68323987290942	13.7046535765579	23.9077681535478	11.5585106327162	12.0493195543619	23.6100034653313	12.9327838520568	1.32819911924541	4.16073680347658	1.82043981770293	0.488169168198627	0.655786419116481	0.215761706281073	1.11693023708599	0.909250265132921	2.5162865414894	1.4766006837413	0.00362104153686542	0.0534265129552491	1.46923352253804	0.14113219395655	0.399028900502906	0.0703034488537439	0.372894279504716	0.239979286877036	0.838814488913534	3.64521859764356
3.28	NaN	0.280625034648479	5.23968804775057	2.99930156997562	4.42468840868317	11.3287495343483	1.49739877558053	15.0329090745299	4.19014287464141	2.06734775691062	7.63158201509685	20.2082293992908	18.1877289282215	14.5670078273669	12.4325110864937	6.05503921168053	7.48118904307955	12.0026076046086	12.4125580065933	11.0400591073332	7.6336894138352	31.2752677292119	8.40751457811083	1.68042939645779	0.608695928002301	0.866292202192708	0.32437358229799	1.92909121260204	0.130707262227046	0.617650393698681	1.3069222459132	0.300659891318777	0.634785698388276	1.11862438012341	0.077893858534593	0.979501347657589	0.441918969952908	1.21816409000818	0.0378045767272581	0.226089912925894	0.407940262744559	1.16500819629315
3.3	NaN	1.17631340033425	1.21452946674978	5.06366025361693	2.36927787997939	2.96923238598309	5.19290157825857	3.31380885384818	6.92311202076828	12.8409739560398	10.7253631563971	23.3501983098009	22.0928737918144	16.8028829896358	6.18244638849716	11.4217448676191	6.60941598164594	6.94024074139187	14.4827049516671	15.1743507282004	2.74905529507393	21.7146535343423	6.32318997879756	0.464715995721592	0.623510362220171	1.83145102761231	0.2982975123442	0.0411821114734841	0.17924739734898	0.773689687295664	1.33328429006245	1.32001260997935	0.730206333599307	1.30003764402715	0.205157778623102	0.020022112008322	0.449396038293374	0.397582994424539	1.01353208169816	0.0577535910623959	5.30043070153484	0.268602235686219
3.32	NaN	0.622002720936	2.25595843863767	1.3901899205421	3.13995215889305	3.03884796102774	10.0107573190307	4.31672274535996	10.8769778118692	2.56751182364917	20.3547624640167	19.4924677801086	29.1066869596925	13.4891448558151	11.2385118268054	19.8293232811679	13.62135006846	9.28734743235918	15.4532377020642	10.3580905691535	11.2988730505635	22.6939882547486	18.5762669253513	2.08258538685124	0.925385219594121	1.86975256699302	0.0102553319800113	1.20160868150764	0.894922749437656	0.768830915404368	0.0800081197829869	0.735702931785372	0.407398684510683	1.25442242939735	0.367711370395722	2.15047424475405	2.76894197217872	0.603108628677304	1.62246277757066	0.43035797648958	1.25491717096643	1.54148042805443
3.34	NaN	0.238675802482615	2.90542447167412	1.04695345061918	0.947730933816868	2.50587010901514	4.20402233764764	4.5189420477446	7.9781191237835	4.8308767125826	13.3144145112881	10.911231646457	17.1500055658592	25.519196703555	10.6642987398116	9.78685960491605	16.7888909233473	8.95382856229956	17.1641240072751	16.132821328859	17.9990145259504	12.6763423338692	24.0524687568436	1.21161834183913	0.687603558381038	0.143494488284397	0.34238657722476	0.756129831427077	0.0778580997402554	2.83287551432161	2.27119692800486	0.624719418016356	0.451252487877974	0.0303415691570366	0.77781260738636	1.94549125111445	1.08814526269494	0.137273231334619	1.14495129492572	0.980968183973355	0.648772827828244	0.49818311438893
3.36	NaN	0.194930565946291	1.28586706236585	0.389520126779639	0.778101417841227	6.72951415207123	3.90840892318327	11.1234069125295	4.16416235643673	9.16731316565303	10.0661912761625	24.8535361217665	11.8348957478513	11.3217031140433	8.50521704665167	10.1109931295944	11.2094584957008	7.95633643451319	3.99961929049692	7.04622693607272	9.69760562074983	15.094990962245	11.7931476232173	3.62442639324565	0.115173842123279	0.447120175483169	1.07907803443384	0.132521927046164	1.17689917110846	2.02288058945655	0.36462201144051	1.36956747444036	0.424138079944672	1.39413551562214	0.852643396091885	1.25799710056274	0.920048687909397	0.818110561317804	0.545786061910566	0.129089178370762	0.407994237739058	0.84149200962226
3.38	NaN	1.60833169562138	0.376088647278652	3.01791476784775	1.34307745297409	2.72095698717636	8.22867577539758	17.541835647336	3.91922860811074	17.550778937888	12.0132027480814	7.81678349450818	9.37862462716524	20.6433720624251	20.0364624325676	12.0640977685636	10.0451111637279	8.25113807896907	2.45353608432585	35.7270659190089	10.4700408068768	15.2472432492233	10.089445942495	7.96811529878234	0.864410584954678	1.48413343178146	0.110557578024957	0.980127840632083	0.736457653688218	0.0155671615554361	0.113957405138581	0.840955378788354	2.68326048535106	1.32881149445123	0.260623696016068	2.58342887280864	1.08758402103569	0.133991663728871	0.104227185489557	1.79949592746884	0.497199760026042	0.0422852062423464
3.4	NaN	1.42298714828377	0.505825771635948	1.42627895796543	0.721526231561942	4.85789580987416	5.49983285738468	15.5084923718159	12.4904364437818	2.81153438908954	5.47813231237043	11.5361861204022	16.324030518744	8.37672305451315	2.9376865029618	19.9216564898063	9.96239606959141	10.0375647276133	5.34444777537032	21.1872066470198	20.6224568762573	7.02426176253141	13.7363172684439	8.22852760131947	0.891911079078075	0.773906374842227	0.0299686643640773	0.483503862339334	1.08418591339422	0.414383140727806	0.0159094610720067	0.319311891096957	1.82030976224691	0.0258223386506155	1.54419286208591	0.492369187574557	0.408352844859989	0.0591796721082508	0.0615388655160241	0.664095823326317	2.42716987730276	2.90228344456473
3.42	NaN	1.16517079819643	1.83956941512494	2.73549701101669	0.358835136163167	13.0092756027838	16.4756341948784	12.7421864672691	3.87311513320758	15.1801456849837	9.52147035831834	19.9365663307733	32.1832539771873	16.0159794816764	8.03334839209288	15.8042065274608	8.95022565591709	15.3073354762405	17.5996094609742	14.2376138941096	16.4485420276002	15.3397375828565	11.2807858588471	13.4929228853827	1.22146265914966	0.634054140552624	1.79090358524805	0.00604538723506522	0.00534769594835619	0.449297332381182	0.492626542888996	0.116611830347996	0.36886101760319	2.55117113221302	0.838028891534613	0.391562836160555	1.58388500404318	0.824768156181549	0.166318800047641	0.032902573187444	0.72067222857492	0.331799504247545
3.44	NaN	0.573353767242367	2.12065580061464	0.636435123016528	2.17219420568024	6.41984420748553	15.401379300427	19.2531259648812	6.98112505651817	5.52049894275561	21.5634120299729	24.6540241714932	14.9210422915055	15.0754297679304	10.0675654885268	35.3366848166995	19.5021204116065	8.92593645588994	11.8545261840048	9.88249960141002	5.11089530702195	3.80945577374818	23.5881803534535	14.2419321510295	5.15835892156657	1.2487349915394	1.00392300209429	0.333175035834731	3.5334187649875	0.539747576964528	0.472361857527205	0.417084371192392	0.430357692062768	1.18599913408921	0.119920172225581	0.238421574662102	0.0416977455753792	0.525275503173721	3.10870231905413	1.51668069174067	0.072621410678464	0.768822543707358
3.46	NaN	0.969801807394034	3.17015523178602	0.388458809408358	1.6476889723541	2.15430389408493	5.22103809707474	17.8082059662407	9.31359680630823	13.6707763345703	16.1033215501574	11.3347512493539	26.3026737287385	12.227810959209	7.39460550835826	23.0524818672621	26.6707930938156	21.4913895566201	15.4585244529725	13.043708870154	18.5416001090932	33.9821650054486	22.6607364382744	32.5028053420875	9.37736072845384	2.33539158838045	0.680756930215086	0.445107555910704	0.882485576851754	0.117382379261021	0.354435728973937	3.65789211165824	4.39756500285217	0.901082645220261	0.807599837864248	0.697944234732127	0.0427494136441684	0.474850955929313	0.76206275896204	0.292783618440716	0.162594709107773	0.449732675542636
3.48	NaN	1.80020386427162	1.13398597260424	0.0653663885211901	7.18235249612233	1.15417669507031	4.0472640711847	6.62645191671723	15.8639615443428	19.9770016405564	25.4665261949891	20.4229672178223	37.6632527569394	41.2651988112457	8.14255309087622	31.6078323686251	22.6751132524281	28.107402603374	30.0412831377272	33.163564848764	28.2661441652008	18.5043792323452	14.861591506186	26.4095034787196	20.4818593488007	0.691864280859109	0.276847206062051	1.9000348259588	1.05159528569504	0.367738713376246	1.22069180638953	0.45396551286202	0.255374560219827	0.831183536442073	0.483230526811109	0.394528682396758	0.00514402347069267	0.241717936967583	1.9313980091047	0.805032517948818	0.665995297642372	0.12693363062199
3.5	NaN	5.43355560040532	0.269993268349767	0.410817256016642	11.9561211167156	4.12440158528488	0.886236053780613	14.0564758498847	24.4056312629263	16.3906301388321	32.9554740517618	23.9358456892454	19.0486819178978	24.8204697191839	14.068315299943	21.1492499205593	33.9499853515506	47.4257900506175	24.8367191655255	30.350158786588	37.9104553346066	32.2624200991417	33.6202223457957	37.5434772144009	24.0220065725362	0.786037230848004	0.818564165174267	3.26448221121178	0.150394222944863	1.73188388437658	0.0839232270063181	0.322473548925212	0.0316052794370883	1.15254259442846	1.12976413857999	0.152602438492774	1.81106616537818	1.11533941824556	1.19880707206989	1.08428502837445	0.474664509343356	0.102150335540023
3.52	NaN	0.0479295884581654	1.54287241315225	0.925916329676203	2.99182126118464	7.64277912170518	5.29981359582202	29.3972932610794	27.1789601970836	30.6635148930329	35.248731226027	41.4190840330023	41.2836874752612	9.27397836829434	36.6482671479927	39.7532554693166	43.0663743415719	44.6170081245996	41.9093620315538	49.9974326004613	31.6429757651305	27.9284811610052	34.1209888629946	37.5096450506819	25.1996639125424	1.55389118508771	0.800735573487236	1.1726670806027	1.48641433031839	0.382502499975405	0.188112139652743	0.0199851033139178	2.67257394584895	0.833246005300229	1.72003117213236	0.641362887297386	0.711254625417347	0.863410867821865	2.78093056910364	2.27947372711712	1.01698186829084	0.765475361019242
3.54	NaN	2.25667162337475	0.998421174735606	3.97370274042271	0.555465842404409	8.11224463998812	7.06355340093532	11.4474738562658	38.3611357972455	18.3278912568673	36.9112658908779	48.2255639783732	38.8166383524508	45.6167686503915	35.2487530290878	44.751109669796	39.3658172944815	30.713357050839	52.9614159318195	43.4131434738596	41.8581012790409	34.7511625710046	33.7784551882088	45.1592189130264	37.3377221683534	3.25690972078767	0.291597349019358	0.0854145687345577	0.0267705491322616	1.14948446366776	0.948326325478458	1.31890887175495	0.853759392964119	0.104518833192572	1.22948297316479	0.384005237426104	0.660003258641856	0.20079970149111	1.06518320304611	0.339978103409397	0.346475792472257	0.237023775444384
3.56	NaN	0.236472469820804	2.97579234992644	2.140745741966	3.96091098710149	4.62031539749524	16.348042299649	22.0708061928041	46.348337904129	53.8678459943855	49.3528329474759	44.4272918958584	44.2737851586975	50.1262821755898	46.9487661565174	50.0434164971355	58.0080038435582	51.7649619638066	47.9145205429264	35.3863804779378	46.9955694749028	38.1604046373125	35.0222566618939	45.9432107072846	55.7130332816311	11.8188846599248	0.0336786129390558	3.33584447941522	0.053967354256269	0.657618455847598	1.44537322457021	0.171602030909558	0.44012320227777	0.266790109728804	0.040133291031202	3.58952691397436	0.254372695918263	0.230073442514339	0.0337616358079837	1.77598028788266	1.20791685084421	0.31899814603827
3.58	NaN	1.34282158344944	3.55009076086005	1.02653739496573	0.749005937705066	2.26380592875183	10.4839880193003	24.0335841884884	69.5335569728116	48.9035980036458	44.9241880582232	44.406098540859	54.6124695095608	63.7145627001475	55.0465468207276	46.4757380819952	53.7166950247838	44.2340126792032	48.1547036926194	63.3889808055959	64.2752799723916	42.9639007304969	51.5429523934509	58.7951756301303	54.7302925225116	41.3856150141478	0.046023115173438	1.15721979708001	2.59442049363031	1.98209964094432	0.845883931329052	0.18371705443821	0.158678091118736	0.584997891434488	1.62168552205615	2.52424524738045	0.235427154099036	0.0221796198912689	1.37303696028176	0.226839403490039	3.56978907514697	0.638976592047918
3.6	NaN	1.29077503960681	0.183064664874531	6.64830343411531	2.90325578881817	4.6320524065298	5.22191774075345	41.6831427474242	48.1509825159702	36.837454204588	68.210584038011	48.4144716276391	53.1826422840901	65.2399772065156	43.4299581006223	48.6506773551404	78.891667996535	63.016042156201	69.3481459930097	59.7617736951425	67.9503706209513	79.6757689661383	38.5456668100175	62.6292919170807	78.4597193459186	45.7262458225332	0.96545262530675	0.00985513640323095	2.15409693102924	0.0492629913891811	1.29532324747941	3.17533573159215	0.151869986345028	0.993710973196947	0.384116040477258	1.75164106509016	1.73245166292912	1.49158117638657	0.152637666694568	0.236869571547388	0.199338381517932	0.676214136515504
3.62	NaN	0.0834666304060358	3.36490698545359	4.59921907747385	3.86522137346907	14.6116093121593	4.7916328927739	20.4207696233485	56.4412666495324	57.0611912311688	67.6165335723618	66.5478365258058	60.4491349731596	47.7822420878111	38.2955136745884	42.063580516611	44.8646349230272	80.5229427411204	43.1174323261852	83.0439070212737	71.064155045684	51.341959227555	51.4973389875991	45.6222283700981	58.9709673962503	37.5610928614084	4.00995888946466	1.48383621697109	0.332893040125165	0.276952977994472	0.124361370937839	0.944495412155883	0.921848074959386	0.692315761590332	2.35750407470252	0.48302555019004	0.187210398046356	0.840850991574783	0.27172926651532	0.215465563142275	1.16247143645136	0.526903041508235
3.64	NaN	8.56680698103317	5.47291594533496	6.79648150418135	2.70592556397168	3.74926879312432	18.7231356438286	26.0025300781207	40.8822610783349	48.4176619851208	85.466139199388	55.5115212160155	42.3570793013994	42.0061827373954	47.9138596873378	52.2442197028748	49.7066129866885	43.6593340182779	37.3221200122575	69.1582749312632	66.6635275791556	56.5960621228972	61.5493249191995	51.8253367510653	72.8326949090671	72.6752808012237	5.70296413957057	1.6704064494652	1.38211330862182	1.87265812968489	0.387547808634803	0.355258403796599	0.330877153841564	3.27071166603855	0.122225559503397	0.827772945281356	0.0547924699280253	1.7308964780378	0.108590655077439	1.31938990760572	0.0723079230965373	0.73905348389062
3.66	NaN	2.78247232259413	5.85410364428654	5.19141673587258	1.98693672141034	8.50889837406475	4.25546398962368	16.1902279338826	31.8043959791622	56.6887853026643	64.5308636611272	64.6841435495152	37.7592861046668	76.1865176113892	58.6703373592483	65.7841183893331	75.8686844989704	78.5058081806529	26.7984289333235	64.2403085894361	56.7966472387072	66.6703697188932	56.6919970418151	53.5400679794616	56.2299528719437	101.906697760276	24.5013104705002	0.0562134139994506	1.24328240817552	0.0391664294676128	0.739874082617148	1.19532810977373	1.59960567497452	0.469734961453647	0.77991929705755	0.419018391612125	1.76809879324495	0.259508476447917	3.31878776804325	0.0647541564504088	0.377232402720644	1.64970467655588
3.68	NaN	3.61973688304412	1.21167005794212	3.03877232520256	1.96532130356821	3.78596500567837	19.9867614084237	17.3900068146981	41.6174472224092	76.8727691936832	90.4007581881767	54.4989286201899	59.58441476841	63.2788314642202	67.5036879291013	67.1050839109532	60.9932479180284	54.7412352536227	54.4272329577959	73.6564043074354	91.6828288273901	79.0510678217499	59.3427047615492	75.2349954527002	88.8620946202744	112.181816690505	44.2828156660688	1.03027813229162	1.28228057161478	0.130991194260701	0.436907592019965	3.03417866517881	1.42748354167596	0.644815705008249	0.534608104378589	0.0757605608386842	2.49214893023111	0.513944956804824	0.600308662612623	2.03337924919784	0.742510016178151	0.600346914160164
3.7	NaN	5.40266787973399	6.24526163333077	1.83698639348421	4.23060913035597	5.31378692661669	3.44133761956995	11.2133699906061	38.2136542289254	76.1799149365786	86.6536713984942	61.9560516518145	40.1732523357098	41.8132295485818	57.7638394835665	56.1956867749703	81.0889517911967	74.4233129100011	44.7465755701268	61.2302269107025	72.0865493534379	45.0806783281899	89.2488773448262	60.5982584023349	77.4415320192872	65.4518026709264	44.1590828550057	2.36304987928258	0.10214926079535	0.364405831560605	0.708593768894248	0.135069745793412	0.282751262623311	0.664460595736141	0.608436162058417	0.0467656724999136	0.952117974008394	0.134884134079813	0.414976969273276	1.1376728105042	1.30309886191986	0.36237176589152
3.72	NaN	12.9073575172973	1.85275658489002	7.29051293390713	9.27072808914107	4.5296257098153	2.61139609541034	16.0472917231104	40.1077437382021	52.2747984150105	79.9165788667142	94.7398371828754	78.0264690305236	77.4483825291997	88.4876124057202	70.365783172646	93.0575528941782	80.9917048655673	90.1531082427947	85.9415288164735	83.9555869293361	65.4490761281867	69.1381717454391	75.4754439980226	91.5764809965894	105.726857624789	130.452620618866	12.9161059920299	0.591359824523079	0.648143529233242	0.122294369620202	0.281319332156766	0.72428954841081	0.0393612761930461	0.6531489198545	3.12465015928452	0.304161254265209	0.629417233356408	0.293611219289716	1.09094236225822	0.235296393259947	1.80288965248158
3.74	NaN	1.35147320697704	1.89759555554205	2.72997040074245	10.4524799128558	4.79728798450942	7.38576814091214	7.61955023030124	37.7660928062278	48.3480352965731	84.4069112269284	96.3086095168565	67.7965897902866	84.1680627047158	69.3555526718713	69.2606760696027	79.0268312342181	54.5703818216525	88.9326640850139	44.6732214740404	118.875344020725	67.0793436582454	73.9716884187336	84.2422751738694	89.2595604930046	136.361947530561	97.8807346900767	13.7456022469503	1.10757521463815	0.607392592701874	0.738746097296392	0.241147006691374	0.635580234104682	0.267365700648894	0.414877085107299	0.387522370516929	0.441436341972417	1.23271062790738	1.51782352544244	0.57928303434796	1.03047609062329	1.2519184560455
3.76	NaN	3.76526535317424	3.86575927006364	17.2994081864763	4.75178561541326	3.80238482059745	7.68161957952454	12.2455394265991	53.0600345158751	91.6408167299312	91.8215041727296	132.862764673776	92.2982243559502	159.174823333021	96.6911208325335	101.150719832411	98.9279224579182	81.427781583806	82.8476912232186	103.499690933457	115.506099258245	101.176003145425	126.626044703748	97.0551920347263	121.356894635372	142.046995488955	146.291242741674	28.4990232605506	0.893958887530063	0.849868323923279	2.2900049907105	0.379847882427281	0.286855906372172	0.197860103434508	0.776405374240799	2.12047785009219	1.55719887357571	0.809021686094491	1.12201353236413	1.88923406992925	1.28337538068178	0.0979385770632221
3.78	NaN	7.71102115811205	6.6046776626245	10.0637677074338	6.76443755376838	7.52893597992004	9.39127129458964	23.2365131205934	30.3730373163068	85.9503688016998	108.056852979421	130.608558970606	107.646982221642	138.645178383133	155.895909143695	128.563803737257	160.556711915086	143.988494812914	117.70334508878	142.363775875646	135.918235728312	103.892179298383	117.877486765341	117.61460837751	92.603072111119	122.649795144638	185.119252557485	75.4694678112126	1.14841849980976	0.905393884101292	1.14160626685103	0.286031064092919	0.314756326294191	1.03090719634319	0.71254504474937	1.04259601240278	2.81922268520256	1.21409096539099	1.00548480591376	1.13146691938694	0.223927639272765	0.227218563900382
3.8	NaN	11.8998421424291	16.2812141027598	13.2921427569136	12.000899219039	13.8943140001066	5.40144963496695	16.5838176213551	25.998646433475	62.418866129656	120.029483517399	139.612535667126	167.655352457196	128.279967160321	106.47218939167	121.772747065779	145.842383246926	128.048376033158	141.935361149014	177.761401614164	167.112818540426	116.515829273776	143.403962734133	120.079541516116	136.316057465613	102.613673374002	196.075917901374	126.813061490704	0.836291946358628	1.79089141973703	0.244434419366877	0.548609754192221	0.749794225460639	1.07934047980417	1.62617797538766	0.597262470701246	2.28713468316089	0.309899661739152	0.726290033166399	0.655463044936275	0.806819625623893	0.212497772014485
3.82	NaN	8.59475674537584	8.00385842785787	12.1793361224343	10.654381223004	14.9878938011501	7.57792760059615	16.7199893784719	62.2069090559574	68.194315989411	167.735486627738	166.656708181276	168.460523397383	181.33968807497	172.440766135717	135.052367997937	130.473379280792	143.883677555996	151.803720442899	206.36252518018	160.963060606638	160.740447924601	195.251414106602	172.225838440255	175.164786870451	180.407345384299	216.284570630731	172.55042659342	7.04980131117398	0.692247719356888	0.0677758927577335	0.424530359920513	0.150486069285789	1.12705829570115	0.191136955654841	1.11156002315986	1.38750774733245	1.11206315512866	0.675767956029631	0.0220373343034969	1.16698904893249	4.73198834338104
3.84	NaN	9.38773663519161	18.1820433913505	4.72280308910859	20.0004096477688	12.6728416011082	15.7141779214183	19.195043989568	32.0265569730817	94.2863369710393	130.337544219452	152.60506162536	190.799101288712	154.918225610471	145.081481163784	173.261599865757	137.481922556254	151.824745288118	193.469855120413	170.22187756415	183.779128312264	167.332502055956	155.653864821372	154.59753508797	193.745873895697	158.056976643763	189.43667345262	180.119421955704	19.9717938209413	6.05600407425359	0.552540572635958	1.12351073792578	0.559463274333162	0.259940483843588	1.79078372132029	0.400461524345199	0.897833253140402	0.879878470082803	0.442086659732598	0.0328048724259814	0.913377751391079	0.318470147490715
3.86	NaN	9.68201215182029	16.9042682631152	7.77379544909578	17.0590474458766	15.238364067805	6.83459921527474	9.46313811802391	23.1897532823233	75.7465994256545	165.284793505353	166.644246721667	164.37898334396	183.073242794245	169.330638076193	133.299875420594	160.600089860383	185.496188633418	160.923558499776	156.065029794355	192.302992615906	223.490247340201	167.136421551605	134.381812320193	184.240327791641	177.294433686354	207.960192042586	268.020355815555	64.510761227829	0.17622343778083	0.559847717508549	0.213065220743375	0.360843163999816	0.559754329044291	0.0155386000479907	0.107748339534288	1.84946186826385	0.748107634921805	0.176664558558488	0.293210371121402	1.23613705766877	0.248682891795187
3.88	NaN	16.6266418152791	16.0395005822116	4.74236335872066	9.06182416191979	17.5701878871688	6.68817692716341	10.1061739369857	28.9915497554887	58.1501140042705	142.274764402361	224.410898237179	174.103643427073	186.406346787705	172.560285893705	159.795110197624	150.026279058362	141.133821509641	161.198920155381	166.83179901218	162.163062530629	165.052709086911	193.718447633625	144.0645944243	157.765077797854	113.288580154806	198.714423575679	317.787196812089	97.9657909123073	0.871459288785164	0.105007855618917	0.137208628674155	0.376941516774593	0.292253261180821	1.62264735200338	0.89247402064863	0.685946161818543	0.461905459983665	0.0539739794143718	0.705455435417818	0.381532296162779	0.375134735115001
3.9	NaN	9.94407192045216	9.80727109243549	10.4239179310099	3.17568894162758	13.5113064406105	14.5484288874394	8.82207463861448	20.9137330578528	57.1913982886073	84.2663720971082	135.266280500663	143.42117614413	116.983401693512	137.226923650148	161.779227749031	156.390043937293	151.586681563232	128.463278604777	151.477259629754	136.634657044845	153.982562975832	159.497385162231	164.37234092567	133.857272933547	101.010277149136	144.296658881984	265.418510306677	113.43034190731	2.7141653312512	0.0128785267711333	0.726872487819621	1.90211358212222	0.218494150422909	0.26875461047933	0.0187459461171928	1.10016670277647	0.0888116786881356	0.329617394578974	0.17846442077792	0.153884908457209	0.694907913837472
3.92	NaN	19.9339293459333	20.9059452442587	19.1550586077311	11.0729711373466	8.9700866531001	4.60310389194525	10.1529216139003	22.1623832301788	56.8004979477214	87.7610484833417	188.68794916214	152.774308109358	185.020352568348	174.915325359751	158.830989583637	123.28269703568	146.555170069901	165.534364096185	168.206203180071	167.244864832068	158.612808488674	167.122521379624	200.838612865855	165.492315099428	142.59129364662	137.43336492195	196.689410212626	207.474348998497	2.34957838213152	0.66714193541249	0.474838827889203	0.369064278235715	0.546575817167075	0.42158395368912	0.373444133597175	0.149550600144096	0.39445687349853	0.125019218287733	1.66396409565712	0.188514363418937	0.526984894770896
3.94	NaN	13.2722362717905	9.02469789162723	20.1296469698659	2.06106741048663	10.2859776195365	8.06497900117919	13.8257633649643	18.7566370089837	43.5741390095695	83.8765539225637	112.568506306951	132.572955787319	187.959084306535	137.92122309939	131.390708444071	134.010036540731	157.083572233411	149.188027022416	130.111417008289	160.539719841566	150.169757987754	132.825332914323	133.459364223349	160.170353609385	117.043901522227	121.971271239185	177.479366831854	242.301844424606	15.6344910433134	0.0894298237802705	0.142354577511443	0.450798848621661	0.128932009767229	0.176293221991503	0.867536137868011	2.78562391765697	0.883645253777757	0.459086050961249	2.30120349961815	2.90283505519515	2.73995105322755
3.96	NaN	16.2099418778052	14.031185130815	12.1740631200705	6.30239185272908	8.67166457633964	12.3904903842958	6.08146021503428	16.1832497874047	20.5679211099977	71.1769497193533	104.943775939453	135.911136776583	116.361325713438	115.51169098182	110.943939151822	138.929710197416	108.368534993648	145.790065576218	157.780489303441	128.452681610649	133.596464047093	153.165942770828	153.511959340991	165.478750877443	114.470461929403	133.323919322084	146.358596506322	233.240086879945	53.941041166932	0.423627005812975	0.0739619027937726	0.148389065677718	2.14165931057051	0.343163424917689	0.229037963482291	1.0890609365765	1.14739810691645	0.133373708033932	0.147497505787481	0.542000638956512	0.320157239309908
3.98	NaN	4.5527950003249	12.0614876224511	17.5881487784068	4.42218777651279	8.70991454633733	8.14712441545589	12.5001850439702	15.8904787656359	20.0428126147668	50.947978931065	115.172494871588	104.816962810558	138.631118782954	120.041849343806	148.229015595792	121.948130408232	115.000490283247	142.754147167947	174.28515296727	139.279942614832	140.17168463281	210.862381265248	137.271418661473	163.67242463018	147.380123025683	117.36989404569	190.382827681691	255.055400906637	88.1837784799596	0.20601006951721	0.492226184650223	0.103843870447332	0.344266323543176	0.604527613495417	0.23639524517234	0.287629293485403	1.63939850045969	1.55131646404296	0.417948573131322	0.0873393739104674	0.174077268458557
4	NaN	11.9034057155811	9.76813896443018	17.9641125048482	6.03229600472334	10.6274563582333	5.67124289723269	19.7238929483672	8.013542543756	21.6235667777553	38.5654098185816	68.3107263712847	115.791597469676	137.744346163231	123.176370616041	123.983550232464	87.8541783435127	103.348315599171	113.174983872343	166.695224482191	125.997126432449	133.980129118028	133.281268681102	171.25638455685	150.833978067905	162.581282556745	129.440492499377	147.961931040673	224.922649253869	111.272695106346	0.279405908925962	0.447726767186661	1.63587214340977	1.02700585717573	1.46138095915939	0.384171826286908	0.83686366542216	0.690083355910845	0.205199148694684	2.28671283997557	0.409015459556459	1.7385656554551
4.02	NaN	1.23472016024562	21.278128040841	13.2353087083807	17.8053676684217	12.3788754570806	10.0331529601469	8.05838593978564	8.39983708975481	25.7675106194761	63.3998717104532	91.1107015576118	126.856916603401	127.648385586213	120.871576588319	134.895909688785	163.403821702049	123.253874623695	138.728167264277	114.9723467367	118.819809215027	142.114111574701	157.556979186772	130.407330366812	196.484652638336	138.784732045279	122.496037861345	181.463173528815	246.660248661841	204.686520419839	12.0359962525746	0.276378895482205	0.246092012676168	3.00248908256031	0.429688905254243	0.151789593086604	0.567598867236907	0.268189480278334	0.98776025625703	0.391925063969438	2.10258520054391	1.46346464991371
4.04	NaN	14.0196322368033	11.4913184664433	7.77115488473602	16.7813124263624	12.306820633099	6.52003147734399	6.84179869004835	12.0284205465128	15.5042561755657	35.272736703619	85.1577370818081	120.079452035785	139.085963321114	139.698664864884	141.048069591372	128.018500638792	165.438837638969	179.841843575529	154.35225347477	116.285812686575	146.18875620312	121.869315531736	92.1086997447843	116.822740015592	160.063937465479	152.402705660103	120.727436104082	188.295533660532	248.852226031925	10.9048709348764	0.0239250871575496	2.02026210250821	2.15904889477287	0.515764348541157	1.01345109083975	4.78143958964271	0.461504537287984	0.509393775908518	1.03250056730701	1.08902192886622	3.44024136554389
4.06	NaN	9.05143976645388	6.44716451065329	12.7894759172029	7.92240543918313	11.7613011359011	8.05925177213265	16.685639564765	10.3796713057976	13.4429532102951	38.6244893353267	63.6058915641076	124.932956289941	144.664318456555	130.41261449484	124.811712475275	150.048770864706	167.630398083352	147.625829974892	167.665735801619	137.098169783955	157.969359168203	149.756355912499	141.082484589866	165.664874628649	179.357357772849	139.005841336422	155.810586753006	202.7627291447	278.075732228544	36.2021869121675	0.431665362467179	0.570235870789615	0.224895093435229	0.194274424581144	0.489567816479051	1.09820495908686	0.409020284740111	0.820516565495029	0.588858924700019	0.302935174131083	0.37982120306837
4.08	NaN	10.8860405879833	7.57063485425453	13.9356280390068	11.8466040608171	14.1082752305725	7.4568166997274	16.1930064641836	8.51122760502892	16.3429274734893	23.9544275144988	63.0431123945218	160.773807166096	105.068806084233	131.199600291121	131.223750116669	125.973188644027	145.025517141194	146.428617089675	116.573612918747	144.968309512918	156.299384737962	140.246674872013	161.548069116215	180.898585134291	159.566924335351	125.90633673661	92.8262924698478	188.80818223399	247.380838032203	73.2756428418048	0.316379151524803	0.554011354899185	1.20867794009832	0.273745409722656	0.34410664669284	0.170296423602293	0.829306171964827	0.328526206659816	0.368225730508456	0.23913878519286	0.343557022408442
4.1	NaN	12.8030651613375	10.031135199135	14.0955708410705	6.16367594320975	12.6205095040543	8.0220584992282	20.3978581657631	9.55282960693704	11.878491776833	28.5204933605722	54.6140095545926	105.204845503903	120.717933772881	99.4447937095448	114.078361879608	144.182040556836	136.332063956189	145.396652987289	124.338324319063	141.635248942966	105.359073206001	139.760826601447	173.091942703037	148.856770235217	163.717577170379	111.908182388228	136.575185830084	151.698108406501	196.985272383329	146.431445768414	0.567815023198485	1.39183672427856	0.248306361617402	2.83174273229147	0.752997166693499	0.422652308268492	2.32521675269172	0.58301730320155	2.28267247130507	0.453437702608335	1.982264338344
4.12	NaN	15.8792322753909	13.2864616090674	2.52112371666736	10.5715826756233	16.7204151033253	7.80849160096959	5.12412676198582	17.4242170320461	20.2165548474518	29.7441651121804	47.7941089222288	91.8144268669055	117.073126552855	97.1931173302225	92.6811270378214	88.5066316208056	101.73702422645	114.225918468024	139.767694362468	125.792133919037	151.64719904031	155.58533075906	146.288424371229	137.084427878818	156.573937387251	124.814202237902	106.844385909434	102.879280624121	221.608882337611	182.860696419858	4.22928664817693	0.0186438287213977	0.261988870410946	0.69652660916656	1.09148428083573	0.0245253006223395	1.22092084130717	1.76622417202201	2.96224255147496	0.166215703382123	0.158198837287946
4.14	NaN	7.42224252868037	7.69096524023735	7.53996770518591	6.55079855346101	7.4321062124928	7.29328476310087	7.51785939607645	5.98992082336838	8.21979346196857	41.7071582608069	40.8684996007629	67.3155033245364	81.8606538437799	66.5193163492927	105.615952410274	102.703057508886	77.9788841197663	97.1529789661791	101.603614067664	114.933117256439	120.993268783161	89.4615595898838	105.407241858992	94.0195172207323	128.027552624696	82.7545341178614	76.7069733557627	75.3685534455239	129.17184678973	157.391205032739	19.9518382542119	1.16854475178884	0.194820678919779	0.855046995451535	0.404370356489808	1.24606615924954	0.290439488073986	0.0467695827228592	0.31281924881535	0.940704749203959	0.500452322724122
4.16	NaN	5.20222701082174	8.26686782901385	6.62215239120406	2.73707703963041	5.01083164102774	9.24553621132118	12.0952281530202	14.1077548145454	10.642484417562	18.219675656909	18.3453536774403	40.5196848671787	67.4928891783271	76.6116004475482	64.184881325478	112.74940515681	87.1001661453549	80.7998661453239	75.5725812971862	76.4544857841023	90.0018918780349	86.5083992979384	66.1037496018406	77.3496093703848	119.34724214569	107.926465357873	61.2439938373975	45.5763322522496	136.778000562483	167.903512938662	38.0626377252883	0.12733418754941	0.197831302812589	0.580095739259997	0.283909095588633	1.72099856696957	1.28220760287619	1.56139965325348	0.377879862699398	0.951558146666107	0.0446097381221267
4.18	NaN	11.5317254264888	5.07657142993921	5.78769516344864	6.18699208910672	6.82095469313632	12.2675866199297	9.23941962211155	7.0161586403007	9.95190792252119	3.4363332694513	27.4415872807639	49.5986114671021	69.0676964641511	63.4568473552872	84.5389441022026	87.0639160429634	56.9443488028386	83.6769287907173	71.0874228607007	72.8232109540929	88.7448325582617	60.8849564215509	86.5419841464356	91.2093097912554	82.4195049483644	97.6550824280295	61.2723920570441	60.3957617221013	89.999192607606	130.392600016709	46.233853679489	0.887452629122835	0.194250126209898	0.784452034580532	0.332468597201105	1.32478523313369	0.816552924939628	0.539626758500023	0.653560636093356	0.236411673554884	0.855884060703449
4.2	NaN	1.91565834935491	5.18556220013478	6.91900787616803	2.79944502000549	6.60633410502689	6.36736401308686	5.26136684246794	6.48510685774353	6.06716962106639	19.8793363864112	7.50486729177334	27.7065342555544	30.5115788706086	44.9774742363556	70.8734467209183	47.3533294247776	65.2472352974643	49.2838294420464	55.8814654369413	58.8870619109735	94.02176936632	51.3798935619979	46.0975239665341	77.2712083251162	53.3198582922176	69.7993895015835	54.2811546450083	50.994737103153	48.1860464813044	139.204771831477	52.8514509524863	1.15365596942518	0.315278599370329	0.751097621457136	3.01682294655934	0.0318913798030336	0.622051015702645	0.865810575134256	1.1744022647916	0.17012475443002	2.02281168963138
4.22	NaN	2.02456133639582	1.65379455918962	3.4869052569957	11.0710982751661	3.34026728366743	2.9766340887395	9.98054739557477	3.54248530720582	2.81724959371351	9.90443232415806	15.1587108881002	21.740227662795	31.8441845669262	57.0273345106626	59.9096292818038	66.9903019937311	59.6651249900586	35.4051128248179	54.3374267680005	53.6645398752428	63.6330046247319	68.6013355072384	44.395510969624	57.2837430282125	75.6400540314449	61.1102056261227	70.3751397340337	56.6048159270687	32.6105873401628	108.081599722311	99.5930470207234	0.938280291716247	0.00454741502910234	0.27908741765615	0.147203024733771	0.628853204583237	0.0567079239704423	0.151814298678539	1.09441355684771	0.544914102348439	0.336236330328606
4.24	NaN	2.72621787087107	0.681795036733235	3.81147658986262	5.5503382716794	6.53605608531117	1.22182169215454	2.16010726408642	5.57305320363779	9.73269207639655	2.18143587259081	2.53291780500204	6.59765193061751	22.4681532014431	23.5013360799577	25.2616786309577	24.0855182323806	45.9042701488749	24.0223437325129	44.2562909442565	39.4207572970946	33.3598365001683	53.8213302424738	64.4246858042103	25.5846437753746	37.3557423792425	53.6432800335965	36.9769270579351	24.5930057386515	41.0052792811619	77.5687465335929	57.7274358360558	2.64801779550437	0.253159608962546	0.677165978745571	0.75624037641411	0.525632264248814	0.415862161239364	0.863968854495683	0.798091290525843	0.0220383897413014	0.235260570075969
4.26	NaN	3.72379927469919	1.72962560358679	5.86151914876196	9.27958329717325	4.27258304559238	14.075063403746	12.8624707189196	5.47658550131185	6.83999666080609	5.06594046983313	2.90046987388697	8.16680976588681	14.6848992740293	19.4715695197847	26.774746426702	17.8724733280333	34.8992625957067	31.3952001423253	53.5711357298993	30.6566348128603	55.2980978908057	26.3157986276227	40.3479797164575	34.023484174863	38.3972728984011	38.3324760382896	26.8988359544682	40.8315192556774	19.6234854570833	45.8697753432948	68.17783994419	15.6483698237414	1.64346244802118	0.873910829164403	0.806174131451675	0.810589129541607	0.432050353675627	0.507773719320446	0.00249218408359628	0.0764794816151777	0.791507099611522
4.28	NaN	1.81259161050966	8.79915492882103	5.63836506922274	3.41578417588058	10.0746498163375	7.08061321191383	2.288397501111	7.38254444755513	7.8059012356637	8.31190594369651	10.9812860310561	12.1845148584545	18.2131280261048	20.2716508425281	25.1920556208049	21.3130824115355	24.4832571618709	27.3258695242357	30.444390606016	14.2251071517415	37.0205398973728	27.6499508822833	29.3162041637441	30.7088670561418	38.8993234633844	32.509231892126	44.0155066223685	29.0513312444068	12.5004538188436	21.5143044516947	60.4458010480833	25.9469897609753	6.76458503250579	1.0421373650418	0.896525741346261	0.580912869932276	0.571742356411082	0.061594627035624	0.365991291054494	1.78736010033279	0.373254870805502
4.3	NaN	2.99247285734521	4.87603275635628	2.78200541034438	4.75797704182112	4.89605757762655	1.6365302777335	11.4842849009587	4.52786991140083	0.432279408293478	4.17632484029357	8.43926565332153	7.34454986805474	17.367429862988	21.9049673244024	25.3193998401455	21.7389091876421	31.7371339822088	10.6033120411406	32.8131757863468	37.5170409970513	22.5951339709547	21.906971632996	29.7796585001335	25.3048626933394	26.5028528786396	31.5604404488063	39.9079561064113	11.6981145770843	21.7331727032064	16.8601144595663	49.9691584544361	26.6362581788558	0.200577831984122	0.139186417360496	0.411574268451924	2.4168184150131	0.918244847973404	1.14482716012477	0.846776342767353	1.4544456789107	0.203344111181396
4.32	NaN	4.18549546545798	5.1059994488486	5.67087282605422	5.51026754160283	4.9053433739174	2.90343197767573	2.49497730874942	3.60402274080854	3.17574525654799	7.94825100256599	10.390478651274	6.64984946898805	26.6887310401729	14.7873632159868	23.8135978984815	17.8984260959653	16.9697640061162	23.6798016074728	29.3548516645346	12.7872145228738	29.3927052848669	27.4415643484204	17.2134680830165	35.8818707298442	28.462660005505	44.1174887479487	29.2646681391169	39.4541427602089	15.3473233408749	15.3292005619103	30.684528713172	34.3241861304769	1.73944375676019	1.3900990230132	0.253413296256217	2.40762536957698	2.67734087729794	0.0218095721498068	0.0128189461089852	0.965750568464596	0.274913222987743
4.34	NaN	0.739048958879281	3.43415292803315	3.01986104044481	4.51621461824232	3.34450543207741	3.2064434850458	1.16485793213286	8.79410375053695	3.95126736425106	2.62710558995324	1.71370507144029	0.0733202744292798	11.0623607696266	4.23370114671246	19.1449373990511	22.8421931157241	8.77600089693987	15.267808510433	20.8159715569225	24.7771354154213	14.8412522663803	11.0700748140643	15.3697725869897	15.9338673838613	25.8685853556262	22.8542104125726	17.0476791080145	33.2794177642042	13.6427327272834	5.694701782747	16.4830590091356	35.5991895351079	0.319720185223026	0.454758411962134	0.814874418877463	0.459809056229766	1.36736612801969	1.90496851893298	1.2008603935727	0.478214490657808	0.0393892414259259
4.36	NaN	2.05912972311115	3.9380977168147	1.63587360918028	2.82099037512186	0.83666957349751	0.501965532061023	6.36613212554723	5.64117056724723	7.62378371553495	3.70009005690005	3.42453370480213	4.20332645012947	3.03082543097462	6.68473322379944	2.92850887518916	24.5493507056325	14.4934747013937	9.84158870401477	16.8562106335097	10.6896509767317	16.7780341599957	17.2457421653835	12.4957815019293	14.1365136736608	14.5258121931622	11.7189174652385	14.077718554965	21.7379902464304	9.04948527699743	15.1345486619513	19.3756244665686	21.9437588740585	3.68894030685248	0.43282120362818	0.0553964092042133	0.845900466942434	0.827316346427876	3.98773568802711	2.00838638584452	1.80642830959866	1.35915947797753
4.38	NaN	0.526418094043952	0.46278308115931	3.34667711267835	4.73307827792805	1.79834651176311	4.24016208273186	3.81249009750566	5.71977496549823	2.2469938021081	7.77650002378699	4.65178609508971	3.11803006962652	2.26349531888541	6.21028440428594	4.41322901775079	15.8758754601314	12.6381491849262	8.34147929694426	9.83363206384553	11.9441881435204	18.3814622655357	12.6051194569373	22.721147218474	21.3110261202447	18.2169526181178	11.649291440467	11.4429691117894	27.756327008232	12.2338759544329	5.54671334174807	4.23077244303327	19.717992881192	7.39801837151067	0.0181877943401356	3.02676106429944	0.125269062200031	3.08475231527784	1.99198928959713	0.794123960778569	0.730343865796496	1.24741707946735
4.4	NaN	2.19699792194376	4.8333677651395	4.43478049268718	2.590249180929	0.417745623226528	2.26067044457744	5.31790164109945	3.57240233187538	1.15277562946933	7.11719484475611	1.72053376471773	7.08161924058587	3.3579329309325	8.82167926920051	8.18087183390991	6.66588466109646	10.2294772408701	8.51838162066227	5.851788839085	4.19111757316361	14.0566065062079	2.86411498491035	4.28438714855434	10.5640662919714	18.863137063474	12.8889283509113	8.95782848591613	15.7672380955283	11.0070201023839	12.5525450721705	2.30376853432592	12.0816010264872	17.7921234437795	1.06636499899319	0.365225590488492	1.04131855614889	2.11827495608094	0.622872634532907	0.707106523646229	0.975195865717316	0.407256469270154
4.42	NaN	1.3391279139623	0.597000367141204	0.248224785762344	2.09719300062356	2.65064629704242	1.00769509900813	2.39156751145518	1.47401691938391	3.60967407601184	6.80124533426395	4.40640120973374	1.29140287135845	7.09822046658981	2.59443362738407	8.71835764049307	12.6562265629597	1.74908535249139	8.51881004517056	9.91397319040085	5.5234642329477	11.7834970990613	5.67937800624833	5.4695039291684	3.30919430107149	5.16100720884342	5.08442942239962	9.23416814943674	5.9658019248841	9.92721022695885	5.15938122928242	5.01513550435339	10.5449746847588	13.6613170177741	0.211814604463933	0.475219525846436	0.898127003123631	0.115780882132604	0.526302816360391	0.141587870082855	0.399540775933364	0.470114719132182
4.44	NaN	0.66431274894175	0.860491388279658	0.788577838051774	3.90028070741509	1.14241332977871	1.78696827362735	1.62953440688662	4.87812331525752	6.8465247565329	1.50607126535544	3.15995482642397	1.47036448000258	0.151526889743912	0.709443196659911	1.87934204889374	6.30650902151991	11.5953585996029	6.31275234765899	5.9143100984956	0.122954341187332	4.99092207579694	4.92960407296668	1.70205362131506	5.26067343442784	4.66392065752051	11.2415929633273	10.5801822965778	5.39576974546242	11.2237373424924	5.73009682898638	2.18734359090494	5.39734690279026	9.75234076613285	0.298916111717257	0.181211582778892	0.00864279949495402	4.31755700006737	0.0275095220710968	0.616602967739906	0.293866727935063	0.586615840158924
4.46	NaN	1.59445267084251	1.94293686142074	4.65760014152933	6.54406440786931	3.11874526980137	0.698666863311436	1.73401215689987	1.47333908387699	0.763761980750436	2.38341933630252	6.32486269544632	2.01079785942262	0.710775586210463	1.9027644814038	4.0456977742663	8.55539049547297	1.51921014276269	3.8048572352548	4.42123808004455	0.197631046913928	2.23470054857994	4.24615848050442	1.24226202946212	4.17437026959719	8.28295502178663	1.0880860783873	2.10928541466747	13.9369474510774	12.3400430520331	1.51080079829055	3.0071317584853	3.56212857730387	7.25822440316886	0.732333124384268	0.578764972545773	0.694121589980881	1.4834079438673	2.16801994154153	0.158067731878116	0.151992460145927	0.455310559103465
4.48	NaN	2.81093488094326	0.385187044720996	2.38817476395218	0.818617738914639	2.70537766494022	0.438703042491323	0.926833231666494	1.32488436328609	1.62859265089264	3.78246981162074	5.00028736243102	0.657453356733606	1.17543983918996	1.37742839900054	1.91506285674105	3.25171500023213	1.33356905405418	3.98589411357298	3.56284562256952	7.99911511013454	0.893942018565772	0.389380235715073	0.518705014437766	5.86652860197553	3.19778816059257	4.56901185782939	1.8381916703196	11.544124643464	2.62634472806507	3.92077283497193	3.67000099520129	0.247309187160563	6.22241783754613	0.652520849159376	1.05640840647971	0.123812920601172	0.447034056337017	0.0556044013077845	0.033861414008526	0.191188135729572	1.20865164342499
4.5	NaN	0.332049325726052	3.74768516339147	3.07332121878624	0.981269112556093	0.32446576803949	0.0165905136528495	0.839786450535514	1.30941308214199	5.20720493161643	4.0701491377796	2.33251682690024	0.274288288699533	0.0243220677791773	0.0402749923984638	1.0635520278841	1.67677611658815	2.9933361121033	2.06986047261411	0.223591527631716	3.03127450749023	4.02095824236573	0.354918848045634	0.436073092510347	4.80536099890582	1.95946503615236	9.2646742211653	8.59530214918652	4.19012384407285	15.7825541622453	1.12040731915962	0.755680810598974	0.737590367543268	4.11195159452671	1.91478113977011	1.04410520169478	0.741754328788478	0.568605563575147	0.543547873681101	1.26375320242481	0.733715143067642	0.930101954247292
4.52	NaN	0.592980920676219	1.35908602702816	0.329605404530265	1.59025588771826	0.910698786698618	0.95735771208784	3.14679544129157	3.05011702127903	2.95301544932501	1.47720950444787	4.52504073995029	1.89642285490476	4.52600695909398	1.88395671201205	1.69662102779756	2.83215146841085	2.99493374127902	1.64607933407751	0.835360504217594	1.24748289467309	0.802276556904121	0.418900742920795	1.66643252258309	1.0434420474238	5.8626320610608	0.137841740709845	2.75553097217763	4.33432113373979	2.84177580280858	3.94362367414195	6.4403341851392	1.50737563243162	2.70063794489267	1.45611137895466	1.53710774287723	0.313961225225736	0.142778333687005	2.47269806300123	0.38858274701924	1.56251320872171	0.225304110690078
4.54	NaN	2.53225848880125	1.1151208846455	1.62445316013051	0.351474584532335	1.19500336274874	1.29015514108534	0.213553299293288	2.17709871503	2.38380096343451	0.514093785880937	2.40337472855427	1.47527169813226	0.884551975429598	0.963970095329574	1.30743888800081	3.62364381696712	2.77115400810274	0.349194484976672	2.60681960449773	4.51353482447929	0.630887067226703	3.39954456557158	3.35459028614235	1.71044657183852	1.01737771750523	0.722486693098981	3.0819329903701	3.05257207061764	4.3052502669801	1.42006149110646	4.56138913794855	1.70015597220998	4.06242663028684	4.54174128106022	0.900904126260722	2.04489905717205	1.06230458361411	0.633811506395153	0.241600935800221	0.713435258846413	0.0131321627866064
4.56	NaN	1.8041107357379	1.99442351688331	0.215675030166688	2.06259535414218	6.99879998706269	2.31109098325211	6.02344883015217	0.76881829007814	1.54137710460974	0.337321326886926	1.33028246020562	0.537000302797109	1.42882824790979	4.58683039600629	1.38772754941908	7.71839006416838	3.2812174082745	0.699473362432787	0.304292636916196	0.686090580181872	6.04146620010559	0.30751059915629	2.11521934229583	1.33066077793444	0.889419501241905	1.24408319540964	1.39630794881424	1.8957342236743	3.46565410452378	5.64584842773905	6.02508735609794	5.02861037866396	0.0437669202210738	7.13049797395483	1.18765000389737	0.797315731307064	0.0507248112637757	1.52114254177326	0.638559109669773	0.0934869515374388	1.1797779524271
4.58	NaN	2.11687634479707	0.575786375642306	0.736505978883149	0.903857096657886	0.876578951266729	4.44080819612203	5.63912196927297	1.48888467259375	3.92711773581818	0.683140892776332	3.41164938648664	0.411594564203709	4.80353914151336	3.36226192684637	1.06178754092607	4.3938976066409	3.00519962575152	0.218494375660976	3.61332335732694	1.60704489843462	2.94954559386864	1.57585766580125	0.576766495699187	0.366174446188338	0.452852312574665	3.70782749322519	1.31755552873341	4.01578898645342	2.26163568388472	5.30650608624044	3.98250170211032	2.68529773850649	1.17909571725279	2.58136585167737	0.0356751897325655	0.217461190870142	0.561002968076158	0.619075769975795	0.477221458991859	0.519643297475691	0.00474380070738937
4.6	NaN	0.418706061696231	1.63588331690432	1.19822702655165	4.0312052114545	0.365903935814475	1.73172601940585	3.20975080463407	0.673518864379533	1.71849546227339	2.44495196803245	2.1681586740261	3.99549203279652	0.780808099565114	0.241826799908849	4.2939312374319	1.47102654936954	3.51461682666487	6.33019337064519	1.10029836880716	0.412496112634363	4.10000585097797	0.922017659337008	0.673878150495979	0.631654562886275	1.39135040844959	0.742431985230576	0.903229775791038	0.3047034581717	0.846262060721666	7.83975039916282	2.15769978787307	4.47160536734172	0.64902956482236	5.54240245746652	0.774692072175372	0.568487395612635	2.04348054479574	0.356125375215663	1.13326139923832	0.198334324708489	0.0533291735861466
4.62	NaN	0.579550180754847	0.111897036702998	3.72862359642695	3.46552471660283	0.220146478714486	0.928134082819508	0.556062765309636	2.34935573449629	5.45480876670242	0.828424033801173	1.64556832738578	3.70176720849987	1.70187322537682	2.85813657923237	5.42907207572288	2.54095804756054	3.39486394834087	3.06331178049573	1.29739818076462	2.87701480227478	0.890586469604852	0.797063793804436	4.08806259556707	0.55585603244004	2.56626401421201	1.33657024671438	2.25675046944682	2.29200831622233	3.84203236710819	1.38074981245378	3.49823931700662	0.680108631984454	6.80089207365458	2.8529391739402	6.7974140988364	1.74892342686175	0.767452698300062	0.384200158069309	1.74213849885676	0.15186426366349	0.65112400550159
4.64	NaN	0.704184456790283	0.698856779244094	0.976246726475417	0.42603279588438	0.44510077167308	0.676975343936335	3.31532206874254	1.97938548929387	6.97131852867702	1.34366068803237	0.919911215664065	0.767410119593981	1.18091418351961	2.77838176849121	1.63212988031951	0.869703755398976	4.45447397398831	2.9342871978543	6.43610975777447	2.03841241676181	1.10874116536995	3.49663139355372	0.558891371836702	5.82828028990007	0.5984187595054	3.6851858279807	2.6070551680391	3.02602754099251	1.11452297953008	6.76971437534517	6.4308571847598	2.77099920410543	1.03687245229188	4.94978332887354	1.70553430869387	0.33134423595067	0.440104178897432	0.501387443942474	0.598003854561429	0.0123955693060934	1.91732371295039
4.66	NaN	8.09512607664368	2.72848053792239	2.40427050219961	0.000605816847198419	1.78741387555266	0.237412144191969	4.63729699640022	0.183020347439354	1.84266430746903	4.59011676522207	2.20930406197396	6.04518541991815	0.726211125264423	0.554109408282235	3.75438037192248	3.84867031268767	3.64427803068773	2.99347767476213	3.54777678037078	1.45000213545535	1.52346090138149	0.958088741367952	0.663374750449024	1.59513669412315	0.476253906502618	0.703885818814836	1.42227252204562	5.31114711172189	0.700582404330654	5.30186316523754	4.6232593840243	0.389362358961555	2.58786652041061	6.0472723480377	4.1399509560391	1.13088693101966	0.0149453904525102	0.236619498237765	3.42933375597111	1.22242800393629	0.512141646328611
4.68	NaN	0.477304041862645	2.1593821500512	0.115847808421702	0.929012238093857	0.00931199768671952	0.213869032581545	0.1109749441471	0.986400444586414	0.581174700018161	0.722776256352971	0.32020585671926	2.87808808086328	1.10884757041576	1.41946807359808	0.744624164855905	3.25895519782773	4.55708746738018	2.87809044022399	0.655293515912913	0.166411285668482	3.12338520003788	4.18925013274708	3.25025309645593	4.29323134937983	0.330911020481942	1.56791359516995	1.75518958244577	1.57920669916933	3.58534379562706	7.43590802674345	3.94518386195718	2.73262487663619	3.12749579361375	2.63051227017223	4.59500811433939	0.596044138923903	0.157992848507359	1.65300123457011	0.118308564282986	0.332322021411917	3.73979868896321
4.7	NaN	1.13974820253887	3.32084787826013	1.50894262961001	0.693874432881666	0.657448951253183	2.57634222200712	0.397649984066798	0.632205055617399	0.298585283863287	3.01463184036911	2.14460248679185	1.99663330243492	4.96250102820553	1.63778848955638	1.11326616152748	3.32241364363944	0.587594710133857	1.24313991623244	0.0169766867272442	0.0335510084087794	2.44640871751206	1.05094598376071	1.20946515372363	0.467553673326938	1.1140791533748	1.14508842751456	8.74759732007952	1.15906738960724	0.650688516746013	0.146276965200368	7.08368820677634	2.6228977086074	3.30397869899252	2.57993003677503	0.58373233731493	2.12144999930936	3.02991176294606	0.492778809281951	0.215916594942491	0.864911019375535	0.0629031089686544
4.72	NaN	1.10693164469992	1.29581808246019	0.995157106419917	0.237023535841443	0.132654842812537	1.45662839119465	0.211937502246887	2.02198717586118	2.39050642075135	0.943049073587022	1.03306133319035	2.82777458926001	1.73107583607453	3.26016784434592	4.3545977662143	0.176391667465585	1.48003063215353	3.34064070219915	0.0616130413469327	4.79950443761576	0.552203787188648	0.345267624558535	0.812458647850342	4.49179130847176	0.811748471724849	2.48586446506326	5.88978110928343	2.97037301112339	0.274869039202089	0.188652703308681	8.48801162275056	2.44713130617253	2.11426986409552	2.89065972385381	6.73703580548507	0.193325730047731	2.80080882169927	1.24898939102127	0.847338720303733	2.68740651476462	2.15921511022355
4.74	NaN	0.507179979947751	1.06481597807101	0.911553885841613	0.839920572964174	1.03033325025284	2.85809432026682	5.3518807978105	0.812390245944785	2.54154227528532	1.91134986313071	0.532110394936909	1.35961839024481	1.23187154553914	0.69436061782213	2.16432267155252	1.18792159305697	4.71555314556931	0.170783069135458	0.519588336161609	2.49690627276701	3.79224116259928	0.172129830492131	1.03672422071116	0.41680972190495	0.246196789040933	3.3511831148682	0.362609835234231	0.697849179511073	2.86759730007753	0.720184232953132	3.43722984829067	0.913306284581825	0.633699194426841	1.17593164374095	0.618407626896539	0.226555232343766	0.186120827869347	0.567576285116915	0.34776587753945	0.0976964406482072	0.635821939108024
4.76	NaN	1.089081892835	0.211616034772422	0.857195964382041	0.483289749226007	1.18453695822959	1.08453496878288	0.351001373228489	0.35985990299164	0.835138890036777	3.4651407546279	1.5058371056344	0.360282354564308	0.916983084147353	0.917247645182105	0.260166127931941	1.80470978359921	0.969607246397157	3.73606192542157	0.300050130536415	0.802455165194768	0.632847546349466	1.98205847387535	0.465406365544846	1.12474512932137	2.58503515555097	0.953018115167231	1.17310150408416	1.04744654444243	0.759370803990835	1.65838680850805	0.917861350903292	1.55180089794699	3.73211062565868	0.166308076323905	0.0552003435443908	7.42053615537574	1.09262090063808	0.657372052048107	0.317978247317119	2.16509514238623	0.560593087848368
4.78	NaN	0.977497660411506	1.71029555929765	1.20327454902298	0.216181378103398	0.45604314644017	1.88027939652577	1.04307410402958	0.183796454958273	1.62572324645526	0.917988490886591	1.6655768717426	3.21517456662689	1.03399100773674	3.30771527672459	0.113544091421223	0.0569432451649811	2.07515504454842	0.701031896794862	1.06266055026729	2.3803432622368	0.75162372754657	0.257442887121562	1.18951102286475	1.6682966570593	0.665689314619273	0.23254342909941	0.139286313585059	3.65608322106861	0.176350215223623	3.84927469485038	1.96840294780131	0.891148242120927	0.651019634214678	1.97757958376571	0.567180424573887	1.71510695262025	1.1481125221098	0.381974970150198	0.307158163958654	0.459080531848072	0.528716269881316
4.8	NaN	0.24474993048072	0.195935200401993	0.700631484145852	1.37829253117933	0.308908837957048	1.89114711849254	2.12098188861624	1.27217985627389	1.70044991796771	0.608030189193839	0.00402229506486518	5.69934993606837	0.69079574097157	1.63187368400072	0.308310147193979	3.01930955134325	6.92949344427756	1.15995781640991	0.867622454001154	0.755740733406589	0.0759455011881692	1.66674259144322	3.51740600278295	0.278230622616919	0.468495092731411	1.68756337727587	1.65820814543334	5.72694865441306	2.24518244368729	2.28048814713676	1.15629550673498	0.422650977499603	4.94583783488978	2.40011822974956	0.991632052607856	3.22831600900879	2.18344771328903	0.304111366254997	1.38969018954051	1.49779370957774	0.280457531661431
4.82	NaN	1.81336429994653	0.966250292464323	1.33449127822742	0.851828622720796	0.0670745300523005	0.597625186506569	0.846377625350936	0.384315353673601	2.54563452095115	0.770490478560032	3.24031864107325	3.09336627885084	0.652270296918474	1.49321489680464	0.928215944470948	2.92996173267866	4.29900325723437	0.528179049346066	3.48435603305828	0.849174986844472	0.17249907867045	3.50622575070018	1.29099307045455	0.188541264293557	0.159566540463292	1.56035711125167	0.240222803974261	0.75416275380824	0.951784012860801	3.38109382678034	0.21464340206639	0.978275289012633	2.55067110452857	0.517116779001297	1.79760879350976	1.44970373665533	0.00154762052557243	0.752512820094232	0.176383054804966	0.711161774197614	0.00540433500753751
4.84	NaN	0.389968620570926	2.91801680150843	0.281321042141848	0.984309043314951	0.0777205050042311	1.00612915290375	2.4486590948965	4.18625210800097	1.7705399632203	1.08508376136708	0.678625016816406	1.30479210210051	3.31629960720154	0.132436633301784	0.714359370308613	0.683839615671377	0.794893586175568	2.07337711759743	2.43162124282209	0.350410892984121	0.408666576828976	0.309518923730222	0.247910244489982	0.408908208096632	0.432073373608516	0.0663852675961827	0.155500449107346	1.91667645699637	0.955727302810107	0.130682660417404	2.21018221450052	1.78524756523578	0.71724139284122	0.501066321076528	2.42505023262616	1.11383771519094	4.14049969841936	1.74562592948081	0.19873078873914	0.0418477969151512	1.83973561759399
4.86	NaN	0.697040601598409	1.08005847836416	1.04453310043392	0.0534330563918334	0.697023812825012	0.135295414076417	0.673276012313083	0.564367098713327	1.7309529057813	0.0112716820415508	1.98426019803293	1.13463202115445	1.37104723903779	0.936785279845495	0.900620803622882	10.4148119007222	0.454392832677406	0.84289207487501	1.74654030778978	1.72660179195604	0.0404571967441388	3.77613089857315	1.75587048446797	2.08161138637429	0.0276942585912209	0.313460722454427	0.668502362591217	0.106186417630053	1.37480546531356	2.0219072782763	0.19680855141401	0.635588717623092	0.192129140978573	0.0902199982355244	1.02293938693813	0.728558988521546	1.84130526622223	4.96755651017661	0.175737241052373	0.0296161561414246	0.531872330790332
4.88	NaN	3.09868593027801	1.28050548648237	0.7803051762346	1.23221102407842	0.87571345687307	0.0159717172243254	0.199771625985473	1.18967131006622	0.611201239903068	0.403863581124471	0.211105339568358	0.955897944913625	0.814862487267984	0.47758582299728	0.713569053949629	2.11762249674864	4.68589147969773	0.0608368671292486	0.0844899452097718	2.45519010632075	0.166504682901706	0.828567789654185	0.837790607170406	1.26706660477042	0.182442518534106	0.290972646774447	0.0193315882438366	0.127348764413591	0.667633873002534	1.03178477467307	2.88752822571226	1.31201457361358	2.0452918954252	1.60104398712271	0.945655491191711	0.319199921663795	4.2344228381923	0.605110646490449	0.371010056448803	1.90587449241739	0.924054054017382
4.9	NaN	1.15639663720459	0.125187404729272	0.896378159725571	0.270803495713632	2.79557045279422	0.40224370748044	0.622773729561019	0.791880495501755	0.461036873353707	1.00029697170477	0.786969212436118	2.84151100159318	3.26124318202834	6.1575827834035	2.45194802543275	0.197697999891336	0.469774706629975	1.1204275417708	1.84936416728527	0.0331782860930778	0.692118026318449	1.92679753366697	0.0391397467421064	0.972571866018488	0.280254846206484	0.00436249119070413	0.977748901163665	0.392714671430516	0.0089514519814644	0.24803647713384	3.63287633728231	0.766494841870296	1.62476644772367	0.822031636465298	2.49659087757798	0.629690842226822	0.0255191233850072	0.499126288333389	0.268357454718231	0.579742296073476	0.972108430420615
4.92	NaN	0.771135540557074	0.0337911547688888	2.92793329119715	0.724971023535474	0.448807141988101	1.6266405368505	1.73799707765178	1.97494891855005	0.577350507961314	0.251315002731165	3.07568216670162	0.806361080189216	0.874863555543434	0.560718212020462	0.188520024075355	0.773472061965401	0.112098557925875	1.10548320067831	0.686921599061963	0.128989533858421	0.187643967333064	3.97294472528967	0.280051459235486	0.616289816149264	0.343482105520092	2.60440964446107	0.236221323679031	1.27311629616919	1.5269595220825	1.08494149817099	2.10443363200719	1.87976853221381	0.261186598916435	8.83034503493798	1.13251328968847	1.00480395718492	1.72854016373261	1.19990304273273	1.57783610628414	0.474216585211122	0.36658733574034
4.94	NaN	1.5088852627097	1.63976119034562	1.34340147129204	0.445805975096472	1.75629108791846	4.59062315944955	0.831076644387186	0.756461670641206	0.610548426649935	1.77076016097165	0.678211556442268	0.989574064680719	0.356640141669369	0.945375422614496	4.01610790770517	0.131653744451776	0.534430422623449	2.61682299374889	1.3042282325936	3.54532491231842	0.665850924287544	5.97023245524037	1.08171143142036	0.148095478364291	0.0143656574118684	0.108947195701472	1.57336556091619	2.08200474307023	1.36698999728675	0.244875103849683	3.17366312674989	0.157297545193316	3.43986270786474	0.434429915215576	1.06477878506043	4.18936021845301	3.60911164872173	1.23470267366028	1.16074991819644	0.10592863006966	0.200842947492024
4.96	NaN	1.86522801949998	1.37923085978643	0.268082301789259	3.69316541290967	1.15662641192162	0.617381392983084	0.319681485007276	0.0019441264424224	0.971498807192382	4.53524990384165	0.0752056432913856	4.42618846452173	3.82767668733174	2.65861535079012	0.0492127474960331	0.601850409536592	1.72804819715757	0.218590500113421	0.989005154570182	1.25828063016797	0.20948016369644	0.576118872215806	0.156926204908762	0.204438037809968	0.526993736723104	0.39191120798354	2.5029760330367	0.407983596405073	0.718969618892519	1.83347705052236	0.304620771562106	3.38731240153477	3.11205599588523	0.852132977321314	2.28381764626796	1.81648026138709	2.17357947112081	3.79424785454882	1.45093918019953	1.57193267504056	0.125913590954953
4.98	NaN	0.10774359811422	0.150787973509242	0.127299380382179	0.179580523023634	0.449647135931007	0.112765155873549	0.991250845854654	0.6235156774215	0.794447861306957	0.595060426277386	1.00037824302226	1.9207247813065	0.100741787072723	0.699280656089789	2.27532618517265	0.518335292904823	0.149768912268665	0.460498463536197	0.196420075764897	0.0830878317128309	0.712572358863068	5.20188356260818	0.192149351254267	0.0684723873736536	0.217922516409289	0.639117948764894	1.61949147244771	3.12654820345048	3.48600564851726	1.69195363307098	1.80110721467995	0.142307958174886	0.915118460177568	0.991913787414032	0.0418740362544043	0.145798498556092	1.90499571125704	1.37404308657811	1.00673855516346	1.50211885838446	0.356436487711044
5	NaN	2.89796738358174	0.124667541610525	0.575973354735869	0.97942708805486	1.23353201704181	3.75404151466254	2.057511971938	0.775596857836568	1.0178539984376	0.380396777488141	0.0231377819617064	0.14571199094253	1.5782449924127	1.01119299843074	0.210644735881563	1.33881080629755	4.13558038932312	0.734450628363025	1.01032951038627	0.705845970795255	0.333068487271863	2.73012647982023	1.62997205918014	0.571964409192947	0.27258191715755	0.718163011527456	1.05384668268151	0.352119672290634	3.13731729824747	0.420539934562468	1.1737192661116	0.0571640536897731	1.35627942052739	0.185663019190142	0.972574081431748	0.394537503277214	0.977212137464404	4.28458060991756	0.26090474651111	3.17590403850273	0.797859472372136
5.02	NaN	1.84728040141247	5.74342501590435	1.78568884604592	0.716681007641099	2.19267915134023	0.487269813003278	0.212495874186782	0.568491825582602	0.594054855014625	8.13958751150853	0.0803870791843928	0.575196778977514	0.741422167384218	1.28963213152386	0.260223987025608	0.415066142297676	2.10935701398822	1.41976460168246	0.283629485132354	0.29669138620579	2.12133711297376	0.733876643709611	0.811924936472314	2.24081755604826	0.603014983992827	4.99313441228285	2.40631728854752	3.23707490484986	1.24891007115182	1.30029565728546	0.856287261548896	0.40900898360963	0.0472215295978178	2.13850238126633	1.33724408638478	0.414140497412119	0.455258032014884	1.39176156449524	0.504159536577687	1.89314507419371	0.0909021019429112
5.04	NaN	2.01493946136044	1.42673923812299	1.76142202098606	2.11132477206212	1.01743630427313	1.08552397909665	1.32115606375581	2.48132470570737	0.683216101459705	4.28135691192257	0.91801877651941	0.579405232094736	1.03745340116009	1.3687362333034	0.655430934495482	0.395095505437553	4.3153738997512	2.41505351582677	0.243942839911685	0.0834691016909292	0.689430028593249	2.2165808860676	2.40847777375237	1.16196938895731	0.867894969647819	1.71434313018117	0.170018507629007	4.4726783628518	4.08201232147614	3.50946819676845	0.398805475337693	2.75578602518476	1.38469414028322	2.02132996083606	1.3613614751914	2.88267575354325	3.14319097685444	3.8591476749733	3.74368212144245	0.254671171126661	0.340081190560002
5.06	NaN	0.356395507859928	0.621231098879079	0.160998991510561	0.0159755465777544	0.244323241782109	0.856568951914794	0.97240509661904	2.60276006612962	1.28644235597707	0.257216195713791	1.1563371431587	2.39155153233024	0.259351613271982	1.51960680902671	1.05955785706552	0.194786358592247	0.873450209855608	0.655611146632997	0.371442759164626	0.12943801825629	1.44252791049013	0.176014692714814	2.27229206166939	0.297113039231639	4.86844536581857	2.07924002801703	1.09255887656949	2.34930913350238	8.9888539748077	4.30585466641892	0.613106196050314	1.04681640268813	1.87795442525028	0.0172888037596872	0.283526103825555	0.78809571201775	1.29050399084378	4.75245884070601	0.00820004228004693	0.754989271082459	0.443779506826978
5.08	NaN	1.74092218690678	3.17950968624762	0.926474008555023	0.125181558477214	0.895680859575673	0.190932875450557	0.364305389106698	0.298175212178255	0.490083381145684	0.074753577031821	0.80616809031291	0.127418501908948	0.0730310619356134	0.546315755397343	0.507008575187858	0.261027651161092	0.134106528316642	2.19821358446507	0.181886380983308	2.0130902901502	2.42264829597308	0.689018824512625	2.0849018568581	1.76273275894596	0.966453005845106	2.40985893322778	1.46080991289509	0.951100244812929	6.50860414323884	7.42932112246648	1.44749773778519	0.305611084061267	5.4826127566464	0.888272020336925	0.595479685155101	6.85792696344986	1.00869103565502	5.68259517794514	3.51487950286735	0.0415631574986058	1.17631310810315
5.1	NaN	1.87674493993471	0.375060871461799	1.24540616407519	1.18091582162882	0.849681429360752	0.209838980324214	0.457830944261659	0.657539593960447	0.0353889006944631	2.02979560274562	0.248922597170539	0.211098177890691	0.617893895230288	0.926944196565716	0.807242262292353	2.69835901722996	1.3901864751136	0.500861826800775	0.381210906516735	0.387499231955355	0.449693123322067	2.71296211580642	2.51564266255629	1.61711138089411	3.42482229563524	3.31503628333771	2.09887222912647	3.17015079011945	9.23553394005965	10.3070285575249	2.88175501984773	1.01855573160968	0.783587355113955	3.46097238800715	0.472657868966903	2.7388222284762	4.00085601066006	2.31833104282396	2.65210125987427	2.18654299793226	0.491920417141921
5.12	NaN	0.559258063138108	0.372086151393633	0.272657596868408	0.705919231150507	0.274702622500232	0.470420881258485	0.482784503211881	0.42200765438513	0.092547562590686	0.0756185713503367	3.29887697081302	0.000110833641336845	1.40080249530451	2.50345490622785	0.339904780356812	0.801536592024526	1.05132888034719	0.316864027915177	0.270461574440556	2.08919811473982	0.322555039432244	0.96511722856321	1.91855992513179	1.06262399487931	8.52669293094554	1.68964195280189	5.22416053666354	3.26579383601617	6.22158688057726	7.00275636885924	2.35331819655913	1.59485803904666	0.215977141183306	2.89362701139988	0.658275357876729	0.0968266954374343	2.42292456398164	1.8325131866178	3.4327703763448	2.37924280095835	0.330331872961821
5.14	NaN	0.939912820531952	0.102898651096686	1.4822895889353	4.9454038414075	0.483028162832293	3.95074947914103	1.87535500536028	0.731431056611189	0.192557045523048	1.03438729702633	1.44671440354706	3.48909391956271	0.346988868579215	0.472975470099019	1.23938155028903	2.74308453483614	0.363927417379045	0.441953308279957	2.20201733335608	0.583574119797873	0.776097870266026	2.22327537022733	4.83030513818766	5.68489822836338	3.39732377122049	2.74093237452884	1.35635129667803	3.40020106650924	0.424095966462325	8.62917372239839	0.563395357441659	1.32729108644699	1.50431680596802	0.375403198172593	2.20102841871195	0.082364795084597	3.58735815812148	2.25471154450941	7.20799032276095	6.47002977970095	2.56797627909074
5.16	NaN	2.43681999121609	1.8950048722722	0.0275001183704039	0.153469462271259	0.164035635021402	0.156261445535648	0.795017019319758	0.751425573606462	1.14888915407395	0.267389190388002	0.589362661959072	4.17520019064832	0.0651339171250427	1.35800539334148	0.319746882588606	1.55145622217197	0.395630734568129	0.0315743015307858	0.281321531129462	1.71210800967696	0.493637643832403	2.96494692239463	8.88053574313215	8.3614733443545	2.93292757767243	5.31937730899216	1.31512949701879	10.691291381407	11.3089604990753	6.75207197798663	6.19972452217606	1.6876295105132	0.501748790021094	1.53269053330955	0.0965830946207033	9.88004980334684	7.99765854154147	2.66759337774317	2.81973022171232	2.88910297097014	0.0397822310587748
5.18	NaN	0.103075856984415	0.0172003962587249	0.0990642410289084	2.20139913654895	1.18350345296651	1.32892780959924	2.48318293989873	1.79672186376314	0.301636249882928	1.33544253772509	1.39769589496255	2.01893597259322	0.225796628596004	0.580415836398288	0.964275822328429	0.273921090658114	0.0695440617244837	0.076186640367283	0.964184652415115	0.299209483379923	0.378157693942643	0.623849023333631	2.88551141964388	1.48493837363866	12.9687265512462	3.76260364615297	1.20627602652464	8.36481899265335	3.01853206421257	4.37480019914923	1.66101805954737	0.507225067205682	0.999190592666968	1.03709576847967	1.93485839200152	1.48194990148873	0.834214743439949	1.55693307195658	1.51978510410274	2.15309161723995	2.26340033397677
5.2	NaN	1.27922431491392	0.319465934772146	0.895168935810578	0.466264298776044	6.5427387741398	0.454501223826567	0.741883842435878	0.126217658141088	1.67219805451973	0.14940604751231	0.0580262248931868	1.6570722915622	1.40448910148277	0.155076922402523	0.850968132769419	0.282651588355241	0.487440848208583	0.639455523491695	0.827308039039429	0.0180484170833997	0.368839678511306	1.52754685632751	1.02040027482504	2.54591896327591	5.60448878698282	8.98009571246456	0.535106376838603	4.16126974083134	5.24846837233756	4.79379371767863	1.17122303811663	3.27727688297706	1.30107859178473	8.29280583788147	0.0707846148031906	3.65852627315136	1.86230787192744	0.870058318942406	4.45161657986418	6.37492869641402	6.85555185391655
5.22	NaN	0.0588281649955449	1.33240543522359	0.859520212286868	0.00305947885945663	2.00134642954284	1.97810023902793	0.479621693447011	1.41053964768257	2.70401182804108	2.09553620082418	0.339829723270287	1.10889527282021	0.0436530142467912	0.799138302656917	0.0632206399851293	3.25252831453992	0.11449236701506	1.08286174312475	2.59961764402217	0.211458129005104	0.0882600331657979	2.53112347118376	4.77342066462889	1.04557395919825	8.13505235643937	2.43433355168977	10.3637977797522	3.54360404785024	2.87780196424433	9.64979064520944	0.408699654858781	4.8805892152477	0.570449602633723	2.09352925506742	3.27011055816476	0.117873990920687	4.23460869872855	3.70412907165674	3.56780332913734	5.64460102973866	5.41552180344605
5.24	NaN	0.0833585161001719	2.12268350735691	0.884851983330546	1.82482856102019	1.58254461443698	0.719578451719559	5.67906767963611	0.170964119269655	0.804664260721015	1.17116258874432	0.135040819476234	0.229815036788589	0.0790712227351182	3.28123998178543	0.991297065373838	0.961073893635994	2.03223077426343	1.88856427313315	0.538008354112929	0.170685760052982	1.70274531166025	1.11212946797585	0.798558375493056	4.63852889124126	6.75622566907917	11.3129535231534	7.35091887513248	11.4196867580043	2.59734062679889	2.312476519865	0.616082798938772	10.2381421195247	2.05185004788738	6.44238054100249	3.82762071576356	3.3271146238357	3.79391168744456	9.04360789822714	4.58562900375813	12.1041627238268	5.80557858428397
5.26	NaN	0.299450761666833	0.0338924729221541	3.76506055929632	1.6443533301654	1.15463750269924	2.32399506768472	0.861801962672561	0.254333247381229	0.74710524406777	0.982120708876085	1.19155291978674	0.0778999590331946	0.0462476318679814	1.31670750858679	0.256021171355056	0.220171869461017	4.6798813588172	1.41862898840863	0.0900129997785464	0.417530336241231	0.232832678873043	0.563039120336539	0.471856200030229	2.92124597492102	2.37614320334581	4.32396437870423	0.809580381457953	2.16874440352344	5.73969939801301	6.81838515131958	8.63764180366345	1.61555332829966	2.18467490207255	3.52960509870368	0.0131203887256536	4.81136967524226	2.06704076518959	4.58123753602785	4.278586294014	11.6642942316107	13.4696316879258
5.28	NaN	0.752778014798067	1.67503443687176	3.18186123971709	0.127479437370907	2.98757552193544	0.584610455864951	5.65851963899601	0.819524266814308	0.869413426868929	0.0278807421677176	0.989484852239023	3.10013391269741	0.294447624843628	0.0374795936026351	0.641908157558855	0.760263436776763	0.145149060731277	1.53532843431614	0.520770438146413	1.4510758710087	0.400260844757601	1.25103256104659	3.30293177162802	2.92599190534958	0.372676573436053	4.98328967507063	5.63336492368365	4.17227436862364	4.18659911453069	14.3260458175873	4.72966674925388	4.14360083292594	4.76461873227252	8.78921147871842	6.8249112117835	1.68828084559164	10.9276977824263	9.87698137768029	0.835351225054111	3.00632885520007	2.02615411140507
5.3	NaN	0.542288876352022	0.122507726763636	0.712629485740845	0.174154291687327	0.919685921947442	0.0339571773222538	2.01228234780924	0.663156567368022	0.42554226190603	0.612626349105016	0.0139058813281362	2.86099920913506	3.51689320749103	0.128714492729517	0.0511767566727619	0.490984948485061	1.9915489340707	3.15826609257945	0.0895868588581173	1.29649376160487	0.539179121554344	0.27318639943258	1.53645787390121	0.488671857802792	7.95403392602134	4.8323921349848	2.81473177399827	2.71503540608536	9.26699391278021	2.28436407859933	0.70744833932638	4.96563426622176	2.47397949829618	4.48382743205649	2.78844370456518	4.98832223489367	7.06798707056758	2.13536025488884	5.97185421527139	10.9946238954754	12.3263640489259
5.32	NaN	0.14887495955274	0.166481750604545	0.675755922809971	1.86330365987518	1.29506245727878	0.87345608683971	0.261203621690378	3.29790997532758	1.25235660599645	0.0592087246826403	1.01381398910087	2.07861416324762	0.531423967819073	0.220380709869116	1.30633166457726	1.554658013216	3.08679082510489	1.57053342648551	0.936122012735485	0.763915908243774	0.0147846926672859	2.54881592341167	0.631261715316763	0.336927433989294	3.29365704324266	7.5084806980458	10.3389670261396	1.5554756653075	3.15264827252556	9.67446202046637	5.29726465627198	6.66071149035714	2.18930347354484	3.76005407744956	1.57674621212653	4.47858089245327	6.61926597078391	10.5776259726045	8.4834192484982	6.28168083566394	18.7955132834072
5.34	NaN	0.679240266330548	0.329375904619644	2.89719127927808	0.0495727887760218	0.325710219607944	0.543013501872145	1.28098202096609	0.137968738917531	0.658576449259857	0.237508640959108	2.96679799504065	0.267034245282669	0.437714703377489	0.1180394540472	1.30004359039339	0.917763180674427	0.165971601812562	3.28789522579049	1.29484651587188	0.480653089445642	0.417519638651146	0.288915263206321	0.79196387719453	2.24729359397386	8.39656095170981	2.78232426762445	11.54811490281	5.73220563663106	8.837248992861	9.0371037058213	4.96447110676138	5.09255861655837	5.63274189438587	2.46765619066471	6.98576735110068	3.56828065889836	4.96519085295092	6.29449142093607	12.7961114428738	4.56728655106622	15.315545855972
5.36	NaN	1.33466348710911	0.694977491466799	1.38945886116685	0.780045846780952	1.69357656009729	1.07729804838289	1.91933547571312	0.134678244035788	0.0575757709802187	0.679535723715081	2.49959565631737	2.23200587926805	0.359442669275187	0.227736904739789	0.109461825913018	2.1312796234479	3.00237300033239	2.71946212677143	0.0300318702148077	0.709883020372832	1.11088014110054	0.382687394523829	4.86509220179941	2.86274476723912	8.44523674756548	1.25135515823639	8.69039779349356	16.8404061124055	7.88938540443922	6.61947079843938	8.49598435589425	6.30499869607378	10.0550234688029	8.71507032217947	15.8693654301611	8.35356126723105	11.3918211588458	13.1679439304912	21.6955779205329	12.0529746781852	12.559903820369
5.38	NaN	0.721945548726563	0.405549861533873	0.715895397942924	1.32160001125342	1.49176489091169	0.230555560384713	1.08216477991196	2.84907220597636	0.35196277249607	0.484846812527231	1.46601200633833	0.991570072117494	0.566383053504815	0.487912000758122	1.66176133713208	0.0624172958879847	0.810704807867237	1.39024995234132	0.536575641684487	1.26349055354706	0.0784757727025898	0.235647633439886	4.10332916050937	2.4088671386154	4.35508848886516	10.8372644394589	13.7870977255114	13.0165662357917	9.4576231774168	5.74433349814749	5.02095047080075	5.59599520298953	9.73225977758526	17.368768175879	4.22304032944458	9.85599073703802	9.81037790275055	8.18841340087156	18.1291509871387	4.27081033154681	7.77599844786842
5.4	NaN	0.642116078018217	0.118039346981091	0.001880377395598	0.602185824478316	0.147218317903611	0.0959391598342762	1.20806633483426	2.29562311717132	0.448818263267592	3.10958523742664	0.892803969171029	0.216179940891864	1.05070092259767	1.23846507893804	2.55500452319284	0.301272923147823	0.345506923748609	0.163494712858594	0.119122391342389	4.28092830503137	1.38744706662074	0.682474212726973	3.16001031825498	1.42829481104344	12.640554925854	3.65095592387971	12.0836881559314	6.67952815500093	14.6250481431193	10.8901866215917	3.9280058935734	13.6613441256076	8.85590493259665	4.9159646236014	13.5892641816536	8.34980657086014	5.85573927543926	19.3739740216477	17.0818889466379	10.4727795174754	11.4447730113056
5.42	NaN	3.3547443116105	2.63114440410876	0.0709693881988073	0.678226407660532	0.0210415628245245	0.167671726572792	0.143809914667961	4.30413112125829	0.191955648890296	1.5013136317132	0.0864416119225799	0.690523795039322	5.74722351247348	0.200973206523671	2.34385138000469	1.29893694881723	1.85181807364243	0.28467982983843	2.02032459467132	2.50287054797152	0.913248502622071	0.3710375025434	1.35265797001911	1.71245014150406	12.1772796484934	19.4109629459032	10.68334481281	15.4816511135559	10.5182744321949	6.58846293031217	8.33455432536296	13.4404081570638	7.16161254588266	6.15190116714871	11.2783739931312	16.4756666811541	15.0412805768617	23.6999705606797	15.3118851224916	12.1560097096513	9.05874951096344
5.44	NaN	0.294442144413397	0.990085546846099	0.934205189639056	0.0561963488000301	0.292739776653011	2.59137899267509	0.320571574392819	0.190034801737886	0.721163143315113	0.673298819832289	0.590875718501435	0.704840594317273	0.696078467250466	0.547930656594774	5.06535973390534	0.897960557848255	0.87411549255282	1.30133047101308	0.158155339825433	0.00779848828536126	2.0172551093569	1.22659903378708	2.18468986757012	0.723792098103885	10.8281943705943	6.92737335132981	9.42955547076305	17.370144906699	9.75958601806216	10.5443858420916	12.8823584330836	4.42640600260608	4.21114746736655	8.64628075696536	11.5212772851807	9.71419041418867	9.14215914240529	18.5550746445394	15.7044210007653	16.9576531949849	12.8386398375267
5.46	NaN	0.683986514950697	1.75335503586535	1.6867514993527	0.732661562602744	0.207009826477426	2.12014816525652	0.772684176697382	1.92284438327867	0.138497898707548	0.93150161031533	0.425752977277921	0.195971077535597	0.822292235685551	0.289408764195252	0.172364948174069	2.06802733533294	3.00919852788577	0.0127334154356924	1.87460029632073	1.42748914539536	0.212080056702821	1.86847892417096	0.405177184054553	0.375254780387252	6.15242906929198	11.0249979253168	7.84157929411164	20.2839458230975	11.4556840185505	26.2423609404898	12.7305921982795	15.5184953309416	7.28378273115739	9.2434555953028	17.8416390966749	24.905409952416	14.6654784965276	13.9599131359588	17.669380527536	14.572308339177	19.9856734312619
5.48	NaN	0.088300902478726	0.117597045063495	0.801348999875946	0.945968329768603	1.54868472736579	0.0358535727532269	0.114464237342126	0.906845762945906	0.821495325625259	1.29119518018432	0.738675913153266	0.714064507053028	0.332691258686449	0.528689276848486	1.96989338077287	0.293206186302536	0.0248963277194044	1.3965478350832	0.51304897791734	0.794642197925893	1.4981020585434	3.85342691213804	1.57090668764422	0.957901754354936	1.37699697484721	8.15506059368023	23.4294015198002	16.3558016040564	11.2943862100284	17.3475623717331	12.8143651308493	6.93663804406707	9.73135876249537	17.5142594474862	9.90470304945088	26.0864749881353	16.908474050199	10.3424263869122	16.0391833364024	18.6273424282767	15.4240385753428
5.5	NaN	1.3241549552505	1.88347694746855	1.13910436372391	0.247855940761789	0.10180844025812	2.12771136147477	0.847177796539655	5.00553996006094	0.0369477633902567	0.0898446299327139	0.344577549205698	3.19390986063006	0.542612862094609	0.0535412451120313	0.351086111424246	1.3064337462918	0.623477593622742	0.631875812799244	0.991672698050277	0.244969078729375	0.0758643833450044	1.34900238342782	4.35257653410672	7.04261852211885	1.39990409099415	16.6885038360295	22.9036267991988	9.82465062094497	21.0488478699436	15.5879650874951	10.8277018574683	7.70464033922937	12.5902439622592	11.2813243139052	5.09159280002157	13.8019680197094	14.4494962866311	32.4071460679162	19.1512779423196	17.9532875441944	7.10496171663512
5.52	NaN	0.377549424080906	0.131811756670984	0.09845406596983	2.76238138014691	0.641965845280958	2.66567826849328	1.97970841905461	5.02957590137485	3.41497371837417	2.12354835455392	0.991662215465603	1.1229022357524	0.634167172231481	0.31409624511559	0.973412445841581	3.35851737225585	3.97469656573122	0.121236012496234	0.933339059812236	0.918525536128226	0.0489935692884462	0.910211773301283	2.976805142958	2.16185065114726	1.91269645255005	8.65673211746966	30.3648378668073	25.6063141084411	12.5393783078567	15.1434986640301	17.9557300980565	16.8491496509416	14.5703275926051	15.4515963871009	15.4293777579421	15.3542361978268	18.6142563483637	49.3165811526706	20.0623005889768	19.5538071747937	14.4908687777796
5.54	NaN	0.45943047485851	0.929942949449472	1.34925665801773	0.266597718514808	1.68585175727425	0.0242778085085901	0.489323065958997	0.0747490053938853	0.526106493183299	3.22890935694438	2.93464265342106	4.10976556788885	0.305980020364711	0.389427521211366	2.85244431037149	1.84090297654602	1.0125950851261	4.62590028636069	2.58968003701312	0.864141695345093	1.61783279740387	0.96146341253057	0.726355467546313	1.3817711555713	7.19315251857396	4.69654894009951	12.2346988756856	13.4542334154782	10.7695155915424	30.4304736388882	11.0829443558996	32.4685494824329	18.0593333922601	10.8237605966231	9.32611562413457	25.3454565907482	20.0853890297952	27.8663779355503	36.5424304450857	29.9111974612326	12.4699859182806
5.56	NaN	0.71590168043516	0.239146568811652	0.986682813833927	0.321097193258927	1.71582647087656	0.68087642013246	0.296685202271067	3.01768098699145	0.455851376075091	0.0556320257422158	0.306593097086327	0.22652043193328	4.70093351268982	0.55847746942709	0.0213194995320666	0.339115683774292	1.3616962864302	0.133996624678418	0.205864096519719	2.60966625178788	3.12021428731645	3.39105937074882	0.559283778118584	0.903428126932681	1.76566694472777	6.95120641593329	18.2953640767515	23.6477020979766	52.9448810577433	32.482698441958	18.0945815158931	23.0798622039799	28.2673061722792	27.4091262465035	26.1104855451898	24.6921876293024	10.3882052159463	17.9771270943105	33.3820274802391	18.5993433883615	24.0163105454604
5.58	NaN	2.09710610277898	1.38210388999903	5.50865413488045	0.0288686615267797	0.0307620706002646	1.53732612070814	0.770124920395132	0.867685774417739	2.28666154513979	0.215854809167492	0.0955941599147255	0.953711653497032	0.137563140409885	2.07827380091904	3.36292574274068	1.13033481655554	0.144856287335299	1.18479703779903	0.98210067082596	0.970798213797958	3.00973381499858	0.95527741808703	3.29543156515699	0.609210860106453	2.94098076918883	2.0946028983853	11.8274639528768	26.1735388857108	40.7776024450308	23.3286029532202	24.4524920548854	30.4101962196954	15.9157165402525	17.5269643773519	14.7850173884293	25.7483065473454	25.062928780242	28.3144263227017	38.5316839110449	29.0093250787117	31.8624356654554
5.6	NaN	0.298164324998677	0.985422942719991	0.556831229764431	1.31516398785017	0.293823498267155	0.101455833918688	0.710871988636285	2.33018504062273	1.21348101936641	4.41821265051614	1.32852994052757	1.80392732985555	0.755116783179002	0.166466467155724	3.01527702499657	3.5214680721346	1.1488048295624	1.55629553187057	7.17374869834204	0.87664571835219	2.743522223135	2.14101040998751	0.794671652282632	0.612700106032659	3.77738565926138	2.59192663584414	21.7366603934255	36.696755137543	35.1819970272237	33.4491396016459	22.0449237392221	24.4139088761031	29.6817072098568	20.120809679748	30.49831293628	24.9403186576429	34.9966508094205	29.6344782776042	36.662477090447	36.4172882546788	30.1705144686951
5.62	NaN	2.44980871779902	1.10806301618018	0.246625122935832	0.665268347434307	2.54958976885687	5.64906117039484	1.40846427466045	0.165023716705303	1.80231604496161	0.244744815809955	2.12575599087519	2.56288914829007	0.873350876890638	0.725983391008314	3.15351843245426	3.99816604986829	1.54316222565455	7.09332128590104	3.53470029971677	2.63879033889086	3.36861142664803	1.05966868305283	1.72157013621839	3.33851957739468	4.14662636832641	9.58322163760609	10.4241195893905	14.4738522403954	23.686407127759	27.9825664424615	23.0281904588095	22.8399823598391	39.6701674060761	8.82634451417514	29.2392673597448	41.0447966855541	23.5575511062129	35.952961868332	30.6018813996283	28.4192177016209	42.5081418153821
5.64	NaN	0.364732777226486	3.51605194183482	2.34853864661324	0.830889364165206	0.918276966455578	0.868054982159484	4.80361668729078	3.64617665332278	1.10112372309332	0.141978190735421	4.3925397953483	2.91409205627826	1.2630121579236	0.215978053506193	0.655790068169211	0.125029997056901	1.96687774747108	1.18696087800921	1.4119404693193	0.0366916514223098	4.96439596232901	2.02403908184898	1.56198495642676	2.10296524925477	2.53462057221025	3.168759618454	15.7385016246228	36.347309988766	42.7743183668767	34.8077559167464	20.4959346924345	41.7201794177216	42.5092261121148	28.4841545457772	31.0772916912738	20.9006371558722	34.1348373033163	33.0690281168255	29.5001726741875	47.5293380977226	37.9136857652399
5.66	NaN	0.965900543439084	4.06690939698955	1.93759941283724	0.836795949984445	1.00981942089183	0.102426715762067	2.41017834525507	2.07113240399887	3.69716053745479	1.85640049843966	0.555391260816691	2.37566047211447	1.04372362442695	2.34561587907129	1.66890238761786	0.850117836622856	0.432832361796373	0.800003329839237	2.16920111809558	2.15868344541978	1.91689197998715	0.895271598463261	0.837711740670422	1.5627390086179	6.87272035618323	7.50639298108524	12.0219446089471	33.2288621178549	32.3403916267098	53.5242633045882	30.4052899661859	30.6410490986509	30.4898072650218	39.8165680743864	31.9602655072915	44.4657574447167	44.5210972268781	47.2865098978347	53.5410526765574	45.0647996321577	42.2501906514217
5.68	NaN	1.58000820289162	2.27768846904581	0.321035460907415	0.223091840604436	0.881493900549543	0.101980444915988	0.409764242734663	6.46950974312427	4.09364863476589	1.59153469877294	0.969253323537131	1.74597329956038	0.476145532207698	1.98679480902212	2.0740339696891	1.03492355717424	2.59575808159852	1.93191769259513	2.57169917733736	3.27007165111959	0.454649080730505	2.77379532260219	3.70447631765304	4.02286383216459	2.3328681166869	12.4820009938489	17.2145220469114	20.259890946156	41.8738280679077	34.3246167105506	27.2772327806263	17.7306721246478	43.6446748771084	35.8663625739333	32.790368578742	57.0883370416833	33.3320905018883	39.3187929943841	40.1333167793061	55.7847192490944	41.5135659022051
5.7	NaN	0.701634842553895	1.35748319170236	6.32438393865908	0.587489178537976	2.2203219977873	1.29402120488395	0.930441511270957	1.92912445778552	1.28253272468405	1.45775020304503	1.69660807058482	3.18275274814604	2.36969549604987	0.18312669448208	1.74680527278381	0.110332135743583	2.64923804967794	1.12698191699224	1.141334307077	2.35619598340483	1.4456336934456	3.99991469799091	5.83913519336475	0.681275256953949	4.23784635200615	1.86054683204609	6.25221359510575	33.8916547654123	47.6805105707316	55.3624306809343	31.2651543499187	39.1922444584352	50.3543389141853	45.1735592362178	43.2061941681997	38.1724802463559	53.247651777388	40.4799258610414	42.9098420778234	32.2848921931881	49.8362350081254
5.72	NaN	3.421029191519	3.01480452719384	1.06203950032887	3.6545245670039	1.53623052656941	1.89420396981956	0.471926845224925	1.29397734717841	4.10652939802335	5.96786493250049	1.86651622078997	2.25446896303005	3.83322707968863	8.59491972897818	0.101949454142749	1.36760154697391	0.393266304630275	3.54811210759498	0.442259456620826	3.51777464570351	3.61368093320589	8.70384699959884	0.550572939560644	5.40409216773933	0.99718208324564	4.24066705656632	10.0566376282638	22.6100268621574	46.2438285966869	64.0778373979086	31.4974183480689	48.2942895211894	39.2637005755842	35.1078867710711	44.1618622931621	50.7638225211233	48.1258214006421	54.3291221872604	40.2528953273736	35.4395357711815	53.1875955308616
5.74	NaN	0.696761590846488	0.212142584505678	0.430264561584498	1.12552713648265	0.999035896479869	1.06003368673565	1.95291950313054	1.2541595827684	4.86695696759286	3.67908099231136	0.809882638066424	4.25464062698289	5.40560383110512	1.34922799476563	2.95824507321694	1.33648114572583	1.78687715904903	2.48662045374425	5.09759337774906	0.548260203007834	3.45512842056679	8.72058058402389	2.2623579752084	2.97301177419077	5.87133740839177	7.87797825633581	8.20214001251305	21.0809233022779	25.5822257067899	53.1193235496933	27.6529432567274	35.0373288015395	23.4229658590924	32.5650915097823	39.4074168715688	24.5773711036943	64.0733945033537	44.4254926586183	44.6809210723226	39.8220017437056	54.908744901015
5.76	NaN	0.366121777920019	0.912100820639414	0.196328319166716	0.300074791041989	0.48460903077781	0.456357251458917	0.0516670705980723	1.96653504687904	4.14591305940351	9.261225529691	2.06008353542798	8.44243440936557	4.12150335790822	6.32606809940784	1.02236899262434	1.78384704023014	0.731748595169708	2.90530282667782	5.19814724500406	4.4356292063851	2.58704192376158	4.32536252149383	1.21585997489365	0.156733541257604	6.7911392400114	2.38050341808955	10.4766602116658	23.5998851147511	27.9707158024279	73.6791889825142	39.7664014311838	43.8421863880521	51.6858856056119	52.091231453678	29.8057425150461	51.9513284198895	58.3065187520487	51.1766687386459	35.2877589464004	54.0465101424406	50.8082766171808
5.78	NaN	1.23539061255517	1.19543561337924	0.894279569109476	1.25646344721738	6.1810818368709	1.02093717721039	0.388751804745346	3.3801106301754	2.71407877124122	3.93747113572998	6.68826171301055	3.88395841020192	1.69529137422241	2.33427670779603	1.05901661503869	0.292468178788959	5.58218403230888	8.53732390294443	1.22362652523893	3.1469253305787	2.09091550267103	1.9843683908901	0.728592582476314	3.69445606183179	3.18354097602776	4.57278230736832	5.48498456923554	8.71815893980357	18.9130061033789	59.0037358229487	30.3567498374252	31.169313458237	38.1565057924608	65.1450865184917	51.6035415860278	53.3288985687591	32.8910795811507	38.780424620386	50.4149562442718	53.5340559704822	42.3613825539451
5.8	NaN	0.281871583720833	0.570158112622316	3.35677163824945	2.82157642568294	1.05645354218917	1.03701721928847	0.559705549560123	0.670222684354079	3.23297574865883	0.166211721037304	0.958120909246799	1.07651197811886	3.03010877201516	3.31870125541272	5.68941799796847	3.5747796946215	1.35969857202388	0.454149835053547	3.74885051915345	1.86086696682338	5.0646121155913	4.53071030722469	2.22912207468838	3.49363376025358	12.8888868182149	3.86204748434407	3.65394205712521	15.033582890311	23.1049654511707	55.7396649296348	54.0424903562518	40.2457788462284	34.6413559938962	57.4034120532181	66.3617490505779	59.2250354362154	54.85612959229	63.0394461220081	42.4115049467889	46.9815915150251	60.2880462708267
5.82	NaN	0.425742196695588	0.848881968705382	0.292869599307855	1.07533997589179	1.51268775217826	0.997640912441463	0.500368773325068	1.24789133633191	1.67140600755757	0.0680515721023508	3.37822041781873	1.60069702241029	1.14342235179546	0.857240573352802	4.72516903960719	1.74129615582803	1.68018202122982	1.99353769746515	6.83094238203261	3.43682960813557	2.32800490262201	3.52951670812258	4.3396347094033	3.47731566580223	1.64866970841921	1.53780233502064	1.49222513821404	14.0788834884285	30.4486980880749	44.3435501424313	33.0026583785436	44.1948210328778	46.2015049783522	44.1667153979998	63.9869494872856	38.3109839865733	51.7413535416383	53.0174762000081	52.3443398054489	55.3099062637921	72.8162736111631
5.84	NaN	0.99785090465638	0.578073139615481	0.0542013566486079	1.18720569429942	0.986055312238453	1.11228280504554	0.331333392290209	0.934192131723899	3.52236934787363	3.07005789427093	5.61023661307496	11.5676210332846	5.21620704402657	3.26025911029619	5.46045970379646	4.79477601903845	2.94306363234933	6.14517617654327	6.2108210299644	8.25105922323142	7.57835726386928	4.23805785741906	7.07177630287492	2.95583093039039	3.04670712501923	5.76366055109531	0.864406975805323	12.108777311443	29.6865645201397	39.448780662961	60.237447791627	37.2054813074607	61.3772164058305	32.6600125757017	60.8252792141739	44.4003285989348	58.6959801616978	58.354546557336	64.48517179145	51.0092403325929	61.2506712627916
5.86	NaN	0.249807979979255	1.31752365579087	0.839903909034584	0.437583248450627	1.41266672761304	0.246491195799141	2.68136172093137	5.13384157879614	0.931996317506863	2.62048695208407	5.01555722913543	2.63199613551009	0.360413727014404	2.52658777332331	4.69845099642883	5.96488817748377	3.93518783233827	4.69306112619931	3.45977471107346	6.56005018829555	2.7139737717344	4.2853249915373	6.19277600127335	6.56251930427156	8.73569307254419	3.75656127293296	2.91381533940438	9.03781798725727	23.9132826240629	47.86545025339	56.8941780720425	74.4098739220092	62.0985180571487	50.0904157734191	69.3406289224336	50.0811932648334	59.6221123040164	75.1221067803767	75.5983244155704	65.2812639526928	77.4777988676671
5.88	NaN	0.123117133222937	2.38491845140623	0.0441506189360384	1.01756957560956	0.719432727702551	1.48411200343685	2.64718199586649	2.96079105032361	1.9567399302908	4.91452574648137	2.32480083205695	5.40476588246745	3.16908934578091	2.7536041817879	4.59102631753549	2.96872378104956	3.25217812286582	5.0635507800857	8.59419822842049	5.00181435907969	4.00793607690233	2.1040379315283	5.8341335646883	1.69368813294942	4.63418460759003	5.9052595051823	6.28333746069859	7.3683837548147	25.856087895898	38.6927520112468	54.2711139634421	47.0383714826261	46.5962503759525	74.504643922536	51.6749715161247	66.9174804453546	77.8696365961682	60.1675261806082	56.2683015427148	77.0790685369798	72.209783770852
5.9	NaN	0.193234706842188	0.312206422724074	2.48208230432382	0.943898360673196	1.87676315533958	0.533699311858283	2.06722745033314	1.93827878406723	2.3401531771622	0.712533938773012	4.72018552345499	5.75240878622723	2.93421481016378	3.2015241053893	4.94326628308087	1.74277032652136	2.47422591149004	1.57492284384077	4.06738718595567	6.12917390203225	6.99228431010089	5.59431911364482	7.75935313308711	3.93402487298649	3.29868198754528	8.75129808579585	1.52304482973773	3.16557549188219	16.8475837132685	37.3593029233605	35.9585321309637	60.8508090650381	45.3697758213959	42.6115883599144	59.2215240986488	50.8539426032257	64.7888651643281	75.5551947389487	88.4062442622919	63.5235289425017	65.421060982624
5.92	NaN	0.708650375456638	1.19784112468017	0.0726526771552822	1.33267738654958	0.0505315949913293	3.85651806127091	1.3000229172155	1.72316115968186	1.973068209849	5.5419010724553	5.80334910310269	7.15734411100499	1.6027600599527	3.08738481972788	2.77417296844794	7.32474020149694	4.98269027494998	7.51252884497365	3.78358171491729	2.33488110509447	4.107630057951	4.37986732853802	6.3117283477487	1.61267449672424	4.02953648834264	3.49322210707518	7.8459023973323	6.24639749239813	21.2672425281493	35.9101330403908	47.312696575964	64.3645523002616	61.9041069247181	80.4588452517878	58.1287557511572	54.5758175664958	85.0002992333434	69.0516771509563	60.0339769863469	70.3142827083966	78.5729753106981
5.94	NaN	8.21314855145789	0.396110211494951	2.3252175340045	2.5506707752927	0.0557640055127375	2.2012352801306	0.190928944526178	1.30496054519875	0.28184980757431	3.20002351758817	8.01242810514991	3.57371234356228	2.79548283660218	9.91050417785847	1.51057146653717	4.93788133538188	2.50688509726015	2.86883628014255	7.60667725253426	5.74122538702459	1.46957928857894	2.23125863532424	5.35835067576886	6.17187301653315	3.09900292886649	3.51980585383867	1.74316979490556	5.34200888240116	11.5073184067344	42.6423886892475	51.5799490308915	66.7821331974552	48.2271608707716	59.4246693216014	67.0993357645585	72.2806429957849	50.4730265333041	68.11958762099	74.1956687977696	73.076565550601	62.4236185184309
5.96	NaN	3.27885933392294	2.58500194470314	0.707657132935398	0.378028080505529	2.13794114506858	0.737095610691563	1.05933881241331	3.94427197739215	5.33378981717442	3.97422051497257	5.12754309241892	2.39612626403239	3.23869290313655	0.743344483365417	6.21090153406451	2.84779581226332	4.48660896227154	2.67815231896703	3.13689956284126	2.48326984530179	3.63561343801326	8.69882740858618	6.63852944213062	5.20599420223797	2.00367599705441	6.85835758324257	3.59855007845489	0.976632058582114	12.7141403231805	38.1450737643756	51.341589703407	52.1385462644925	55.4418496300491	72.6874806772977	38.4662350385317	60.5631365377321	55.7538710267381	73.9919334995725	64.3307762831206	53.589875029179	55.5142055291647
5.98	NaN	1.04953986609072	0.538242467536287	1.03788456635418	1.55471548962809	0.120204720968582	0.243311567525758	9.87912602765131	1.50393524561555	2.83189774588875	1.28349196657297	3.66762370896201	4.59202372971426	4.66707619022755	3.14544123543727	3.47294214024566	0.951819117561393	3.61998296424136	5.79653521238908	4.92438875941973	12.5687135248818	3.19454792509266	1.72119361353573	14.8360910987197	2.91857443422878	3.28327466995523	2.03152066313295	5.04971546628988	6.37897292457239	9.37657931822013	12.3728146441171	27.9023178963936	27.2427781381231	39.9254966827973	54.8693970786314	36.7922047553074	39.1829705695639	68.3252940742413	62.0750587767776	51.278208903522	65.4227622632697	53.1861651247352
6	NaN	4.1360962368248	2.26653758619833	1.00379000348884	6.23312390760984	0.992768177733018	3.32051345949816	0.0847287001707246	2.0398450748921	0.317575090054786	1.11800186489648	2.71396476985006	4.21521742278551	3.94358740480168	5.79807591648613	6.66887385460591	2.18375545453532	7.26505135239955	4.15559274151469	1.08897314235074	0.173812749218854	2.71979352032703	8.97074818874868	7.97341893352584	5.32873668834876	6.27232955034667	0.926866073887431	0.780916392788054	8.0854994852158	9.78820589978592	21.3378217253711	19.6173871938213	44.4054241325802	64.6530940973778	45.3578275540581	44.2038920431884	60.0027614675523	56.9030283116837	85.7907240362716	51.5476776377974	66.5193957589	34.5089203047832
6.02	NaN	0.0393316675626624	0.778189170470845	3.45853017248658	0.516149481118491	1.15516197810419	1.9835341542326	0.938847054426968	0.679093491702746	4.73563810460052	0.135354812873655	5.21793756070133	11.5711620182045	3.18415162920927	1.25890308621451	2.68623508783608	2.53298939191544	6.43479259527826	4.4658833062772	0.511359398573189	4.67297231327004	6.41608539204735	6.03413917885565	3.74020443180583	3.36758340685182	6.72093069016927	2.43287497849512	1.78390979879433	4.76161421231213	9.83271882057098	17.6931123767505	24.8691884689346	51.1693578838926	43.9373636375956	46.2131268645699	42.4735001799072	50.5516807612019	77.7618938205052	61.4857814645338	51.6439013478257	40.8765827388981	23.9802412911148
6.04	NaN	0.119115739889237	1.64896211045249	0.317047333773887	3.7216235609104	0.682251385708832	0.271824566894392	0.0598490939731564	0.369754677104385	1.63512911201801	0.0886291824385112	2.06632218560757	0.600125686934341	2.9145135228712	8.01384184119596	3.11697634050304	2.16323443009537	2.31956624483733	3.34571689054384	4.85482645958924	1.26206135863689	9.21713820636112	4.549604977354	3.88790669381304	4.62837462555662	10.3770218628486	2.8396273307418	1.73177794313962	6.97690329321568	3.60996172043426	3.7881195685758	19.4096710797152	28.7071503054588	54.9258734043118	43.9168705728523	53.3296346477653	39.2946280686196	58.3229261204336	58.5282858047326	42.0473792510485	48.6408481164254	45.0003964453238
6.06	NaN	0.668297010207023	1.23084618434245	1.96718666173914	0.610239203941628	0.31335255993805	1.73768516257397	1.31686388934046	1.92377382154976	3.76767284820167	1.31735694122909	2.36196140539374	2.23952453625466	5.20586487569752	3.5934599172578	0.421057106454137	2.33051623272593	0.341472195484021	2.5339400874317	2.48007976948228	6.85954850603195	3.11641011884855	5.77600304921617	11.5311409109464	6.41320254971266	2.68655673701658	6.72649366809823	1.6480060365412	5.26821180691847	6.25486012344262	17.7719905081598	20.3276116100121	23.0699621053551	24.4262524161155	32.2307840598585	53.1726294487191	36.9897122947734	53.6155547228661	44.7386678626944	26.3585837779943	38.7253558427564	43.8040924126786
6.08	NaN	1.76772980502732	1.34321312313358	0.30301795084182	0.654658252622141	0.127378728522485	3.70327990721261	0.3394637218014	1.3059638764599	6.09774448423812	0.391209230541343	5.5180229231295	2.86064513565364	4.8401126441612	1.36991525259052	3.43801049075778	6.66384682274381	0.92035549962773	0.608730077291735	5.45731592787989	1.76727146544245	0.51984187687396	5.90596519831486	1.60854370284702	8.23893791780743	2.9907014156881	19.0646706044184	1.85422006851399	2.1546058609355	6.59253714264184	4.62015613081555	23.7505832716387	28.0010087125995	26.5532812531279	17.797921508985	20.8946460288889	33.2252868201376	35.5343363092138	34.8420992925464	41.5659972408659	52.9979354254928	47.5622464946492
6.1	NaN	0.278498932514287	0.941979074827552	0.0810304959793909	0.285767355241713	0.211242406728567	4.04237821039674	0.184801290796885	3.53160841565985	1.16873636130954	0.427138243644855	1.08163632314194	4.93789788857299	1.74789567221627	0.627332659843401	3.33233194548585	4.20150762414209	7.57863759166865	5.20274520158292	1.75686143415371	4.13229516338754	4.47720764345181	6.65096742035566	2.50946866842833	5.8484424475019	1.69667165315697	6.62414661891391	1.85437084775652	1.63804741974072	5.61276681769921	8.10718933947419	12.3592833725046	26.8031681454574	34.0797875512026	37.0600620999414	21.3125301639648	47.0200330838315	48.5325868200406	47.2252894334479	36.4998592049405	45.959143855302	37.6822725781322
6.12	NaN	1.60966557146613	0.416491633244074	1.50755918716943	0.285919517611663	0.465605706104438	0.394364669431988	0.856352103875478	2.96466491291758	2.13670768280925	1.55275860392966	2.04015958333141	4.21146363723705	5.37433101427994	6.59800899146993	2.49988919940491	2.98758164425375	2.04640146543811	4.42166985913823	6.67868698818676	4.91930915111857	0.252073524085342	4.94468022637963	3.02856239335676	3.73426348192797	1.92302085343856	6.15873979483581	6.79063273183531	0.985165860846791	1.73972449919883	3.83257245667444	7.57018798409908	21.7536748112154	20.9348000547447	21.4223084773213	24.4332359087521	36.7032739593197	38.1401960146398	31.1642761643923	52.7532781977023	19.3762979961573	28.7390135649827
6.14	NaN	1.42346001339237	0.160228141494744	1.88557197452938	1.58445840726888	2.17220243230164	0.104079897764228	1.43276463115427	0.706269554786423	0.554111710958383	0.0331564340814828	1.45743523888719	1.84843805986234	7.18347407019775	2.36372617275468	1.08134970633689	2.36229487498097	4.469263337586	2.53227536131388	1.53403995836937	3.04204571017247	4.87779164972873	2.09344310584443	3.30158363759233	3.13388104024025	3.73878941569244	5.00361823743356	0.334510566621178	1.29192172968506	4.27546875994157	5.37719291814857	5.6952174698533	13.6029780143744	26.7748858297501	29.806718589387	18.7890999454785	50.4480326346204	39.1411587100228	20.4444634065981	28.9448605824147	33.1557733134022	32.0778277666557
6.16	NaN	0.714005842731351	1.71597610045366	1.05950423476796	3.19248035180378	0.280192052555125	2.67070884006412	0.0550691099556756	1.55457844167201	1.5465124747255	2.19049904104453	0.111987312532676	2.30554153922143	4.07480877254695	2.89003624233778	2.5867808523767	1.2616992238861	0.312051804451158	0.473294537400858	5.63146767464218	5.25974567501417	1.67004850723505	0.7015068145545	2.64446115303058	2.8667060394008	4.91155534347889	6.44935648828165	1.83550846234254	3.72208309989488	4.41446680955425	4.26673525414485	3.58244307557923	13.1892034554244	21.3464648523026	25.9509301078235	13.0070091066889	25.5698291611659	33.3241502931996	27.4527244600458	29.1067329871733	23.5915274709326	31.2703283979812
6.18	NaN	2.03089278923497	2.91374946834988	0.447452274962416	0.755143880516404	0.329024257667454	0.976303345272095	3.17338450746277	0.898010047902004	0.860047704478152	2.71495746413827	0.426212965879648	2.71221861254233	5.80429562700409	0.403343385162774	0.268379843879081	4.30680484178679	0.558264961560843	2.83103990339468	1.1383620400183	1.91746789830128	1.19696004636609	1.27505476357868	9.19762957608919	1.40185932827768	4.8498887316284	3.0169972124834	1.00109120144436	4.31102163650333	1.87478680071218	4.02327270473722	9.08634837213073	16.3190054908638	22.8599034194643	32.5984839126023	31.8981299561332	17.7870025138938	20.9231667764111	30.4329968884903	14.9250667240564	31.1456579627528	25.5869893597286
6.2	NaN	4.09230835910796	0.750273683639537	1.20810911058129	0.123511595996369	0.671882085656544	2.18161190154226	0.165552641952461	0.973082613430288	0.681777254411672	1.35404490281758	0.018180155293791	0.871946516415278	2.93062708390501	4.59825541616631	1.39633103386502	6.79353624769833	3.06827023751084	4.61261926003314	5.09477311803834	2.76084422000852	3.84432738326658	4.69693628468329	2.64439780260135	0.717359194305983	4.58936835250719	0.0838097807957395	3.84107200994499	1.08953600892509	0.873267245981088	4.5589253623803	4.41188668700248	11.8968830990492	3.71560948948294	7.8005388261865	9.55648700202082	16.2343187060926	12.7311284331287	29.2540403977563	26.1114118726108	25.0520946759777	45.7210152387662
6.22	NaN	2.05240673234096	1.87141929685683	1.54106044875535	0.681583731635258	6.34002025082226	0.246873845481223	2.25198377794157	0.400316170509101	1.44915712937631	1.68378852211016	7.37267093598697	2.69938898727871	5.67378781846948	1.98851078062837	0.846173587571879	1.93023866234573	1.25503269013083	1.61753337706715	3.10946645147759	2.21194588623879	3.30740719560676	2.91299057842963	2.58603910803362	1.42755566545208	3.69292564595111	3.44283649924889	0.522979383110442	3.35084994743623	2.22559798397013	0.669676398387129	1.07212457456233	1.24026846220539	11.5878567509534	10.6169959654552	8.39705338895402	30.5869170593213	9.14976293959981	22.1103527010055	20.8837565146358	32.4484277483726	25.8752726802557
6.24	NaN	2.35503709830542	3.24405406467098	1.79269615099495	1.23376823404753	0.581222857395143	0.249569667932053	0.0774658475578516	0.871020294741403	0.354240755340038	5.62058328922165	2.59660199151626	2.16053794397975	1.55310103907948	0.694621360685517	0.607384430346667	0.949688366541434	0.645877837553526	4.33267662706444	2.72650706817861	0.87692450559408	0.772292538458901	0.955348814436326	2.1476582204094	0.672530219897032	4.47911144784037	0.764046433212629	7.07751830811481	3.07180523890153	4.13625417970799	0.627586143782095	7.46296269142885	2.39939685470045	5.99885300097161	23.4647811931665	10.0681718638983	6.74588399273736	16.5798493714085	7.53025426591944	14.8174070988086	4.77015720062691	35.5373967072348
6.26	NaN	0.0198629588103805	1.01857065051142	0.295141321640904	0.511041960746224	0.108283437456112	1.29979201038965	1.52779166575523	0.919099198488775	0.814105407328285	2.06903095504742	3.4934123249781	0.426067733847341	9.18180545891301	0.623850291330492	0.940617107701464	0.16413298628507	0.964745834958804	1.24033828389186	0.521238104520753	3.63648802627911	1.77620481066185	0.771226965803752	2.34274746424065	1.13775528828646	2.61622280828855	0.591675970623065	8.97925225035734	0.91512821611612	0.108192277829045	4.81944150479898	1.78618360747063	2.30824626575964	7.56340932959915	8.41006193378245	13.4239547417216	14.0693902568031	15.6386800844426	12.222801178084	7.91733304988874	15.4736694100295	32.2261126509209
6.28	NaN	0.325257980720318	1.69668338926768	0.500463490145573	1.12650412678727	1.5497304391251	0.402868837957186	0.986746766697816	0.187832365124588	0.440159542373349	0.842866797686762	3.10281353934651	1.50037872331117	1.09542553307221	1.69999658413082	0.0738746741831617	0.478652935313931	1.0991324618103	4.08204403660108	3.22363816438013	2.48636487812079	4.26792646772936	0.190414784580576	0.888257771849461	2.76161933551927	1.59649372214079	1.87535599673223	5.23056138614927	2.84656815703151	0.167512430649915	0.429639469418603	0.496286537594195	3.41953491567456	2.16394026360849	5.67357405089855	4.13857076342264	12.7811526855542	7.83262052550136	8.94090178185906	11.3772347697966	14.7461473597875	10.9452437675503
6.3	NaN	0.22453561359852	0.184239740192394	1.10767176587406	2.43806961775846	0.538934471201269	0.218501446840929	1.0311283100062	1.98769975131834	0.41065645536009	0.0976522588776917	0.33266935041698	1.28410465046179	0.630175764887595	2.80502144590389	1.04955407292999	1.57790059575065	2.7862393500557	3.19282974969814	3.05444492883529	0.864042166911598	4.76908160685051	1.22339476491899	1.98581098025858	1.45294765030928	2.65403170824672	0.307608246830967	2.98451615980694	0.559125933045786	1.13268241916293	0.679768157921216	0.639609436861506	0.227599613706013	1.96768787250672	9.54621585093747	10.5263068349868	7.17283181995767	11.3658295382063	7.93017477273845	13.1434393336865	11.9219271611715	9.57581451872854
6.32	NaN	0.123291250989226	0.930723780017406	4.78204802739894	0.416394587993831	0.961488025170795	0.561669171354817	0.10260213081958	0.162503937640827	2.71061013745003	0.0486241738919803	2.73441773068257	3.53982857312827	5.37482729758936	1.00777369856628	3.71451100624137	0.829215293623057	4.15336083671798	0.739361590256023	2.68467274943027	1.94749171568178	1.13877504507791	0.0195045115556925	1.79457713019903	0.982615683584158	3.93959958926734	1.83928442631585	4.22891325041939	1.84617876044252	0.0144901007683602	1.22958576135941	1.36149213230233	0.172142845416819	3.22380408615118	2.18478262651603	4.91939679411063	5.930434804925	4.43237976046251	5.03631930231048	6.60684532948344	11.293742294164	11.7469882591679
6.34	NaN	0.0398656798905139	1.30397748754755	0.0709846600629259	0.677483903587706	1.14183653445079	0.539229890180491	1.43410625779521	0.606804262301175	0.441238737803232	1.99694850466318	3.05021730894636	0.0207754635507757	0.958711264279654	1.67191686913031	2.14321194332652	0.488986228862368	1.89742390587234	3.38899090591254	1.03984466871538	0.763615270216851	0.0398597221353812	0.38344305518091	1.56879186640899	2.09969321327153	0.0475944994560182	0.938995608264344	2.14971484649073	0.812683844021859	0.311198974585005	1.08622186924168	3.21901583196113	2.05857476986461	1.33799765842589	1.92806816938696	1.05749728817726	4.00766005617007	3.87993423462863	6.6617105567531	6.65972966834668	12.2704993867666	3.00837730651327
6.36	NaN	0.587968092490412	0.572104643161445	1.62304584410083	3.55527396487474	2.17370575664556	0.250860303762159	0.308388904313801	0.795720877227321	1.65168779551523	0.509707936282678	0.528835107424365	6.41352797797183	2.08360230844461	2.69833830156597	0.234560035250639	0.376485605608507	0.756077443083156	4.38299478554334	0.482357996534575	1.42883832201707	0.508278604759432	0.376788666852552	4.2819274659349	2.59070381637959	0.861561320408044	2.22075999445029	2.80486974811459	3.36358756721127	1.27610230821134	0.459154794200693	3.31513532983491	0.283963902892593	1.63190539002647	2.21357532440942	1.95072676249709	1.64172234706379	10.8370762465824	0.0145545481621145	12.5880138631241	4.22278779222017	9.93661243133067
6.38	NaN	0.587614560894803	0.406494820374825	1.19993774175991	2.01473066072964	0.153888710349564	1.44963244193586	1.79229393280471	2.26551391315692	0.601726459431085	0.704118780499379	3.51856696603592	4.94758287863375	1.01945181132544	1.09191937637499	1.2347199273646	1.35128832017439	2.65947119766598	1.10722227579885	0.915687285073878	3.02588534652295	1.78924144676786	1.39274708112874	0.70759408393533	0.516621771672586	0.08963862034337	0.820474221303453	1.42506014752066	0.32343488417303	1.14364564660062	0.220558673631083	2.49435705904244	0.0282807607596903	0.461430349929439	4.00740587839352	3.60031272029142	7.70163333940132	10.4670303105136	6.222157323053	1.48744240548702	8.59824866203681	4.90776374765712
6.4	NaN	0.0199048894683396	0.505055871238923	1.28494030871807	2.06800054590391	0.41066188254163	1.82248313925121	0.0518705842424661	1.2089093741342	1.37440211307958	1.58600836546581	0.87777647377551	1.0118944458047	0.138429351504695	0.0424823399893645	1.05127019844852	2.05185641269731	2.82305625944826	1.04568842824265	0.26186562047744	0.748321144264693	0.137173482490301	0.840203371010391	0.24148472185055	1.34221960195721	0.895781520979837	1.64187330183855	0.572980860739866	1.41197896852033	0.0161096818173277	2.43187099030044	0.812656084530935	0.938996555520721	1.90212984009971	2.66360221074877	2.62010469650784	9.67422752876809	1.40913618998854	4.29296987192185	5.51018150804817	3.12558934758886	1.67678927536742
6.42	NaN	0.533964883087637	0.973146212026879	0.564166720442832	0.555761573284773	0.114475728474908	0.133569043187746	2.59132313004047	0.0366000749132224	1.64000244035046	1.53431100893608	0.332396500396984	1.37225550377809	1.1883099563569	0.779667442626892	1.89334983553724	0.211369569889588	0.0436016476489051	0.510083591879739	1.14895991440039	0.532789301166252	1.43099369130654	1.4206894407373	3.081498924765	1.20477808496809	0.949123948270765	1.81103362853871	2.68629753194122	2.73202678688352	1.77626576072624	0.906187106054092	2.79798430728161	0.16719840906238	1.06965872432531	3.37945613954426	1.7278988089871	6.58339149090374	4.39021772776731	3.55220203341675	1.46234392981798	3.84492481896152	7.32444382037841
6.44	NaN	0.371644678492438	1.48291981481794	1.25974285434896	0.29537171946417	1.03839394910039	1.78658426913018	0.378239291070983	0.955296753948617	0.354082718222973	1.95124574501951	1.16770286242078	1.56405808154045	1.51591428563406	0.721498824652256	0.247445187384662	0.0745844822987402	0.200649207411509	0.762863720532338	0.294850041543369	2.5145905464897	0.987193146549198	0.585381242526336	2.36891941284271	0.51420173416724	2.37575505896786	0.931325721388754	1.00353410921856	5.54481279550743	0.572077811522103	0.646828689693687	0.485295917449548	0.347545993214753	0.310246824819764	1.54707398745199	1.91960672359436	9.06853394519438	2.27007802031469	0.378041275145739	3.77484987346685	2.10658763182168	4.59661908961634
6.46	NaN	0.767672754635514	0.429335759917996	0.477144588142612	1.17479518474334	0.185454149861421	1.28260905963102	1.77623707964938	2.67675849069676	0.598074377466131	0.271360436273812	0.924247160155492	0.0599718768648537	0.469853800581322	1.16593056021227	3.42420004477895	0.809347885607395	0.291946073862059	0.687900110174785	0.37374688880963	0.699238437216541	0.0173313066869549	0.656282144072327	0.53657780466472	1.73656390213908	0.792272770778153	0.365854800734205	1.19565083302146	4.46754184278762	1.38301129583648	0.0209971729399332	1.90686448357961	0.222950491379534	0.923792959095905	0.344671169289262	0.551171084858169	0.118285593123526	2.31476257683414	2.22701957941821	3.4032679977824	2.35103292128993	1.72597776051367
6.48	NaN	1.79588153298277	0.954312141344921	2.04207068347144	0.338663520319968	1.85489647093646	1.35853406802613	1.82111637371668	0.322015927093824	1.63012556885663	0.0242957726970098	1.04942592090399	1.45433956816291	2.26882280133237	0.793028459977753	0.483597582229405	0.541851848863475	0.0520341385862401	3.62479105679033	0.48671287867354	3.07878031676704	0.385759077484486	2.017377488938	0.371759054325519	0.110176274406543	0.398803295122349	0.352532098062152	2.51983134974307	0.418723148401058	2.04029280576011	0.320744919903317	1.25993398785203	2.71021126279294	0.56036623466437	0.732738418380594	0.471167845663398	0.250812062973463	1.47952039033593	2.75845794251151	3.35302235626559	4.89147052732637	3.36467610381249
6.5	NaN	4.18158640870724	1.25194012847564	0.335433899426802	0.814326955218984	0.456761853962081	0.0991875745132499	0.266945250969554	0.56742535307122	5.7022610035978	0.639956905439805	0.747581424419352	1.39722209783995	0.0347519833104724	0.4674663481327	0.497235593396103	1.22431696949869	1.47434941807392	0.803512842976717	4.33573968669191	0.287896244557194	1.48651102037096	0.115731316369111	1.34509254900565	2.4537834211605	4.24383254770756	0.249770713919253	0.557928255828707	2.36532048184941	1.19992957649604	1.81985903568748	9.6083924943344	0.456352437540844	2.04902246763956	0.202597333934212	1.47271738419951	3.46174580705571	1.96264727060322	6.88274027075495	2.27464084196446	7.40191062378181	2.40992112531575
6.52	NaN	1.18442666138226	0.26024021700772	2.60364085155498	0.750495693791498	1.75747821815009	2.59120389389878	0.156489793987022	2.38705163732519	0.587858558943801	1.69814275584358	0.073209322724833	2.39102274206251	0.0749762720138907	0.156458006087088	0.638365416941148	0.122903654251641	2.09822410702883	0.346087480280223	0.813360005670975	1.1696546127349	2.23201980643911	0.985090024690778	1.26212924405268	0.168118613511026	4.46731500986913	6.92230267695896	0.198935776269726	1.13102175758308	3.60443921343863	2.67005103376042	1.31969738116396	1.30052971800752	9.23063694485368	0.220485237026124	1.80414479806482	6.311533690217	1.35739179401214	2.15875123726403	0.846113768676278	0.18548089647736	8.21606735162086
6.54	NaN	1.03177431493828	0.73981540559688	3.57514969549312	0.377015634735299	0.139149040532652	0.998647370221537	1.62798010940456	1.45230401594865	1.42829293338521	2.39236650613605	0.659026641296971	0.0054729732383782	0.898773768048015	1.43515312650707	0.308360645292999	1.26147928489504	0.294235470464651	2.87269417304625	0.44178301642925	0.223021251779416	1.16936511534646	0.920201911424272	0.243811462909008	1.13066048349042	0.92146060449175	2.14576587651912	0.0444941579327845	3.33584923492083	1.35384040832633	0.00961291943418751	0.896820171801896	0.0933399363728191	0.564109962168432	0.88266444911301	0.96907777987938	4.14902052392062	5.33486954787204	4.97475445518333	0.878745940773702	1.34419411022157	5.26830555374106
6.56	NaN	0.146957696253795	1.10628134712242	2.49509472586246	0.114008946350092	0.129375845606978	0.440405294673738	1.20963092603753	2.19116799139375	0.481797835261336	1.31576157720013	1.95188455859578	0.719462712926401	0.908314914459067	1.56651642319681	0.47113971044567	3.86747463673366	1.38140029453201	1.10813651906323	0.550807525120942	0.00243143293479085	0.775153409621014	1.64949684767997	0.564903461799523	0.294634307303772	2.11029902115286	2.65426534236151	1.09117202627767	2.63188274499937	1.29726692930751	0.086824026464523	0.878667865908875	4.03787849520492	2.087304662741	1.94568438879577	2.60516311453664	1.26553493416175	7.09160036963984	0.503656382877596	5.61593851549753	0.48564590934778	3.62087793031938
6.58	NaN	0.605571248713287	1.01649860917536	0.408659262741694	2.93985599884628	0.580735808067573	0.011427795913379	1.29392634405246	0.348991150705217	0.0118513573822681	0.512947394272386	0.336156597649232	2.80651202756265	1.10697014541677	0.269278645336109	0.378009437752111	1.281675664681	4.5264549801639	0.887968093483612	0.845971835572591	2.46202189156198	0.956507072339873	0.173031829143943	0.933228699104971	0.975010740515429	0.05538375026413	2.01545536143757	1.85207901966874	0.267963630202768	0.0237374690828085	1.87944744329837	0.291700394499316	0.301671067905024	3.20959858728539	1.18977840154688	0.371615938910389	0.204584216662666	2.08303191543854	3.61352904117887	0.950527925852663	3.931098596862	0.37382899251009
6.6	NaN	1.17682949057282	0.224384060734753	0.031594570064117	3.151697125459	0.470489100211685	0.457631933252315	1.86956151298478	1.29144101066704	0.047718632990064	0.590275798145332	1.22798164054362	0.662306516549894	0.823996089219405	0.0772521975545994	0.559953851793488	4.40563569235821	1.69823407609792	0.1408331886904	0.0187594722184325	1.30513207386402	0.831565275158231	1.55278523297067	0.408852759670557	2.7511793328482	0.839930345770363	0.0585436618246276	0.126877133536996	0.209816613716108	0.116494104957287	0.270498909407727	0.142043611255008	1.38557005638978	3.69967273401158	0.181809777139116	1.60219625290965	0.250841255281691	2.67392990751453	0.127675774821202	1.7822924893455	3.91138360723766	0.432992623936894
6.62	NaN	0.272363535910694	0.335672208080559	3.4902440533684	1.54831661040355	1.44059042712103	1.11356698518777	0.423395210106971	0.0097373343123468	0.480464584609676	0.558989330812905	0.46551941891232	0.698585103583481	0.786370309588427	0.233408758325629	0.353142930389565	1.10190686354882	0.571610510104904	0.286597703291704	0.985154355561161	0.579295281701246	0.22311616408016	1.68676191008118	0.568731041774801	0.589027234373703	4.5143686486479	0.616071985384556	0.494219636535242	0.320976576908172	1.87595622340633	0.685452966840018	1.51125065079498	0.385731585942838	3.43907413465391	0.889498637253696	0.412445293952896	0.638988481289975	3.40040546478137	0.623694094188932	2.01827891177336	1.53897373713599	0.0410029597638339
6.64	NaN	2.89291389029101	9.81194979481076	0.12524107012904	0.144571644365381	0.284663316093932	0.485685951738429	0.418490818350716	0.254626679801839	0.76589798122628	2.32432935922923	0.375651743669164	0.186002553052339	0.358774423708573	2.99470095838074	1.7575255857632	0.227097576228192	1.20212490761602	2.72926648815647	0.05979711245718	0.317108504385319	0.0725138827379853	0.0489729066893906	0.560177677976476	0.391085553049856	1.15872294519413	0.411860188271671	1.49462927381211	0.182830083116384	2.3554795577433	0.853471024294234	0.165211211976633	0.0979769786284826	0.617795009880477	3.67140094504839	1.65656336643403	6.20328591445593	0.685315435862658	1.63791713786096	0.116962904423284	0.952455461519176	1.58901713622022
6.66	NaN	0.93984205100317	0.43577379681463	0.443064287803169	3.45004497557292	1.07307333602336	0.395103379449819	0.0798952510821268	0.156697291086664	0.690568091063174	0.400143573695436	0.149432650762229	0.119837928206085	0.0783494108439324	0.738596274039121	0.432622875158329	2.22876164860409	3.58754653157009	1.13405233586303	0.211774407983416	1.32156610951645	1.57218400923057	0.907039725254043	0.931254750898355	0.0141484273147108	1.07314348320681	3.47808159188882	1.37084774137105	0.738816997802203	2.74735116556011	0.0361654324523781	0.00483099712023698	0.313425824060178	2.5132396126439	0.988133166286903	0.226760686531793	1.91156153049912	1.64626520060466	1.02062502054526	1.27430293864923	1.76226517576855	3.50319321088655
6.68	NaN	0.742361571906104	1.4360866696254	0.226860714829364	0.654782528737567	3.73736162129385	1.90128513945905	0.915168976693449	0.756305862041308	0.951726456885679	2.17249725002783	0.27849447465988	0.100475274121383	5.66335410411945	0.734474478602857	1.29507681553713	0.0643644198450257	0.249148489166562	0.412689738425996	2.25181041433742	0.0486923375055096	0.264884385740976	0.190999356402375	1.76497897641308	1.50892241919856	2.44705211378535	0.422113246005128	0.0238987633109909	1.1128964917932	0.372987649945988	1.1231889936371	0.444699140829265	0.725448109436447	0.134477814252187	0.475502546442334	0.241967479917349	0.621659034919908	2.71068471906309	2.26574639278595	1.49676194595062	0.980142797331924	0.0384460335223748
6.7	NaN	2.32523369079693	0.0364395833035918	3.54361451938239	0.176785924167325	1.13546808284169	0.114926345347848	2.1197540164739	0.368756081886948	0.203281602432796	0.264583503063441	4.17227565906505	0.459194102364851	0.438763535889606	2.18411711642314	0.680308596909046	2.75305610639698	0.202042781138025	2.88375355113992	1.32767358189334	1.27475422670008	0.945592039174455	0.043152407711961	0.811075155327836	0.0642132734357514	0.0980375602499719	0.32743323342392	0.254379961247552	0.940434766129386	0.713736273335114	0.398460542455828	2.79815039400927	1.28725877364021	2.55330256969412	1.39945583362594	0.570362245314052	0.448832024256641	0.274013006213665	3.17521157837509	1.31226923731653	0.767789081937389	0.640856402775616
6.72	NaN	0.876517527999607	0.0813622690224417	0.540435501234421	0.435136267882443	1.09331753234496	3.12855073138762	0.654062150768406	1.16579420287918	0.549224593447845	0.286122913917911	0.214400325012466	2.2817800075498	0.618409754643707	2.4207268284643	4.05504086945508	0.147023405015253	0.0367178763087486	4.96468310793499	1.68562719990665	0.234535055377935	0.138858146662977	1.23620999983694	0.385986998229704	2.12622289013584	0.18582336756699	0.41771395176421	0.715540402463753	0.493876177993319	2.38767314228357	0.371939255712387	2.48628064672907	0.557445373365317	0.269879524057697	0.805569341199577	0.617669060813178	0.250862375293599	3.55528735321595	0.462966429833532	0.284537529854601	2.39848293038571	0.071621372795791
6.74	NaN	0.260793133303499	1.18636320891173	2.20555725730062	2.83235261371784	4.18727975934375	4.67689498890148	0.139471542215212	3.70578415350007	1.36855162342042	0.901029542825833	0.0424350498897284	0.526914608850534	0.17281792570726	0.375033587518205	0.803548618054254	0.080679968635021	0.0367300984078428	2.22863541099947	0.383135870638755	0.664527272384221	0.977680600813181	0.720601819538821	0.190977361473637	0.223049120126676	0.342819845530745	3.22152656865607	0.191034363722044	2.31195446320305	0.922961132100491	2.58806309251815	3.64455752831272	0.524054577553041	0.693336935809974	0.225300571105012	2.26188757721857	5.22172781495119	1.18714735164425	0.283501107572571	0.668196128456309	0.472929352144298	0.239123246108964
6.76	NaN	1.19127369668026	3.30636899125815	0.619934012434632	2.26664822018055	0.0365402272840362	3.39507080781118	0.985252030183185	0.489675034240826	0.373625351239653	1.44219886887162	0.0735603843982425	0.00714560650293112	0.0686883849544011	0.766582646286514	0.75844395658967	0.455734911770606	1.18539437283917	0.137770424811157	0.230962936827261	3.87574304408032	0.514655839846334	0.894752115396015	0.640810007661564	0.511427157445197	1.8513578590985	0.417225406027202	0.553961232937248	1.41800983800532	0.00545714814891972	2.22351028457852	0.473877609915144	0.278679813443993	0.911776651780681	0.153850511019768	2.54337250555266	1.19933867712639	4.70115917383349	0.429109538902194	2.90239509891085	3.65774952749484	0.962477243451406
6.78	NaN	0.357568620879326	0.282999400068328	1.84516813371273	0.545500617211121	0.0571117324743892	0.468924800941342	1.16003990698066	1.67640657357322	1.08676393735868	1.86525491929266	1.59487790151444	2.28769420601497	2.06932704964905	1.75126429868215	0.0413743235092657	2.44316129862958	1.52401736365141	0.0930160216116635	0.855044397830591	0.439521311375452	0.666982545947845	0.376428227220023	0.265922107311148	0.204969861607194	1.68674178617743	0.504946046124705	1.50693733297278	0.914813326128972	2.34443303833027	0.516240534847205	0.4219736491832	3.8152303174734	0.942263315431732	0.155675382450222	2.90934159047605	0.443530047140113	2.25604273280904	3.32290685843329	8.44940691872952	1.29663109231721	0.25925027137494
6.8	NaN	0.0860480824708625	2.04040526931019	0.833723162504722	0.620925512534459	0.24646241005777	1.92031028523618	0.138215725227187	0.760748505570788	0.38891249774053	1.60120955655795	0.275337652321902	2.4220339717701	0.492183311487677	2.21313492157392	0.1220350692068	0.710786718462449	1.1215290595678	0.224363953270135	0.124801068918846	0.701201267719625	0.759218367506174	1.95178699738304	0.795379518614115	0.292016204692715	1.13410387879974	0.14500475843849	1.82256845439027	2.05247162023314	2.46805926046555	0.927883813723608	2.31115265264921	0.0661877403227573	0.400368986525436	0.34088628444065	0.188489242917304	0.224849182764864	0.0030652368444019	1.88484121004984	0.985585565118672	0.119526973848567	0.0644748251488057
6.82	NaN	0.871155502081083	3.58004343228151	0.882845942923035	0.703363316255494	0.125862858895056	1.68256868805041	0.946156594760495	0.315112143013276	1.98083648066493	0.102487463567643	0.250245095498226	2.49705992781409	0.790580957663031	0.331869171003283	0.538881156760549	2.72781018913416	0.619114826634788	0.422499007564714	0.38735369300357	0.11316328678486	0.130963186555956	1.50243160743704	1.53866107282405	1.21911547198985	3.63110299430125	2.18372717624911	0.599813927870651	2.91044453787841	2.2497873490531	1.20835314522489	2.07699389399509	1.24226776611606	0.221517409313441	0.117722989226309	1.67600278356631	0.0191655787277011	1.4852055196778	2.69477292148737	0.0154097813688141	2.27734785605268	0.918000129458282
6.84	NaN	0.0334713464819522	0.858283865329564	4.45144624218644	0.153113564789941	1.30331804932028	2.65710344156613	1.52960376402501	1.47140970126344	0.570971620506609	2.12322828127313	2.15726546416809	0.501667371004643	0.338616593043747	0.879042764278107	0.0770217584594776	0.214182129901795	0.517816502973027	0.175328674335981	1.20311048394976	0.602646643291382	0.0998710969264184	0.108473138921584	1.32493653439289	0.192675115963034	0.33046165807206	2.99114606474709	0.151986100015283	0.314618734363171	1.95879069581151	0.19171281195923	0.0703307796637164	0.518562702412793	0.44585874326777	1.31083126030485	0.771281180224218	0.558889001796886	1.46037345454668	3.53045922476398	0.264161946347602	1.68598342043351	0.507790787616152
6.86	NaN	2.11242198372482	1.81476785715114	0.560178056867829	0.0557894572918396	0.211332678044128	0.439641977117465	0.329124553322842	0.395355159606889	1.93853726939171	1.56678188720816	0.2056462687727	5.60697109433277	0.0204837768205412	4.92382069533789	0.320290626925902	0.299488754574055	0.159465516900116	1.36761798496976	0.898699263634612	1.44558807128038	2.32100674211515	5.53294637138622	0.617734169979062	0.571268290287168	0.582144871080746	0.736560411741381	0.0171809872714582	1.36057023795077	0.439342645667125	2.22668958792857	0.344369991596173	0.0554577698589237	0.143524964668019	0.42021656954426	3.00915241758584	1.47257103620416	1.93924737503444	3.81040270936633	0.323886604754576	1.71155237797948	4.07310148607724
6.88	NaN	0.639116456821303	0.364736134653902	0.0579725768578608	0.707277847431408	1.00763815792793	0.383986980086975	0.803928407905488	0.223802454112202	0.518264801780066	2.20624581663254	2.63807220797401	1.42825493839736	1.47791304330049	1.76869342863515	0.140122674264808	0.701124352746252	1.48484701770412	3.81964999895262	0.607220201683127	1.26357679780559	4.43086770314857	1.88258782473528	1.7014966953508	1.04717009355713	0.779565111657773	1.83909266580921	0.182619392057986	0.0870674339686739	0.461488463932443	3.8025014210588	1.91735258946309	1.29144474951774	0.629408105267488	0.229590779647967	1.83664476978509	1.57243624030691	0.679399408001342	0.0304310318005536	1.99256992136389	1.31764252414682	0.0967532780763173
6.9	NaN	0.000457063238922791	1.6879669859851	1.6109941848334	0.539662270505201	0.502553783726862	1.18122763516032	0.830782318365102	0.203552650818453	0.167776642056512	2.2031275553079	0.301680974187067	1.06520787179721	0.132749193736518	1.09985562501084	0.592401115737961	0.489507518997902	0.360141456500718	0.0173227792045296	1.99343610731313	1.46497102079968	2.16542609640065	0.0438651344664233	0.455056571948692	1.83501589159791	1.45626782391117	3.91756013174261	0.952049279876239	2.41042637428401	1.99054682160138	2.82372577890394	0.22180081514976	1.04927392142207	0.555996068133255	0.00994970205235633	1.96019564801743	0.031073895634802	1.50143295025635	1.53546483446121	1.27977781273794	1.28125579236529	2.51151659654645
6.92	NaN	0.655837475638543	0.292956732898918	0.75166164659542	1.37165674485361	1.32259966131547	0.429855718207334	1.66931319795852	0.0772416077579748	0.0100321489627545	0.0912713047267757	1.7111892439979	0.292990605363893	1.00150385634279	0.31103945475353	1.04770835640043	0.318168194967661	2.57899743387692	0.609423021583271	1.8931804385982	1.08801578489349	0.445016176924606	0.856032679944971	2.8273871232143	0.465664209138534	0.505570837852588	0.44405786287715	0.11149777258601	0.532056989342359	1.54138781740792	0.0646548434910285	4.54734519644603	0.375801549104316	0.444163192712349	0.0728913725741214	0.0781633763633865	2.40689286807744	0.137667652106144	0.0147959027820827	0.171934976827329	7.08988833851506	0.280426776250114
6.94	NaN	2.70246932664151	3.33378299562781	0.0203721299570647	0.717497882884915	0.0837077543120348	0.983038896880793	0.887227579041676	0.806442838092555	0.940730487812605	0.0811599223641984	0.528163072985876	0.179050853342188	0.222361972140881	1.68991327208326	0.43255662658188	2.93245932107329	0.375003520813962	0.94599210551672	0.274002073831507	0.35668444022706	0.092493666991884	1.74591303352213	0.376405363180454	0.52060731217497	0.385565179448027	1.27624304717939	1.92280826857327	1.23312327210793	0.176425769575951	0.619386991804432	0.190598855063384	0.131351449707405	0.343694212970154	1.0981077610708	2.26904039104189	1.24506306449701	0.321936820537954	0.899778372080519	0.464645113365959	0.729240472718627	2.81451837451354
6.96	NaN	0.0203162859241869	2.22188515644187	0.980951912536124	0.292295018139941	0.398766555013188	0.970373813621709	0.358520415415051	0.44751187472648	0.372949563821843	0.0837260645575305	1.87440447871982	0.787959659523083	1.50475005962214	0.140495060245051	1.69256916691467	0.141229643694923	0.1948959912604	1.55817856169661	0.241094362482359	0.443970563693004	0.387151971425958	0.805815946290178	0.0450900994762885	0.424764564339232	0.227284144799649	1.75627467697898	2.05341008836011	1.77774912893184	0.978499545916691	0.884132120174276	0.00598385204311117	0.778587935369767	3.47832157243819	0.174784472691856	3.39000363203694	1.52826086959386	1.74661852742111	7.60553030449738	1.56592313575793	0.0637300215626104	3.70116063115921
6.98	NaN	1.61773654859688	1.84880306787223	3.10048514304547	0.378155575483862	0.458118488372811	0.366877149083148	0.413997350699153	3.72317782949566	0.177969545869852	1.30593030066744	1.43760712322977	6.58966597664811	2.93410287029901	0.308464919760706	0.316829709625769	0.517269537198896	2.01315092226665	0.140718463478416	0.26542360355329	1.49993553651095	1.00321699122236	0.492191504660587	0.263588499477081	2.19006243373802	0.762623263923231	0.636998429742578	0.077175458662514	0.504897660266603	0.299586383744904	0.719917582755912	1.48779746928338	1.74070138245515	0.794410407294774	0.726047898535796	1.32349784170034	1.6971521960296	0.0305709724172439	1.45257016849597	0.0789715734469633	0.680250987271296	0.222151178486285
7	NaN	0.0745782584176513	0.820296821230086	2.06942485305471	0.297477005359541	1.19490210558489	0.739955629052657	0.976847102261041	0.699369141660104	0.985699627403208	3.12916241703017	3.673946582609	0.585215164645264	1.25242705124773	1.12556927057142	3.8169259178201	0.417601055996171	0.0482324282009081	0.583739557091118	0.276630072250454	1.23797319215217	0.367437699444599	1.57028561933524	2.03135999736682	0.512087015396241	1.23987268274104	2.58696614974773	3.31243215687367	1.61425196374845	2.20291891070264	1.8807938201094	0.280210884924611	0.698200205907044	0.626350011260398	0.427369621399397	1.30567555568421	0.648562855586016	1.53106757895914	0.47873897076986	2.73829849061359	1.67193759386714	1.02780824236701
7.02	NaN	0.519688609327825	1.83075174194188	0.288588467288385	1.9852069384049	0.690315666731612	3.33582875449813	2.70918418251138	0.960387086353757	0.459970165135371	0.785397535945383	0.674993996524833	0.722441543229319	0.991413938830209	0.852813141370289	0.242256498470763	0.0493626259586171	0.0604844629253012	1.20050435299631	1.10658984340629	0.417868706836463	0.0677958540767929	0.494345867585489	0.556953571170065	0.103588376419943	1.03625787562081	1.70275150607718	0.619245265094058	1.05555755480117	0.838681649105325	0.171183242907472	0.86025088963845	1.50147958725935	0.0449022505751121	1.29605625666092	0.00154400089280985	0.556117390462623	0.217072329865639	4.48587639323582	0.0778105631707997	0.297206346327127	0.505156374598599
7.04	NaN	0.210352504046673	0.872792184935931	1.29229341347528	0.171480243617863	0.396774418058839	1.80103344632633	2.81273621011325	0.444630207199772	0.367180687821571	0.285089561424176	1.38410331532842	1.42278606147098	0.577982992453626	0.82250960076488	0.641914381720514	0.0940427979701852	0.536343891260716	5.08806798055108	1.06375479849983	0.573981179179405	0.768228631545766	0.242382118140511	1.22451237000909	0.978516087039158	0.47960230978393	0.533371453432836	0.359100259612809	0.614012877221952	0.638021542815087	0.603889172736618	0.230503567033628	0.276410346466865	0.647870995604129	1.34044180949428	0.889584589044192	2.98960561439097	0.746812545756503	0.217846378047186	2.43490992973651	1.33761826600247	0.42681595850753
7.06	NaN	1.15177298467396	0.249829198627034	0.923514402230741	0.601742222700153	0.553591369809359	0.790435260440613	0.156999273959443	1.34631465231082	7.64559502037625	4.68655547159558	3.00763255354189	1.25533758345309	1.11617331865951	0.132355312602296	0.195157608965061	0.00223547308362607	0.230325272787624	1.90089721846648	1.29375005383595	0.981308333041124	2.70794817882776	0.326453508653378	0.514266700023955	0.510627165641555	0.142853516584689	0.846031207513456	0.202824357808458	1.60254104584517	3.09352837383911	1.49562200399458	6.12914382574053	0.376988068521892	0.456930279830128	0.742198421955225	0.971262341875462	0.0396695998678813	0.653612414996675	0.622845456410994	1.99915631225487	0.723844375470829	1.16598307217556
7.08	NaN	0.474424253589896	1.59521864061458	0.715319541387754	1.65871413003731	2.68602021268061	7.56246970948303	0.760490874499544	1.8056547332172	0.467340927520745	1.47523899093868	0.823679384130118	0.253060006272956	1.23400863540454	1.26380128940492	0.368137207345705	0.109454472957001	0.947240309689278	3.41523336830405	0.37877308047714	0.985085309180333	1.9734684873125	0.240128083882205	1.38924916192888	4.41173689074694	0.910511796706534	1.11428777568644	0.0730927106471434	1.33199761135244	2.49007993753607	1.22195117792585	0.156852214331863	1.49417966573609	1.34594066998658	0.394269955374628	0.636938342764032	2.94373251007469	0.195810115923559	0.695399858922388	0.923287476396004	1.01426866376772	0.275289739478502
7.1	NaN	0.0105668093734952	1.16249510787901	0.188405296955363	1.27144723223589	0.109987110827301	0.671136906740158	0.801630090024455	0.421457014742615	1.3752881521793	1.46265478767671	1.49466118877821	0.438594372811568	0.557846168535829	0.0711632562575016	0.864353442913695	1.61753897649252	0.82344420048714	0.352199443270653	1.18577007973858	0.418216365004468	0.895755993519785	2.55446766426597	1.54588314364075	0.307563517498215	0.0207313734782661	2.22905391399799	2.18753426004302	0.822092221963973	0.453230187560558	1.63039469391307	0.502459367365199	1.10963840762744	1.17960283527081	2.86096645744992	0.0626105120040847	1.15833376034331	1.10630526972932	0.540204802560208	0.215116086272381	0.179792945179502	4.70953758887007
7.12	NaN	0.00247949700356381	0.385163029712903	0.442287704459028	4.44453041638805	0.229195231124469	0.619813479045483	0.674804012175715	1.70742422073704	0.491302489006278	2.13962428877234	0.0762288157355936	1.26302954736523	0.614699891948379	0.839831451117825	1.42749452480405	2.3557089749234	1.53521423398175	0.461229681072924	0.193974236726898	0.82414966994482	0.0732474869161273	0.024779239636883	0.021326781061534	1.29800563005565	0.372080384522997	0.645195510037056	0.106156686767521	2.8270670013095	0.552526781316355	3.0195613179965	1.27822005361569	0.535783728828482	0.143780555349486	3.26036966470544	1.18482175426892	0.395837248416037	0.259398301075123	0.778003306804651	0.0987373577580799	1.17125171316828	1.65128354131751
7.14	NaN	0.236796482302767	0.924717455773741	0.776028096718237	0.342284802935619	2.75916997086186	0.749137612031422	1.056418671446	1.19382163003265	0.466111433171008	0.100900767558874	0.0654801868562764	1.52721845347425	0.40854916277246	0.428721004138989	0.455561539443004	1.44141059793795	2.27222441362375	0.570391629061193	0.950493294600213	0.0367699934607076	0.0934043324922257	0.168899862804561	0.465363927913117	2.09204731741526	3.69910954511213	0.248235084583983	1.1819979900778	0.366326170226984	0.11272314789297	0.768914081906588	0.093421644477513	1.64635591874655	0.665979528448173	0.173001586321155	1.46648968203933	0.628024827557135	0.492443753307871	0.829130565439155	0.123292014145597	2.17278520193517	0.793259852639784
7.16	NaN	0.177122793395123	0.131748402671055	0.103841715855856	0.25951373949326	1.16097556284509	0.070648015597105	1.31768847726724	0.524178045066745	0.595652372250988	0.596486209143495	1.12616004976728	0.72394503465186	0.779974074744038	0.0134672510493929	2.56686014325333	1.36669928147053	0.0228943050740757	1.3963675862053	4.72113817594315	0.070395607035796	1.74639998505968	0.744257486982228	2.01939659874475	0.107030989914844	0.506327610739742	1.37851514723701	2.31308925191264	0.871219348202328	1.57388346866869	0.0863016735604751	0.524956807217159	0.529045074468156	0.191837426534672	0.12711027541331	0.418423455152539	3.10992111474315	1.84843698360091	1.50090515672987	0.572633167057289	0.0500720944518719	2.06669155309872
7.18	NaN	2.56069055276346	6.36523880699757	0.435801464878212	1.42417616627514	0.053939025446768	0.466566371224162	1.50995560014036	0.154385758208679	0.569751935428168	0.978542780594186	0.826551234840566	0.872095853016037	1.2674999531846	4.94563457211358	4.03427390598575	1.47069343725744	4.19028384608513	4.75738390279809	0.176064024915316	0.085688277914016	2.21731144210986	0.780819389607732	1.20957204825825	2.02199210254246	0.972577101703745	0.13447991288453	1.27024611641927	0.750856753153229	1.58675621240761	0.519353316547067	1.90534381518167	0.556831832004148	2.2739956838816	3.34661663871624	0.370190886455978	0.213807475718664	0.0669481096208719	0.359195202761223	0.489073358591887	0.518806097477812	0.547117676991598
7.2	NaN	0.696592736048626	0.981440265306759	0.566612264596759	0.117996329252419	0.730054983420447	0.0337353264393812	0.370155037355705	1.31961608628388	1.33572519575306	1.02467458432585	0.357722833963261	0.426752092692643	0.0250006687326881	1.69295509628412	0.5878100248212	1.95148916085254	0.0206256408871554	0.0401124344726884	0.0610704688571425	0.269295687222844	1.40159263279068	0.537907705903603	0.845892270872043	0.688595767970975	1.45543095672601	2.67284818722777	1.33764253397713	0.0278951354130064	1.9060543452259	4.24713455757582	3.30073010525291	0.762658676112048	0.00470506189527367	4.18755406756344	0.371987946334629	0.800355363058852	1.93966590894089	4.2110805687499	0.250502576559294	0.306913840852707	1.15556488633414
7.22	NaN	0.186859792566819	6.65463719499892	0.0951678750779496	1.74872002965553	2.46739621618479	0.434677747026609	1.30417018996672	2.20064959443689	1.04831305368924	0.485484734509263	0.0574137913329549	1.09049958088501	0.926363883313745	0.221384508015827	1.47645306168183	0.294313054121164	0.032022200177595	1.11862146581183	0.915031804082667	3.54499529082003	0.10320114104413	1.8255190924203	1.66855443130138	0.0240490308148291	0.126996903447028	1.12203602789694	0.26060834416885	0.891698872253516	0.463164001835454	2.71929548323005	3.5381487255194	1.2504998924629	1.81369130879173	0.536511208567203	0.547636494903657	0.152281242678667	1.04120080417824	0.0282744999878053	3.08715916696969	0.841218752211011	0.73456575080254
7.24	NaN	0.497280032404581	0.179090073894699	0.58940974292622	0.526995210768415	0.291134619833679	2.1827109776247	0.448976306480697	1.45474086448708	0.208976941860857	0.00259202842807789	0.827134487047579	3.1110161424536	0.104683355919541	0.202197241780383	3.40274056835984	2.26314447989174	0.474388588756876	0.156123525001308	0.346746412680666	1.32777332472335	2.34801258485399	0.205858346772434	2.33887561940918	0.101007476219092	0.102318826763568	0.783655040657601	0.743774066511086	0.31905980750676	0.832791363027002	1.02532615861158	0.477809004418926	0.142322042188176	0.81556759990186	1.64975371028203	0.320396806472508	0.738727278906438	0.0643417433192091	2.49783647074325	1.1696599914118	0.163147212388537	1.33113132043937
7.26	NaN	0.0704718215323073	1.50534807871465	3.15936625050757	1.3687641584349	0.796807104805202	1.57571988711463	0.74217809500818	1.19019656856883	0.355005113531324	0.648311053399324	0.967173214303282	0.321355492101976	1.20395981991509	0.414336850820076	0.50040895179542	0.456127317735816	0.538956143444731	0.64559292960442	0.386525286570608	0.322935018541759	0.836925029696998	0.773306079295353	1.42162501864468	1.45910614261902	0.628818668524573	0.183481508135491	0.0228909868648554	1.17229890992775	0.71487446100796	1.40168748109616	1.39122769750602	5.12039196897191	1.73081285637586	0.247159763039	4.46469336005337	2.78988839715779	0.262441920392887	1.59596246067093	0.410529414235873	0.0877748285557733	0.315347889164205
7.28	NaN	0.271612129954653	1.36674807066499	0.316685463034106	1.96609889895407	0.35413215486848	0.135700354579887	1.15296707858426	0.733666595038674	0.360447950431301	1.50551548989329	1.16216425911177	0.219569890572185	0.322871519249716	0.296987936830333	3.25372947782648	0.545557207422007	0.689234473416603	0.362467457256888	0.224439338503284	0.983799808832333	0.177025827347663	1.81353907514196	1.39652530514501	0.592281154104173	0.182950265579076	0.870462424693705	1.73856954009945	0.00155239943446788	3.27674055119058	2.13254927238013	0.650682826804238	0.299357903031201	0.593732789553026	1.39922497727253	3.2350325704065	1.02985282042769	2.37005233084417	3.8466270191899	2.33622828503004	0.129261667393787	2.15653379445668
7.3	NaN	0.879970014385713	0.820991533092941	0.00899884476973245	0.826179798748866	1.67553512812915	0.418540357288694	0.235229941952289	0.0134211656731005	1.25845005398971	1.39084439980255	0.934332356868107	4.18145057789043	0.234633901675201	0.25631649987824	0.252603650386752	0.448578370011756	3.80142542607213	0.062615090222226	0.305596065032204	2.58701669806241	0.140648147471522	0.4116527240994	0.860984073942661	0.812442654739054	2.2974324190812	2.78866040447373	2.48424966191428	1.68450028159564	0.960403210619569	2.52241350469426	1.01261604416991	0.578000272064959	1.4391722560992	0.812248761553651	1.6468334306202	1.62472794702873	1.36412145973661	7.92133371471338	1.61806516180363	1.83272621514329	0.498081541128263
7.32	NaN	1.18838416040048	1.80759426333214	0.657817012761031	3.11999119651375	0.106151891192236	2.31606586751911	0.170091243122381	0.113961490595894	0.725047516127375	4.94319108661524	0.286920110701274	1.23540733735155	0.534472271785703	2.1348306289765	1.36014398239075	2.25462953577939	1.41137107570513	1.03166471345555	3.17541602806689	1.93448681571851	0.155773490595424	0.995993375053487	0.0889863934302995	1.24280601115649	3.62459000847127	0.520831456476432	0.687052609131881	0.81045974480208	0.170297594250201	1.14738372710024	1.85382894916255	1.22850227448907	1.06056621849366	2.52491707964932	0.286517508763197	0.240037714115033	2.58676647403698	1.56818111121549	1.21063714602168	0.0759297468527899	0.223259030058425
7.34	NaN	1.11205808092776	0.525459758836385	0.326439846944421	0.0313121208863868	0.591668474777894	1.85714694725824	1.13596303337698	1.04838200153454	0.166519575482376	0.155452204548585	0.347415699967533	0.56035188644416	0.697213647934037	1.40431662403273	0.222773594317981	2.5380651511592	0.802176142362678	0.102666480362683	2.01547124778802	0.125568286287769	0.451109776004159	1.2395093780184	2.07565570021537	0.155123636747791	0.462254750287383	0.947845477505074	1.21280907600181	0.314174667246734	0.796789122359285	0.543750660391645	8.6411745894133	1.391700988681	0.0602859269506242	1.00514578077292	0.738919766642672	1.39651705553221	1.08174164612366	0.381298960909428	1.73180028560607	6.90083085933264	0.955913552591515
7.36	NaN	1.08135980058233	1.27892454635501	0.132436218672254	0.337022378988805	0.245532364888632	2.42523242349969	2.77463879043172	0.189136884547013	0.924615881241979	0.0711597159486901	1.59985677220578	0.777038978598922	1.2684657076968	0.933300778182214	0.512176012343166	1.6712019282805	1.89518473511293	0.185259544702925	0.423432890550994	0.676250113785687	1.06653463389451	0.33700003280205	3.52201969409754	4.5668444994048	0.0308666637992002	0.378197361469835	0.458007730108168	0.064462206751811	1.77264355321413	0.479674620285246	1.90129688380191	0.0464092102823923	0.692482940814519	0.195698204541477	0.270807599773046	3.287089768559	2.63075820583802	1.54796185241571	0.947968074921721	0.848150861404904	1.57289985958673
7.38	NaN	1.5273495695894	1.65361643057827	1.75681303663932	0.1563097261445	0.273149498274192	0.743004321629489	0.690369231865689	0.238150786064527	2.09586165684257	0.942989077054413	0.00557852090180814	1.37686895553787	0.107739749680218	1.10208830296792	0.222723060485056	0.853941508030986	0.827239262704261	0.407384665687457	1.1448567378248	0.265361552702679	2.73090944147569	4.0281258240774	0.231257508914244	0.706658754788678	0.874788032287295	0.277357798732812	0.237505782069664	0.375497109615013	0.157001217664764	2.87863243875308	0.327470274222837	1.19866193250715	1.31690614370028	1.22522648335711	0.347573927755255	0.984896891206485	1.15137531806253	5.15893629925961	0.0546364384654093	3.00727720134915	0.800394405212311
7.4	NaN	1.00411629085326	0.979888335326965	0.296245267650016	1.76626178231571	0.228508268914857	1.48197656592179	0.960269173730794	3.29003790362201	0.36419680159955	0.0919384765365398	0.228661690292855	1.93908540262679	1.58705798481973	2.73585836422153	0.795117447538847	1.52624389147222	0.553769420031847	0.268226023114367	0.140306508996713	0.0743988007098816	0.0196473593300805	1.99585304199672	0.971791349202818	0.927785934531907	2.06879114327142	0.392567713211266	2.4667654060242	1.33761548286371	2.17996769485684	2.3905302296149	0.105294662477777	0.350430989041218	2.79860451305204	0.7128468879285	2.33230199463731	2.38152576266961	2.91724376979478	1.12441766605748	0.148567946718768	1.58347635589007	2.99960598824947
7.42	NaN	2.01036266394837	0.768504752078646	4.23546614415566	0.675645690769871	0.305069310480792	1.36476966450884	0.61935561197283	0.0871067263587757	0.481325806883999	3.18187818579868	0.0310663179590832	0.8585180092442	1.52578942140747	0.50428222698938	0.367918788353169	1.38404625251054	0.456200716136935	0.443960455562708	0.911413734721093	0.0337684385107841	0.338817251063511	0.687474400496954	0.183734311136582	2.62348271317098	3.42594982835678	0.047971034573167	0.641606188362353	0.356731209819791	2.67558493577424	0.062665433700609	1.04983858430217	0.341810278896788	0.670130479004089	0.201775355600371	0.141763122724249	1.93060121597915	0.674348583132371	4.80049788568307	0.243483378149666	2.09670239834707	1.3340159090777
7.44	NaN	0.517075273033215	0.0797172502012398	2.15125387464602	1.70165765570222	2.32070805059116	0.621800060709505	0.365487479352061	1.50494903083927	0.471347088298868	1.57702109822083	0.0588227583065114	0.0882743216971214	6.46275241310249	0.935206634616867	2.34829832955842	2.82253977826379	0.133209553314662	0.00659852811301433	0.116929683803116	4.65459964865923	1.76341705129364	0.784760689413191	2.14599912836279	1.75876632854446	2.12348012800353	1.22116810771202	0.680940746613653	0.112279769139329	1.47344064030313	5.40872682465342	0.530995665750259	2.42860253905905	0.0130213099714725	0.700237062925055	0.533638566141763	0.490665127895041	0.915212189936703	1.2161272512302	5.72943493776338	4.17117635000062	4.16285190687589
7.46	NaN	0.360336043158592	0.932298397181956	0.124930037899125	0.0582758375040933	3.68700405191329	1.04769573962757	0.272088143392769	0.211367549882661	0.627693725696145	0.310005701159275	2.40150942966494	1.40656542066334	1.87386467846597	0.467465401417392	1.5465671629922	1.85646704926186	0.626330343261205	2.87918681230494	1.29236703164717	1.20043520261216	0.441199636783228	3.32897035321328	0.0289263564613795	2.76521831122068	0.782061462686529	1.51912826195851	0.2540416018034	0.452440561985062	0.557987132700626	2.05237523313465	0.649709450610903	0.476304816263877	2.98087395859033	2.11891177373223	0.593199681451962	0.298180907180397	2.21809116560183	0.292400975105464	0.141022987273378	4.99403322725138	1.72385546777923
7.48	NaN	0.536499950238758	0.121629653166012	0.305106826115665	0.990576940686868	1.22856763258097	1.19296195999372	0.395988585637377	1.34876362378266	1.50302931593013	1.5632537286853	0.0825867072630237	1.93816122336405	0.306404316013173	0.753315654722075	0.130879578324348	0.895763733062875	0.617048576564203	1.21187551575728	2.08043573714411	0.36974123692932	0.0795438149886424	0.771475453562348	0.478182309834759	0.962234121627224	0.495970058528206	0.261458372005039	3.93291443017511	1.92867304726519	2.15723762973366	2.67092720468386	0.00627462577316534	1.37007975845969	3.49719677329218	0.313011770179399	1.17832966830433	1.30119225468014	0.844006502677212	1.99977515594933	0.219919134686944	1.42577118190116	0.137943507106587
