# Supplementary material for: A parametrically programmable delay line for microwave photons
Source: Nat Commun. 2024 May 31;15:4640. doi: 10.1038/s41467-024-48975-x (PMC11143279; doi:10.1038/s41467-024-48975-x)
Supplement: Supplementary file 3 — Source Data [file 41467_2024_48975_MOESM3_ESM.zip › Fig3c_data.csv]

time [us]	tau [us]	|beta_out|^2 [kHz]_1	|beta_out|^2 [kHz]_2	|beta_out|^2 [kHz]_3	|beta_out|^2 [kHz]_4	|beta_out|^2 [kHz]_5	|beta_out|^2 [kHz]_6	|beta_out|^2 [kHz]_7	|beta_out|^2 [kHz]_8	|beta_out|^2 [kHz]_9	|beta_out|^2 [kHz]_10	|beta_out|^2 [kHz]_11	|beta_out|^2 [kHz]_12	|beta_out|^2 [kHz]_13	|beta_out|^2 [kHz]_14	|beta_out|^2 [kHz]_15	|beta_out|^2 [kHz]_16	|beta_out|^2 [kHz]_17	|beta_out|^2 [kHz]_18	|beta_out|^2 [kHz]_19	|beta_out|^2 [kHz]_20	|beta_out|^2 [kHz]_21	|beta_out|^2 [kHz]_22	|beta_out|^2 [kHz]_23	|beta_out|^2 [kHz]_24	|beta_out|^2 [kHz]_25	|beta_out|^2 [kHz]_26	|beta_out|^2 [kHz]_27	|beta_out|^2 [kHz]_28	|beta_out|^2 [kHz]_29	|beta_out|^2 [kHz]_30	|beta_out|^2 [kHz]_31	|beta_out|^2 [kHz]_32	|beta_out|^2 [kHz]_33	|beta_out|^2 [kHz]_34	|beta_out|^2 [kHz]_35	|beta_out|^2 [kHz]_36	|beta_out|^2 [kHz]_37	|beta_out|^2 [kHz]_38	|beta_out|^2 [kHz]_39	|beta_out|^2 [kHz]_40	|beta_out|^2 [kHz]_41
-0.5	-1.1	2.65912879584597	4.45157369093784	3.52545234427042	1.4609644293049	1.67055994436166	0.751471424692367	5.27285433733987	0.188616190706681	0.162881064061222	0.0607509722282334	2.20949044411652	0.685695221800031	2.46493919374306	0.126211408479055	3.02194753904177	1.3191770441928	4.19189823854117	1.49280123897171	0.0151998695461537	0.461242289745809	2.0788384182933	0.70013177433931	3.68293774664858	3.07274811565451	0.323427866425497	2.58538671615432	3.07303164874603	1.08350677732927	0.022732047026347	0.912159776442596	3.48794688000863	2.29130575932992	1.02054659081655	0.317605242941138	0.315487953355433	1.29815492961392	3.67953693700895	4.67921804259517	0.392505656292818	0.956682600472956	1.25561313272002
-0.48	-1.045	1.78995677446536	2.98090134097697	8.87152433755131	1.52417963762906	0.244014819326416	0.262793744195866	2.32247419865048	0.330507584373456	3.64883183666501	2.50835831191464	0.566084428796126	0.303372544028924	1.31947465010185	2.07497732300943	1.71855214401472	0.632133201174583	1.07169035932471	0.0342512930920644	1.9176602558529	0.94046566793745	2.98540645721632	1.35040933815491	4.98788169762275	1.91127209025024	2.12368567417883	0.27144149410541	1.39574593343749	0.715341861784053	1.26836219070155	2.94109962140613	6.66110702951516	0.781958294429054	3.60673622979019	0.632537786478221	3.23027540034853	3.01326422049264	0.262247305430631	1.85741728712269	0.240647299897434	4.71689911604005	2.46063119148525
-0.46	-0.99	3.89904447322812	2.9373904951824	0.129410897281446	1.5075196924936	0.444061036935392	3.89523089812524	2.41453091281879	0.0576433450307919	0.982744575795883	0.0494814586952514	0.761960679879536	2.29590933186922	3.71346613493623	4.58544706359823	3.24917811714832	0.297719909966437	4.21905902401929	1.64781788262076	0.661762896741378	6.18591893042421	0.524408124137229	0.419384255274512	3.45248393805497	1.04064943780481	0.392840831969494	2.13919848462164	4.31397448404552	3.81279968820324	0.0624277383943038	2.3817597381419	1.8245993748284	0.740308944640038	2.45050323455998	4.21700308884094	3.47389463940357	1.54572468735857	2.27181784088837	1.52863915375092	0.0159460492843634	0.930645098964157	1.56044083641561
-0.44	-0.935	14.3583601449884	4.66846624244156	1.23335887378823	2.23491553129493	7.56749868674481	5.509354752297	1.07577693789253	4.67314865153242	1.02076529094386	1.09501783999977	2.0115071853591	1.35432593978191	12.6830209767389	0.127060498170423	1.317180879911	0.807510269171093	8.33398739382741	4.03861628493215	2.17064262742851	5.88142181854755	0.140462269170254	2.64217540259809	4.63409502673225	3.07162987749742	1.35997713799882	5.89820594852643	5.56524350827059	2.69961536477618	3.32939072742854	6.96775996697196	0.523457497400198	2.64856455214639	0.74975424540585	6.62657722889493	7.91395066455122	5.19911176204162	0.312519183419926	1.79565199247591	0.72861211000711	1.93773459723493	2.80247376841582
-0.42	-0.88	4.47156920256732	0.506338126377724	4.72830521658296	1.85340753114508	0.74345935008157	2.99447041839342	0.15270897142726	3.3200114351288	4.16644617257761	4.41065913837746	5.72796599842363	21.1312318849085	0.468608978610584	0.109474579518638	11.2758590043257	12.7103991287394	7.71101227578163	0.799107385874298	2.99421099461946	1.22175095302819	3.80166183984253	6.99953430883706	8.2994312379924	2.46819891260305	5.20753478215087	3.42839206314026	0.948760851112157	0.414301608812965	9.17517333350867	7.72977866187068	1.68242840116621	1.12497060718864	8.80645935130819	6.90571529852853	3.8639223778286	5.11497342503458	2.86762369622021	2.28527281000301	2.38650355047995	3.25269263354097	1.2430708453986
-0.4	-0.825	0.873684228684065	7.77951076504548	5.947611518263	3.89135957664367	3.25521882828298	6.80058299159742	0.879505365877499	0.74844958588639	10.9548756074496	6.84170640035156	6.04095277488161	1.66139434390068	1.50081289367848	2.2291153573293	4.0407737922724	6.51984821751295	7.54077424882004	8.2034425639885	0.220513945203021	2.50115083418995	4.3860477042465	3.04007516029849	1.90369423267872	2.74391939358416	2.25127834678538	2.99021104331226	1.40947274611601	8.08037760720159	4.02733206580679	1.20658281905522	1.8472235919275	10.9299304070897	0.621068385646678	3.08130816660713	0.154355285422974	1.84058340321877	12.3316074689662	2.3889208255178	7.85945333250954	0.0793973387957396	5.63076156458078
-0.38	-0.77	1.61348130841282	3.86383575281633	9.73321296862179	4.84066332995279	3.0429068960117	16.3383460114491	3.9231478285964	1.1899156530181	2.13151630537165	0.6469408067399	15.5344718615628	6.90137025581962	3.05861662286322	3.22684366154387	6.51389638535793	5.54521269833117	6.72735609396005	6.42568094727038	1.42447813036921	4.44092404134567	7.3134130705618	0.333282564922896	9.9669823692027	6.1822090351634	4.28692947635622	8.85846723445125	6.75418152413339	2.36380100838043	14.9211410857038	5.10689038470511	5.97288525141446	11.2358149887318	5.68833505881648	7.59426015489899	0.933636157647339	12.1437952450293	2.63363227953169	8.80704120285694	7.10374239274595	2.82635726576611	7.99117218485321
-0.36	-0.715	11.6268995551734	3.89239913965176	1.86480063473327	7.59562736110636	5.19206186896736	3.5547018364748	2.2435085278648	13.1299896653606	5.30377289908661	5.52298373031064	6.64617628047551	14.0387075837115	3.8854885861382	18.6572906153763	6.18790311930708	8.32360927575887	1.47981673268761	10.5428691866439	8.95959538398404	4.4043628253257	7.50479180816043	12.5787265957359	3.03064243699009	10.7542877609456	7.25314989795499	5.31075587566216	5.49986994208074	4.19656373489075	6.5834633734665	10.0519549955929	3.10838762243457	14.1388287273322	6.25679871334836	14.080563008842	5.31983512918988	6.71356895506562	5.75077478277139	6.48012866006169	4.39926756963903	10.3252626128531	1.68991751180875
-0.34	-0.66	2.81594729237765	5.03810115712338	13.621034871576	7.53415848425047	4.50251066265391	7.27609824180653	15.1844256453468	5.73450370796273	20.6795438353242	8.2500016964671	10.8955376608612	10.161403069537	9.3267735535705	4.80207632544699	18.4746273307933	6.33926866089055	13.8814705998229	7.52939560120953	3.35518760323432	34.1276972485687	6.90139746090116	7.4296067743827	11.7355541355545	5.31879515185007	28.5098491215862	2.97735915112631	4.26626678711034	5.87019612803502	13.313804302658	10.4192801785333	11.6811522985031	8.75536441102111	5.88256745008609	17.2648001641122	10.5285717402587	8.10957666255759	13.4389693578571	12.3997451736754	12.4177371603246	9.0540914600388	10.457888434435
-0.32	-0.605	20.6840011697239	8.5102530728151	9.98015325688457	18.7748671556173	6.48822190656162	9.89084583595466	9.85769364121659	10.6306929875898	10.0858895408238	15.1487844496628	14.802680172166	20.0656217059975	21.1830167871341	15.2979781725833	15.7892884333591	11.8616339022421	13.0978034218135	4.63637096963844	19.4935200900104	13.5773445914751	25.6629791088378	16.5028632733229	6.82077547019179	13.8444266810163	11.3614566662294	10.4276947617257	10.6249319141577	21.0233725004515	13.340389424575	6.08141855870501	14.0624830007249	9.93972764333356	7.89913039597786	15.3897640819468	23.5975165675132	10.9952165045695	10.2314033508277	11.121380509844	10.9395666392761	15.271029663178	21.8332249179792
-0.3	-0.55	20.7459187178266	7.11470555476068	11.8705948785427	12.7782894276752	14.8061176273149	45.0678467416035	10.0420936631438	22.5281900542401	16.6639461649797	13.6189893969647	19.3716532792141	15.5190898815972	23.6841406434563	24.1638354869242	21.4973879619752	6.45662710460914	16.8198547814266	18.9862291577111	4.7446971543691	23.1580794845816	5.8363552785052	14.0832336935967	8.4641886383512	13.3624301542846	7.19020304296328	13.6742926700563	13.1471686219429	6.1925390173187	16.4649732065611	20.1704503228139	7.13662133172813	6.58776830486669	7.72570592638825	8.68244053208097	18.347613009873	13.2909702872097	10.5897513007918	6.42799573056356	28.237459348691	12.0057747221656	25.1980300256079
-0.28	-0.495	13.3504638764025	16.0761403470106	15.575725802557	10.6844426522499	26.5120528329476	20.0991563671651	29.9676319999319	12.9637426294463	29.0662863881256	17.0304238717345	12.3058631190222	14.7691136037379	13.1824356311517	15.4749562329494	15.8676735010929	19.4933479870332	30.6434368749142	25.3822021324133	18.540280281196	15.5727005045321	23.0620661334596	21.41773401772	15.0369991568046	13.8411051373671	25.4497401110974	20.2928279368474	21.2767130343714	17.6986890212366	21.013051384544	40.5577530205542	22.394601343851	17.0509692494985	13.7200023865885	9.31725215115603	13.7605803848223	19.4666749943732	12.8140114739821	21.8733849926246	14.3142792361851	28.6444662780657	14.7603869459776
-0.26	-0.44	17.440369151589	28.1733646851425	24.0977133103611	23.8073072670228	9.27991920341945	9.50232875302185	22.0803306084332	25.6658041903525	30.1892515032709	11.5651339824913	10.4980671094263	24.7353880109393	19.3319049182432	25.9745758774712	17.3374874041887	15.9529868955634	27.80377819053	18.1020722295404	21.4555219175469	23.7673173980816	15.4129312068039	13.2102265558987	20.8063122887322	25.6196759878007	17.7222652074022	9.91415514634248	19.312423754872	18.4196884818584	25.9442632421131	14.5480687550742	27.7343881064194	20.6277311437958	26.1749968975184	20.0994119510586	20.7453344290096	25.2439902655601	19.0756568600931	20.2037700370791	17.3121505806715	16.8148255907969	17.7012761184987
-0.24	-0.385	32.9092125946569	19.5596011281089	45.7612076066903	29.5281209624672	27.8671014372129	35.0259524431351	18.3457695742311	35.6717238049432	43.3757751357413	30.3302342079823	22.1726050564349	41.3642142896307	27.1126319295698	44.7181181386029	29.8177884628475	49.5227162874009	37.8466705789424	22.3503619348001	29.0710738308639	22.6508332618275	33.3727554960977	26.8599452851912	31.5058321110308	32.1930615000544	45.8257767161359	31.7097988246878	37.2627159135321	34.778374791879	23.9789813579903	38.9904628602915	44.2459633493288	37.6991710724598	38.5707449877361	24.8050290046565	28.9771724486312	21.4801176242519	27.9694410063623	21.9891377255276	27.0726996902073	32.1105188717429	42.3836711364928
-0.22	-0.33	35.165349095727	33.4257740774956	25.7969520193859	17.7682059286698	43.4143992371185	39.5012187107603	29.9911436665264	35.8320797287003	24.2556548172655	24.6079134268499	31.9412602035229	35.9932223094869	21.6855346894501	30.0492790013127	36.6268091592016	31.7087696986913	22.1500813817302	28.3728900307168	41.3528839886665	37.523250922571	29.7638879852164	18.322526152152	38.8472206219473	32.6025751168165	40.7408140396024	37.1940298412205	24.3058418715756	15.9170162616603	41.749488424758	18.7738463205226	34.5819774546588	41.0665015724233	27.8353642587644	26.1413482492969	53.2318631768722	38.9227335902484	37.01780305692	27.7444866026177	30.3452699561528	41.626196906622	39.0010450675604
-0.2	-0.275	34.2025341067455	39.1704347244676	51.0763853573217	42.2680747323759	34.3252690059261	25.6184567468089	59.7772385416174	45.2993627498385	50.831306426751	51.5748146861711	41.0446567044485	56.5474391229947	63.96476266233	64.8375292016053	34.5769050985305	56.5942150506547	55.8714802025302	43.0757250418098	47.5520206982266	53.2722532970489	39.494280702241	39.8797301608266	34.2782512618438	71.3597636217513	51.6188006320445	50.4703868585413	37.6495167254369	43.8590870047034	57.9205052209564	47.1965341297714	37.6801140559537	51.4014773534227	47.2222055320138	75.637281814138	55.9949932328346	57.3221325513738	42.1203942690619	91.5219241111878	49.7470854281926	41.4693056776444	42.8884366747589
-0.18	-0.22	69.6520766804957	57.6214989688616	78.4382862984298	86.9563161779431	55.8085576028972	48.5047236166962	52.7085431645442	45.1215733462684	66.8857883000366	89.3393652122066	51.6712369038174	49.7985225565511	93.6091632529682	61.7264710626879	51.9616663523908	56.5678326997735	55.631077087461	78.3295877626568	42.8913156505361	59.0365262695926	67.1839834667824	45.3925117892786	63.9152528864471	86.2158015221025	31.2706353375077	59.5216447500693	46.3484904186164	75.8703817981375	65.6286973045012	60.695619035059	88.7182877495907	56.4192737258825	82.7181660020467	60.79515582518	84.20469321619	57.883601145156	67.6666533740006	63.1032024111646	59.0894784160507	80.9227884074155	92.9564062882154
-0.16	-0.165	46.5167858429521	81.753021763633	66.1061996262596	83.0752607253193	63.8601000194125	82.4556466581117	52.0026553046147	72.2271359511501	56.3445708924839	67.0493163890757	53.4743676870292	71.7439778243944	82.8817923324526	74.9284002181008	78.0861169547963	59.8155458925856	71.9213224184899	59.8364655487997	82.4861077107021	49.1694180063566	72.0762559790723	75.0021859643355	72.8617438045435	56.1948756778003	96.6172169140122	76.5467084589483	67.0143333831444	77.4944851841047	57.1084971103717	87.7242372770411	53.1367193428762	85.5331929691231	93.1395378793382	57.8371713589044	87.5563924176215	57.634059027877	56.1997422597663	74.5162855102301	68.4970929059094	73.9553269600797	48.573936204747
-0.14	-0.11	118.73169615016	106.922580538684	107.302042712568	90.8399848111366	95.4734647973675	121.642573451254	114.965763260346	106.529443996466	99.6445190855029	81.6108998359611	113.264996397201	100.312994261148	94.0342065285402	105.827349331859	100.843483667465	71.3193195603063	106.063028174728	92.6569071196341	86.4185013100721	89.2787438781753	78.8941889620132	101.965533812233	114.018495071299	102.412553720158	76.6146382028577	89.60153441885	90.251624604263	108.707896273052	94.6375610188368	114.211288342369	107.003381089339	114.631408493864	91.6039845747157	143.583947532212	106.995584514494	111.363334254938	100.993451931789	113.537997390526	103.724233606854	96.658912853998	96.8983429020486
-0.12	-0.0549999999999999	127.600927398858	103.437586117254	105.486051437956	87.2730164257747	130.706931908213	151.910401450018	86.4182563621895	123.374204106279	101.381876200548	122.470476088883	105.732763428082	99.7801232365026	113.255860000733	118.630328771045	106.706764445554	95.6101926240108	129.507655563886	103.797311322708	84.8382056345444	106.559025982102	103.578055388704	129.690398933884	105.615561761388	103.260546609749	96.8788512016101	101.739468860089	115.71136808634	105.301255655489	100.162367621157	104.328318806448	117.190277934264	113.108336918473	89.9053425941772	98.2520452491235	119.589529808787	82.5749620428689	133.695933749311	123.22688200998	93.6664631280276	119.362691456246	99.5046279986314
-0.1	-0	130.593543489944	102.375250089061	86.4021267423439	91.3714123754087	158.526835525863	148.402668329596	106.480372643262	93.2816981655886	131.389569411935	114.86315500159	127.339962984789	134.856297059063	109.52391230025	110.181005430685	118.703733949525	115.557696827082	118.729908837021	104.770622879312	132.995964583235	92.6880851306314	119.784402790021	140.682013271607	128.227348484062	140.731408819537	127.254911954494	107.603670385828	116.162448176488	114.444054494916	106.350617094493	120.223184171876	116.37063251883	147.548031878265	129.105139683235	142.305738096093	131.254708818795	133.230784608479	116.578160734587	131.02513919571	111.634705851871	116.950081050879	134.558656307099
-0.08	0.0550000000000002	142.635680129848	139.602869802706	153.617772569124	143.348307379588	135.14438587995	149.901810676222	162.107263535583	139.585809352099	158.83978726703	177.710979307265	162.367379050228	125.875317261293	155.413491622996	149.604745811599	127.729169065258	154.419827102473	127.957287895477	156.17022451035	161.732822077114	163.498403532737	160.033384620207	131.13516351994	139.839512117684	129.72674448452	152.553150164132	137.890669086043	135.50349039547	154.773627746283	133.421318184471	185.355191833673	147.685627768601	168.020991949901	127.384214474892	170.494324341474	151.833575165352	159.65292472088	148.43066366331	147.717249291881	163.061338830968	143.355432118694	139.66293112371
-0.06	0.11	112.076183310224	163.326466125739	141.339104854384	129.380849704272	112.552377974837	131.833007001878	151.97092983307	138.038566538006	147.920241539822	134.784050780185	128.960595440349	137.465444917777	167.585727760299	99.5328167057479	134.277979197897	163.289924421092	168.39802702961	165.51027722976	140.079928429137	193.017266005303	145.512635706445	125.200049062046	190.379337413458	140.113088816752	175.952372955887	111.207203072439	142.983284977295	133.184471171152	174.559886950066	115.563520208647	169.68486303372	159.58699548459	137.735307501064	135.547798814721	122.895054657852	116.698902811873	153.610737366414	162.865199615161	157.198868037972	153.493190764341	126.877381554934
-0.04	0.165	152.444072101242	137.471597676916	152.75926663613	139.263081227549	112.727613625401	110.226660435926	170.855116118779	187.485944189759	169.876269574902	152.473295079313	132.122166676593	121.258113029037	140.936659933593	128.482671138763	133.704924901487	127.832752440068	159.71588383237	181.506601471917	166.052302511337	130.98356843351	153.888863716122	156.583838186005	128.702926432231	142.246593065926	121.235608766604	139.602580797091	163.189764845439	168.038972484569	121.141825532455	118.839465693933	136.33135031996	152.399760267097	136.664975012276	183.29913989337	155.556410862897	178.814079323959	128.919023118374	109.157862726641	126.221607711927	151.020012059102	160.391158916719
-0.02	0.22	121.801774963032	146.730278029432	145.713932508715	176.536221854428	110.005282632907	103.200753113826	131.180897231039	143.226233048915	139.949030820079	137.080120459436	121.375627095127	141.621364310663	146.944702127287	151.771623091296	144.839440261897	116.15824522153	170.520754203811	149.621223498023	127.037701826711	171.116438928577	118.103743855813	121.986647640741	152.752716098336	139.749864405096	127.559532575716	146.781727635514	88.4243733684446	144.076052479357	136.444334872814	127.005970984814	124.749254230033	143.683084072885	136.0720522478	96.6579872545473	122.844387665331	143.6482314302	139.840008968798	167.533774340935	125.014468214469	131.625701929483	146.548767111812
0	0.275	160.150649356727	147.271667183878	113.366348565061	133.961591480295	125.073263583583	116.6244511126	133.139412465709	125.679864461523	170.573508552187	128.151827101598	126.899376206094	125.282654281823	118.635183896994	139.626423860557	124.41326256872	141.880676996578	127.90089170195	103.04828477521	164.381088069929	128.459612396425	139.865207069701	154.557156593087	165.700985655165	131.002236887747	134.428625021782	156.416854481992	128.413712236455	139.157088500394	153.48353565271	121.605965363284	129.93245651809	121.351563099269	114.343442053526	157.002471696205	124.891239293177	132.423484615117	137.52446985741	125.848518630982	157.988940872617	144.144046582369	146.149808641931
0.02	0.33	114.17667668867	120.676053334171	95.4099977198703	105.582607753423	102.268213503407	122.232960803679	144.199126486097	127.362737821375	161.511702144073	133.980204923188	125.315743196744	142.688230723801	112.808134928467	120.764802073745	111.816224230966	134.093207440784	143.276240265301	136.646810634404	137.430729502205	150.158453826054	151.751359262246	112.174131848027	125.942022149907	151.151970511699	107.500232652333	135.654872562396	113.809998351968	150.927452258279	135.885146673992	126.055774625708	129.431949561298	103.374289954146	156.026028907214	93.2006575414711	119.584573336013	136.527843304119	104.866277891837	127.044028288344	99.4059667758904	122.873206684788	156.676155878764
0.04	0.385	86.4846532011539	115.68499695047	104.209051276081	106.193140985278	123.654337851038	81.6164671143664	102.131711091998	100.8463762407	115.802031786931	133.740648353596	124.078171110663	95.796115378043	124.314738867407	98.3012285365213	110.38494606411	80.1570156976162	87.043651823595	96.6433452239085	81.1959376541001	124.732101416669	105.311903039006	123.671302586019	92.4024305928979	117.68964866997	106.822653637479	142.332655521895	99.5582973536914	128.957437655318	115.463805734754	117.771264483866	106.440310636641	103.227896023311	94.0491616472113	112.905963962025	103.123745012737	129.62736016325	109.730818725298	100.561285594076	119.618956103073	116.336470127876	121.421630559197
0.06	0.44	145.926475754418	107.614981595804	112.136890710402	104.198982397928	130.025649479345	127.883903746953	172.795333832728	125.686933133179	162.641439089231	126.09100707221	121.969446850627	132.577284799496	118.448807330941	137.308779354152	99.7483878342929	129.685932392336	134.640600911102	144.4777715708	143.091106879144	156.213420117726	116.70779057747	115.164574735569	127.794608638209	158.290772203162	128.914144738119	108.107689555227	117.980380299066	161.321371412294	108.703751765875	142.551138657468	119.21506416458	152.089475506613	112.666603543174	159.313397400578	131.450880549905	108.980277102434	121.310331384879	139.46906200581	119.655364629356	106.42419681648	142.239749428128
0.08	0.495	113.141429376366	97.5368189414792	96.1263183370164	103.298389893674	53.8015631835077	81.4593729019992	79.9144288077379	102.310859055443	83.4121507232569	73.7530663527121	106.209433752836	89.4757349905505	144.791759561217	65.4576348760408	85.2347183700169	111.382355950143	59.4657741451696	110.335668116384	99.0413267376209	99.429740490246	67.1110653553348	106.384930497349	89.8253301303148	85.1177298580569	75.8615916035798	104.779671199224	92.3421724325684	92.4818378462002	78.8311953686454	96.9662561838669	54.9151944305614	119.207446754879	91.0240158120856	99.2694368181211	74.9007038041847	94.9112769295414	92.313167360083	87.5007173375669	125.981459832092	93.0186798799717	75.1898320670164
0.1	0.55	119.492368905937	120.620428029616	110.088519879959	84.3536221952572	127.963505121835	110.915238853689	100.107744509788	133.669973039674	121.336637571359	111.26111268718	108.572211351428	94.7432527472138	116.688591064353	159.808857581658	120.780383400943	89.7791876565119	105.492150798749	123.99549650304	107.386725686662	96.8985184156593	118.44252464176	103.573168823304	118.950955451834	97.2980010573117	131.490404814095	120.459924662934	94.139385643409	139.133356709413	91.0514657717967	107.710272095397	132.769716434142	131.749133451674	94.8332851836288	85.4646226897254	103.687188169147	101.511367726919	98.7097807421064	84.5625369732468	96.4757959547462	109.080174747249	102.271812665001
0.12	0.605	103.241038919475	103.254792188228	86.7469764236915	93.4703666091577	95.0508643916118	73.7038115497055	105.28702403977	101.166828033232	74.0391553060609	107.067806563199	107.093500075953	77.5578206893171	116.822175126068	61.9603414032377	101.999693613039	85.2014393457045	67.2700482747894	80.3716336300678	73.4485921225368	84.7394222237513	85.3650586688422	99.7164734635468	92.879862930916	109.77032043967	67.2479092229872	93.7830118004063	79.5335664319944	69.6306947629721	101.859526904783	67.3650186538041	82.0960882915719	87.7904072335437	64.8599666491132	92.787497288052	85.7484325314521	105.820343846079	92.5187842446047	80.8741982454915	98.1026525808067	101.733404476142	83.5276154511274
0.14	0.66	93.5587700079668	78.3447936215442	73.9568547388552	66.1082670783142	70.5396973432176	80.6488378294497	78.5373430244509	81.075013786837	63.597601014141	95.3417560229171	86.7806889160586	93.4455987700838	94.1710789788964	92.1554333982812	97.0125149904719	59.1516321012395	76.3874054779756	54.5325651301245	62.840245765703	93.6932708142791	67.8038339594001	80.8700150541893	97.9395387285675	70.7004582481307	86.6201908526072	95.7400315032193	102.15982774854	99.1540920267822	80.5118072819545	68.7129560560184	81.1661018583092	62.7774801737403	64.1668328331266	67.2762405741242	71.761189457674	76.4099696286321	60.5781320370685	74.3139153809289	68.7987670381855	97.7300743939353	78.0438208515392
0.16	0.715	69.9645099276627	65.6643337272219	68.6677998808844	55.2292711694055	68.8615735880571	58.4183621122334	55.4398041829093	54.1456170363351	86.2253367600567	67.3201032337613	68.4890882275066	63.9615802102565	81.7638322104598	63.2815087266333	61.3945463486075	65.4381499142616	69.4653774997181	60.1523157703209	67.7943088242544	62.8111461398258	62.3875332970358	68.9905700575744	79.9517095989182	59.9742661120316	62.419611651569	68.8776008810156	75.5784874976314	50.4226092817134	61.4071918995217	59.8624957539523	70.6045356595697	56.5032222656438	58.8486764469567	53.715416931155	44.2469944898664	43.8859801108649	66.8279847915995	65.3882092461339	82.4379171512667	66.3229857367063	84.7052152303602
0.18	0.77	39.5804636689235	33.6080234698823	56.4647242801913	56.965567039796	40.0183479877664	39.6425793840092	39.3915692136846	55.015063994493	59.1779629389811	61.2132879057376	44.0217828835708	53.7660092017707	60.604827350585	57.2287878988335	59.046996637457	60.377767564931	53.1587431270126	33.0411057866297	56.1199405512022	50.7461682524288	54.0001140853484	36.6379670910564	43.2086333499771	67.5523875856051	46.0228610203937	43.7464193313037	67.7566370914568	62.115950207884	51.3960157764482	37.0383993948358	41.6203323764842	36.2071565241585	61.4173720945969	50.7478032181963	41.5156762753018	40.3255997270293	80.139119423421	37.1728847119514	41.9027020501467	45.9450147713203	48.8687951415322
0.2	0.825	25.7733126249142	35.752056483163	27.2615055742056	29.1276834026125	16.5635068137196	55.6722230863927	31.5575429145434	32.3654763435732	56.9365717838783	44.0431111156963	57.3718843183071	42.0268244990212	31.106553615624	43.2457166317013	41.2668919527565	38.5806968405308	28.7449811980819	52.557161374528	30.0072813031172	40.674019469853	47.612483252828	29.8885413252368	43.2214196920262	34.7735772592743	26.9009927514235	39.0216877094759	34.6154171608933	39.6892251873646	43.4849929705579	29.6195227431619	37.1418092342021	33.1717711068244	35.3181389415695	37.1040458450741	29.9000852032855	40.5826508215627	31.1265394885097	37.8467198710282	25.2220550858381	32.5338338212816	42.1541071837565
0.22	0.88	18.9571023374651	31.4823316118543	26.5999640348351	10.7239166395037	20.3517545777368	26.2635008820774	22.8736330175957	27.1968165824539	15.571899520166	13.2365326508612	17.0558973839067	23.7141049303219	12.2363334392358	18.7191957175272	20.1899337386386	19.6039404927561	18.4165768142228	12.3419888997906	29.1011860562195	25.3289790949222	9.11791480320105	17.8852347311627	10.3915902026435	25.00272329268	10.8078953884543	13.5954507667905	21.6672265951597	22.9947086223161	18.409617262578	23.5532546073188	13.9515401392701	14.0754721248386	16.0961397927255	12.8893748769864	19.9959586353533	22.5088642500598	16.638498647935	11.3297646374188	18.040949835606	13.0011853151839	22.4634052245091
0.24	0.935	10.2563913086242	27.2162014854855	10.7386820039239	10.3262167310483	6.10847046776152	13.4101122961881	19.7269821981009	21.7410555539468	13.5844526897588	19.2544857542779	8.59203897618103	21.1898212990238	17.5110093446817	9.32251749466801	10.0939449695344	10.8169221174085	5.58711599004403	8.8969257183557	19.5981364750321	9.47521132445115	9.97627880317313	14.7649714787281	8.50807953239839	14.2886314588913	7.29786680568916	20.594670769687	11.4153845021821	11.185522915246	15.3463729439677	6.89766482019347	7.20367216234246	28.9622224103285	9.62709821977583	13.2357321597361	14.2064962778546	18.391745227554	12.9206199617687	13.7447960148385	11.7774951164742	19.0430068414006	13.8020694080443
0.26	0.99	3.1265084002163	8.19110757880375	8.46582515359865	7.87238633449873	8.58535177994787	6.0712567667081	7.07632720133072	10.3454481588146	1.80486930813075	14.5162758727837	7.86240146837015	3.6742019763037	2.94112515091845	5.53764696582854	10.4367649061581	10.9805370671578	14.7497564997341	6.77058191305265	6.18604418153905	10.0493613916221	9.37842942691389	2.58723921179752	2.27412142029095	15.6021333112552	9.89080647697889	9.20550418538295	15.2670435057735	15.838944661427	6.41684270513308	9.00690427744221	2.84810390553399	5.61325266892356	0.940571028140774	12.2884305672006	14.5900486179535	14.129086997888	3.5891190509186	16.2790761053039	12.4781353423653	12.1871565125079	3.94353570435832
0.28	1.045	5.00013759740407	0.605135520754212	0.831801601008296	2.43477496287906	1.13528291004852	2.65035880998175	8.30458139646857	2.27419759271939	2.82005187138664	0.664509017466124	2.12257118988109	5.62857053075042	2.53228561780958	2.64465484122477	0.184155271032491	3.22693906049693	0.0606801336172057	3.43953437864871	0.999910579864901	2.56951942450089	0.0986971700635006	4.94743283564032	3.7481206258834	2.17377249361579	0.567149029934769	1.3368707594619	1.94543032610752	0.784376836205567	1.33489863377647	4.07283930544909	0.783689540742978	0.122442633790223	5.93537555934116	3.06939278109821	5.45116759971136	3.14042075224906	1.99865810545528	0.611541875012861	0.31139329594436	2.22295913384845	1.2832087798241
0.3	1.1	0.635523777515791	1.31000040676141	1.88137631295311	0.141540924674192	1.98503612308535	0.127449424988406	9.44979882759706	11.4568761170291	2.52151658120547	2.71420109381573	1.43165949120085	1.83755596182459	0.847755393016228	3.68192414845032	2.86149015535742	0.329881179489174	9.7140315977269	2.93875353551444	1.86158609282978	0.655756300970102	3.70075014776678	0.836215693526079	2.72817446314745	1.11276682538979	0.286840540355731	1.68208601134297	0.492189582001435	2.26845407985142	0.608387609942354	0.621482284712907	3.32715317153506	6.33465283291765	2.26776100154834	3.50088039359771	2.62250287184842	0.00295456748313815	0.704657838272236	2.37905797822822	11.398603930767	2.05429608838893	1.16193540016235
0.32	NaN	0.733668851443229	1.79876647028952	1.32945389682658	4.26657371052003	0.689414989621276	3.03651390795887	0.977813798318331	0.384318150358613	4.24668700007921	1.00203417244876	0.225937680463753	0.0501143571752702	0.354781007996462	2.77907284568866	0.557516719552156	1.80461578824114	0.904972355961771	1.01584442430567	0.955318759652615	0.280345992050488	1.89068102866009	2.74352992442186	1.42933114155151	3.64866867594615	0.870558308689485	3.73850081915911	0.33904566818559	1.43623971744564	0.903092563325481	5.18877301386986	2.36474965965331	2.06268456415329	1.83816285221245	2.05235877545149	0.503839071390731	3.80837791391504	0.361434527080752	1.85138353654514	1.1492033817213	1.35214078641753	1.62980323305849
0.34	NaN	0.401059410300686	1.13031564959298	5.24371991853265	0.618949837814972	0.0612178152498786	0.210361009678096	0.0540626594036838	2.24905640363529	1.7566171523585	0.217432892644598	2.37465309962621	6.62094394690072	1.58451732917761	0.63578365865079	2.83181144681989	3.11273499238068	4.57249005666232	0.569892947133431	0.680994881344291	0.193724700161041	0.880739303308218	2.25182105190281	0.892459006280475	2.53789488179395	1.32480201741408	0.776494944990005	1.8966965530405	1.4139065429296	0.772789947591655	0.0186887369924905	2.02274245897043	0.690970108923781	6.81861632201207	2.52885453156306	0.727704072063212	3.68435501848461	0.275567888230298	1.41374342705613	0.274305440723422	0.432485151939125	2.14619022300056
0.36	NaN	0.112352197021441	0.0380894983534236	1.50338805888269	3.26720817703234	2.01539987153723	2.27632777206421	2.98176050923223	0.200342971102219	0.0644035949394021	0.881701384101235	0.226858002939671	5.45459588045648	4.14320367068462	1.08540978014536	1.00334775054975	0.762890532372634	0.0633153134439776	0.308110341515772	0.0687535041509608	0.995999331379999	1.86149587097022	0.591841957460157	0.36955820898013	3.67431998978709	3.7029033066383	5.06777591226161	0.525695793642356	0.468231594621712	4.14234596572012	3.33869080090125	0.109873324586575	1.53284998980695	4.36923034129148	2.34522201716261	0.47529509142736	6.50726054958031	0.49181843853664	3.54530245026453	1.76756153521857	1.70294318873601	0.284224872117619
0.38	NaN	0.988487946303263	0.340715355623899	2.02556831725581	1.16767774019175	1.46889415999099	0.339942955633732	1.64222601989317	1.86864643276146	3.62377187884289	0.389593843951265	0.673880217472487	1.29967185705144	4.95728524471816	1.37783086105766	1.56655876056971	2.36775030268449	0.473867571459606	1.58430928464366	0.725484227287347	1.70852441215549	7.09059457629999	3.6229389095732	2.09851482833593	4.19315802925518	0.516255362743155	1.86548749699001	0.230946808870084	3.53943004589867	6.59885607611806	1.07233006862247	1.77319821641026	0.898292004200949	0.82957247958388	1.76446757924829	6.26645013106826	0.382705951207507	5.25386880373613	0.597212072975465	0.586082481411593	6.45586640839757	1.88217092110687
0.4	NaN	2.19781763599688	0.316876711760359	3.71349215333846	0.5535356649195	6.75522373607925	0.206293827374266	0.509095241616396	1.88871052239533	2.76149736300079	4.14607581122304	3.02884869232885	0.0521297279401197	0.0207335922961593	2.29140203770502	0.728588146578117	5.26419317885889	7.35571031635168	4.38534564796382	0.385257956134551	0.772589244740926	0.0983645086625089	3.98402482909482	2.17982914954047	2.69592627469079	3.89100394036628	1.00348597083194	1.45176201799197	0.86129237830553	0.625167167133575	1.83862933096277	0.63201399650375	0.310029709866792	0.346962277540434	0.227301877084595	0.105550934499753	0.421277347174351	2.84490299175787	0.499377067278797	0.675197987943782	0.49096613840278	1.51574730001602
0.42	NaN	3.89338355917575	0.0610995327846033	0.564999638786393	1.68100242711252	3.42148367153845	1.51796614753158	4.72970887765703	0.135280931602067	0.542508111762383	1.45112577377337	1.42004203277739	1.04250813922762	0.388709259962011	0.494891889174675	0.225303281117116	1.82364695938053	0.588498804612732	1.5431338126802	1.45815326670562	0.476945387335859	0.93947486480088	0.643459443561801	0.468897777031811	1.82815563149821	0.848785835379864	0.555178063214369	0.117214448519244	0.0400720090852759	3.23926550763601	1.16238861935556	1.16511939524062	3.44990925553737	1.05092605853789	0.629203677785907	4.60626315639908	2.282899626211	0.388948052076478	4.87425589863377	0.116798204861554	1.47067547749688	1.00028597818005
0.44	NaN	0.847140449534208	1.18704659624343	1.22965781554522	1.39694152158923	2.13324414871114	1.19891804872724	0.554738979210755	2.32590879280686	0.212103059161258	0.696000051835597	0.608243941402305	2.68856782413791	0.2279665880838	1.03547867170437	0.299968147245826	0.941708217526298	0.871752561186766	0.601241048258911	2.51644093579485	1.75545179118713	0.863265108659562	1.15794043000306	5.43886809374038	4.86128134926399	2.946793267591	1.26432357998757	0.433448624802373	2.52683935843846	1.37001462067621	2.54113150953958	0.294871801930872	0.356046101121122	1.89159999053825	0.011322455624155	4.39124953719634	1.91794644840025	1.38093288296245	2.421874016022	1.36892398879436	1.39527762637956	6.50690736919441
0.46	NaN	0.112935676355442	0.32505467093867	1.3695019332102	0.92503195251261	0.890460056971846	2.33059437182896	2.44047380184143	2.79277458656111	0.0340047447896046	0.687834798797113	0.584487681128997	0.567914535371267	1.05192687464132	0.580780345168042	1.26276806965239	0.298699857930764	0.407841366872931	0.0400498827587167	0.00160994515263245	0.834535798133389	1.62022273778243	0.427051869981637	3.50327373103023	0.131835532780642	1.7315367782175	0.725450180781688	3.72183592151903	0.26822353046206	0.477830317485883	5.56359754537413	4.39546696994303	2.75651276399636	1.89627842720647	0.282814309450596	0.893044277301613	3.07181972157832	0.432955614060802	3.33875954738498	5.91646207901848	2.66147880366217	2.08238254828491
0.48	NaN	0.833240835427467	3.2985319772356	1.27596939647798	1.2204187360059	0.486245119081513	0.49400906037537	0.152366195249246	1.50942576634022	6.6965200840797	2.20947559626357	3.14545505469981	1.60106245468089	0.579139041843333	0.492338012006939	1.12295315369716	0.83404046535982	2.15223405919964	2.43730904790693	0.183866624236107	1.28802588898397	0.335441400564529	0.207301351386656	2.34046979341514	2.68581383621981	2.40196721661157	0.954722243056933	1.31314866218909	1.5831647066132	0.515758882609446	1.92596409912126	3.30454730498413	0.770464277243397	0.101191414613644	2.14301827386108	2.0486900359693	2.48173299924785	0.85318216755174	3.67827599547713	2.00196286964544	5.35150143165689	4.70230952997937
0.5	NaN	4.71495587707923	3.29747020533627	1.39713847255675	2.38116022270789	1.62063721817249	3.06423859220056	0.976428440934601	0.59408982568758	0.764802557724599	1.51295354008462	0.583180365637923	0.827381276530306	0.866806037025408	3.13776051242158	1.41347634873798	0.535367508110583	1.22126098938835	0.63639628916396	0.446228057918709	0.39539109545674	2.43070298810854	0.563676478213438	1.33627170694847	4.51417622462608	1.76776080402621	2.87347849537364	2.7759555057287	1.16730660626478	0.0964112600450968	0.642776109251813	0.328725606187421	1.64047204249869	0.582413643047846	0.445605316038882	1.53044131354825	1.40012524861994	1.50636263574008	1.55128166608816	3.29096773256802	2.86422603073546	0.868257217793928
0.52	NaN	1.95811249156529	0.40392545391477	2.02906445916173	0.426647903595802	0.860074378273958	0.117572752287575	1.91494575205841	0.11857095175657	1.23967111000733	0.803452726735214	2.39898664320779	1.19661964503951	0.568146074302372	2.03950602776599	0.566313678806135	3.36141792197712	3.55900441740397	0.951584650139566	1.11976142420481	1.30352128825273	0.893187527757282	2.20341703348996	1.26157281551456	5.93795655766665	2.28165649998842	4.9221036583488	4.61171377663326	1.25469239147957	0.663734693813757	2.48446661201573	2.10984779667409	0.437404501916163	1.9708048100375	0.967187240216783	0.653450891594262	0.797606895019727	0.796605011440141	0.899493545276425	0.198873746766353	0.0882557883732439	1.07883141074785
0.54	NaN	3.301034566021	1.53546984340312	2.86267630820713	1.72674176617216	3.13423727305183	0.236398445007403	0.648232499503222	0.33193245906074	0.222934509960988	0.546960448423376	2.74032977138699	1.57359642003815	0.3906843511917	0.710745814952051	0.615924192377701	9.80359527903168	0.817876302310083	0.0903587010025487	0.872229890835629	1.62546956923846	0.286255113624671	0.863159342729543	1.7327913516526	0.274524887660288	0.0219088626982688	1.55731061836985	1.20754835133086	1.48422686686404	0.296813845260503	0.26352197320371	0.662396300026072	0.303661495947593	0.22220734941358	1.52838038127294	2.7428344081552	4.50736235885178	0.228737487387692	2.65949171986141	0.108208914261286	3.89464313091755	3.70243692719915
0.56	NaN	0.0851334047807898	1.57076039435257	3.8028416475686	2.87842632555398	0.204057652898676	0.07633561356765	0.0856611791686381	0.044710228883112	1.43832161080194	0.109334011214441	1.44895043893592	2.55783906664852	0.612665171161444	1.90999791797847	2.03271281592879	2.33105236646144	0.798167742915439	1.64418154137708	0.0398806464572276	2.99043258517377	5.0757980005385	1.02688433557072	3.12284127319321	6.17480280883992	0.193013893230171	5.97148937624684	2.30298741538823	0.744495635787787	0.762243414953665	1.09954102301375	0.833945529355315	0.0958495231860519	0.990327111704151	0.405532964063741	0.197920165809889	3.33409583223647	1.16388648534532	0.642018081724163	1.51592164427911	2.09932669868418	0.599106999306739
0.58	NaN	0.34614801240215	1.01804569410531	2.18009932271149	0.382927425750868	3.64942365554703	0.267710804367422	0.039290168747596	0.770597380412904	0.0410228087420602	0.950977867675877	0.627470533129292	0.394893066663627	1.74849041042879	0.0164183685915123	1.39179192692646	0.234129398065649	0.0957733725164613	0.11977813420449	0.106948327938972	6.63769334840504	0.595221856126323	2.20685553813908	0.0295943627370808	1.44419400801948	1.15135315281574	3.07751498018415	2.53533997385801	4.15347789174375	1.51921523484892	1.31724257367912	3.4487359701327	0.0598282532458434	2.96491229874325	0.0304507134122479	0.637054719812653	1.05621022141366	3.83387391730813	2.40610376658269	2.07210028990993	1.09799305682782	0.110301591904128
0.6	NaN	4.96283917743616	2.65203520022254	9.51006928035692	6.95086028326323	2.07686672497606	1.10506458539594	2.25803836428813	10.5325808831957	0.100873353010351	3.72831197462045	3.48257725759727	0.658410554589105	2.16107000538413	0.988899590587521	1.0499644877829	2.25331796418338	3.16786165761828	2.66916017810994	5.43394589141024	4.08190446004449	6.50716218002111	5.18177369035914	5.64665896184639	2.74512843739585	2.15716588503815	1.48793882245357	2.05262157460304	2.01489851511825	5.22985985103382	1.04177555682876	2.31779857909063	6.35021150448237	0.929512443526805	1.04762787948214	7.22914241812815	4.40583288901172	0.0407180780845634	2.28225946864805	0.4004086738321	1.602585851205	7.80955954452069
0.62	NaN	4.08773860143618	4.58008700180204	11.9036610340907	4.90057935055535	0.927908683016357	8.28091620854344	0.89659560498849	7.54450488805322	3.01630314908378	1.76124164650644	1.24029832426291	1.89025441389995	2.24137180649904	12.742861670134	1.53929825663154	3.66308986874678	4.06332463717115	2.23294107852782	1.43568427038858	2.28343213404207	0.636103752291789	0.529976196453278	2.44527112639202	2.3126603537191	1.70656799723201	3.07270252812464	1.35841922169871	2.16085732185969	0.639721106729938	7.67664748750076	6.45670011451751	2.96461172768522	1.60055628209414	2.1538006761776	1.90834827318008	0.263277221858303	3.10832398097	0.583881693903382	4.30950927399652	5.73527830492124	1.68794927734185
0.64	NaN	7.34608069150954	3.05012865254123	4.25534084162514	4.66702836898179	1.93872743738605	4.97137827347386	3.36925618226214	10.8635276643306	9.39279843252385	6.84865670581552	2.30045670871496	3.95155958374843	8.29441195708564	0.652219920211434	12.8332366431427	6.19083753123057	8.2560452807129	2.83269160331624	0.94365972711235	3.97324884588462	8.75997566034562	0.436704125889606	4.84443025186256	8.74365562598428	11.6706601601018	5.34598221583973	0.848427904415633	3.91862753869931	3.26251173564571	0.200752611102535	4.61902500821996	1.30541298378631	2.07064905544923	6.27958351770425	11.4482112820831	1.29421393695493	1.55904676934357	1.49036258717585	3.41007693518271	0.918350127811286	1.54930535206623
0.66	NaN	3.09808358331107	7.76243644595784	4.47451945775305	7.80762579042112	1.65895746576706	12.520433243906	5.88281911072714	9.80255016296228	1.26916472764531	0.709812394142068	4.69683524867277	2.77728142444632	1.13699265672163	4.29543786095527	5.75544258302059	1.91774377337276	2.58228425508127	4.48500179163268	5.13129169596306	1.75091141914022	3.96575775377066	2.03799828303758	0.601888910404502	9.01389223864591	3.12481777186677	6.77613122509903	1.88654896618971	4.98992208059	1.25776341967067	2.17435886161082	3.6976151793738	3.60900848379842	2.98652851753691	1.62936408871845	9.81017703233341	0.137235678003505	0.268047680772643	3.07385753801509	4.13674206274538	7.63318752774247	3.69484382073325
0.68	NaN	2.87041152875602	0.544885169883634	4.05387755819596	2.23100452723939	0.211415017999429	4.21748403460808	7.24517841569691	0.0828347431477264	0.373672336671019	3.8129559161017	2.01911283183904	0.13625431824124	0.306522644615268	0.655948374520594	12.088794512422	2.33952659280552	5.97186204064164	2.87157373674507	2.04662078223931	3.22560495456379	0.0168269226243979	1.30742980407739	5.23416170801952	3.86076667195072	1.7856946236089	0.463248403398702	2.130847855084	0.48666366567881	2.68702752475512	0.171476307802327	0.994575964866787	0.789623209861003	2.57713421281391	0.548631341748969	7.42601152220527	4.60278761249273	4.31739571298411	6.78804707607281	3.62452631596764	0.433789702814977	1.28314513364935
0.7	NaN	5.12815440307523	1.57311360474932	3.29401911700021	0.932829473837927	4.60007879648651	2.09996342074922	2.05669236516341	1.24342155932961	4.71555207577155	1.61411839088342	4.8966543887331	6.45238657707346	7.14382501347241	3.15079414843545	5.22077051089769	4.5660161419828	7.05469960455075	6.78509261055837	6.4869517334916	14.861718607928	3.90457037433245	5.32719729196204	2.87775580410201	4.80277688470601	2.44069104487916	3.14573219355448	3.42494746828433	4.00284049334988	2.58379536282994	0.104585991477659	6.24234550690096	6.86855530379738	1.79337178759217	5.02293401597405	2.11337851598536	5.6858666977184	0.043559789752941	7.72802943892253	2.87850076544493	3.71202476503241	6.39943508582464
0.72	NaN	0.138953128514065	1.20673650594161	0.61911318822565	2.76545614639001	0.00931621099321278	0.0911567912570708	0.240492921797211	0.12703918721251	0.472571787744286	0.571803011132115	2.78747710422801	2.7488432005668	0.0039744738401528	0.264276074743259	0.00421885320884195	3.48045711635436	1.6397825299248	1.61058205424936	1.40696378937609	0.663928837482788	1.86233986097738	0.0992705459421636	0.250445496283548	1.0363859496528	0.261611335712978	0.84482437145717	0.930098951735799	0.551936527761586	1.77055231497428	0.62855263891302	2.80416175091637	0.643721879081027	0.663172899566179	0.681931161804017	1.7877146907188	0.350126176415507	1.07418230629627	0.220976153166217	0.612118876552981	0.836349446003021	0.535271124183162
0.74	NaN	0.0328713828448092	0.515309436320491	0.00296491284974142	0.46855446016926	0.354342233993681	0.920144842001905	0.703080943453084	0.308451801809121	0.260447051725253	0.852811036051233	0.377620158419156	1.827771928283	3.32171759048614	0.671415993420264	0.4564094773518	0.708709261434691	0.729699766588159	1.21517090048495	0.578186048091481	0.101919217191461	1.23258136338397	0.125112511425134	1.20097918671424	1.39920768080262	0.822829108168252	3.4291816358194	0.405790913418174	0.449258062945291	0.0829307465359049	1.28556407982683	0.896048839385881	0.131793753736706	0.199613055002223	1.55779352439854	0.43950414270108	1.6982843399963	0.130434065543786	0.924183893814534	0.269126935888926	1.9570355603956	3.87849203256891
0.76	NaN	3.13086859385324	0.295306021200287	0.156320025954872	1.17885944720702	0.136161403425766	0.61815873936797	0.418875865579217	0.230706033194707	0.138916397049573	0.0300263193299049	2.37902081657903	0.543601635569997	2.2104783012692	0.0494032627455589	2.14223295184156	1.08729544490307	0.20035216744305	0.484096907107446	0.756737537486041	3.9736983529067	3.15353718337696	1.41402171347797	1.46365958891033	2.55062730392925	0.424577483496698	0.0440956950917421	0.656873188016669	0.8715707199653	1.69705379742945	1.69429486348871	2.75958571258374	0.255008534350015	2.57875092962897	3.45677263310613	1.98772120169165	2.05127691127104	1.80625497359945	0.549903290037316	1.21801750993875	0.97048130129364	0.444127803008115
0.78	NaN	0.446908931376912	2.66679723653696	0.544380240153671	5.25185229634592	2.2829338172996	1.02427797396003	0.618303221189786	2.00017770269684	4.32207550460605	3.27012814655435	1.79198222817778	0.694517982877273	8.59568985740539	0.16847859063578	0.19531382829954	2.38540877442599	3.89379720031045	2.90770455337109	1.09519820223063	3.43589556901702	4.2135146383554	0.413623756331552	3.07941164291727	0.104474361082252	4.03300732961023	0.247347079594638	0.261928071370037	3.75226634004795	0.169637870834331	0.932724046991775	1.38058985854797	1.87747542989143	0.578875579900591	0.864473429599453	4.22488921132126	1.68247334846273	6.85181581196862	4.28436294550977	4.41417847827396	2.71369008967894	5.75617017066857
0.8	NaN	4.8255818025705	5.70426149774407	7.44946524460313	6.61673833755667	4.50811554302974	5.0156628625088	1.29438112181876	1.6548972369343	0.00548431976258383	1.45140506078123	0.537610522803533	1.97439289912648	0.0710500531314243	0.291707619135518	0.524625392251378	0.416537188245383	2.44253306269284	1.7145793571999	0.436290384368551	5.38634990909764	4.97897852957734	9.25813923478024	4.63915992978788	0.487464887887315	0.349246495204203	0.774853216749405	2.52022472706297	1.11110637899218	3.66031917993433	3.28000316156225	0.476289213839439	2.75555009467631	11.0357790231227	9.42313498299605	14.8363382004011	23.8435643411358	32.0015737454349	52.4069637148483	58.0433151365794	95.2920964196714	120.13945918813
0.82	NaN	26.8838984051683	15.063479549168	3.93328733334378	15.9004499801114	4.04798800723605	12.3228533132846	2.56154114693641	9.86280607377832	2.7060284635998	4.08363121018092	2.0604741514453	0.944824092966273	4.92883706184446	4.21640409320559	1.29261144500077	2.64601338538514	1.6870089991475	0.912485484802734	0.806814067969727	4.71936879759969	4.0746623124616	9.37250448360848	7.324078583101	6.30767861983715	7.61167457745081	7.11966114212962	4.66111496308262	11.6456237682627	22.1546603396111	9.93309873914016	23.2282458742279	17.7709517188781	36.6311900585798	71.0798514049356	102.313616536444	126.228131728736	243.176966193169	274.192812914786	340.578717510376	425.082493570197	475.347013016724
0.84	NaN	189.646861182986	105.717053177179	64.3705002561531	39.5568610419302	21.961682972667	10.9067328862748	15.0924125027057	6.55139993663342	17.2829219016717	3.87307183369053	7.71612569822356	8.05499726643585	5.61302191968612	2.97010625800587	0.513941169406588	0.296019800007933	1.88253173856502	1.29438995544347	4.76040362692841	12.2297973058569	5.64447257010477	1.37338789214987	4.30242330038707	0.382681430849162	1.38671096199251	0.512298424434502	2.03805687849082	5.75808884801191	11.1494030902045	18.3889031905641	27.9606375700623	83.6228548425723	167.814275428889	256.873460796066	372.052459204635	519.75281514761	572.753633291486	681.207408894125	805.42434190604	854.100131981511	787.15785305038
0.86	NaN	403.152889943701	333.79333780529	258.355547810511	139.702173900597	55.9628837945838	51.7738967635173	28.4976708555127	26.0933480104206	11.2512780658028	6.90945180143268	3.26246200126343	5.66259471091388	7.05525717792436	6.91023421017095	1.72663990307863	1.20570805995254	5.03067789477312	1.22175644328128	0.77546025409726	3.63239277473677	3.99439671961592	15.4746506445752	8.64532521747576	14.8443379754583	5.43737191335114	4.84351600117885	4.00064274116766	19.9378294612932	23.0663295672461	41.3822512116232	75.6531871643581	160.720188413034	312.413710815591	513.356000035637	583.378541061771	788.508447946208	912.898083157028	842.201931189868	1070.53060362021	1198.79403484631	855.080147436157
0.88	NaN	787.018541735872	710.080096796843	552.251255086916	338.623567862874	196.917039421757	136.571282801686	62.9009388308003	45.2288450527669	27.0665016761135	16.8919680902538	15.5723778713719	19.4275952610688	20.0347902123014	10.95550775534	6.27573747934265	0.296812709711511	0.184525030693353	3.06505508499498	0.528931449875437	2.39546130516357	4.14993878432721	1.45174461265966	3.16770878265087	1.50487318298973	5.78861863077676	1.41456992337256	0.787290450065525	11.6697654114784	23.7269260387494	73.2280473136527	131.922987576059	266.53812508321	427.411254143265	693.005154117217	954.413759229036	1162.5118581605	1149.7518732178	1218.83914348402	1270.66817035072	1184.4079029056	894.706346581542
0.9	NaN	1025.12574379413	901.70080653816	845.802969497871	575.19652927837	328.742991360443	173.010707391013	90.9972855047615	57.4213342998422	49.5709382542495	20.2086128029097	27.3431689233901	21.7433197350808	9.52209245152579	4.37048250243027	6.47563871625462	1.15322303625291	1.32048007776207	1.57509641080523	4.81758219280058	0.63760178262375	0.394394676352176	3.12865661866561	5.41109068970497	0.387267274694707	1.48915050707041	0.343980701376056	1.87503132217438	18.5985374881624	22.0450173463224	60.0579997789872	176.511449949029	286.38196869391	526.358200520809	823.232490555641	1258.05409066477	1294.57275982557	1209.7202096504	1282.85740135618	1289.03575682305	1251.58320535961	820.442088966358
0.92	NaN	1247.74627287427	1041.55935978769	962.771943255475	791.617918062497	539.860970808962	286.040627886627	164.29461725236	82.1858907329002	70.7772463216885	39.34213144624	21.0817818510032	18.1317646883684	12.8356357194081	7.49658917989644	11.9452937922767	4.33854486105379	1.41486140683404	3.5804060220077	4.99652163541133	3.80354353084159	1.32285098996195	5.8206864882502	8.85698598762361	7.94222342753795	1.18194573201078	0.925256676617447	0.578445198299905	12.9821751145239	18.5115035996214	55.1270149818	146.100733040787	304.95634757619	418.845091466888	785.637672608978	1200.591831413	1435.3431908826	1304.81358954353	1232.24152047176	1134.47376541446	1120.95122057912	874.285700232676
0.94	NaN	1483.56248463987	1358.10067747111	1242.2241685826	1010.63496553351	694.839808816802	364.372878843154	203.480732276742	99.3273231605794	48.1534843518146	54.7676264777302	46.1874841457798	29.7306476394865	2.63959396241766	5.12413257487314	8.44902674835969	1.4492709531696	0.882155463646123	4.52583197012768	3.79686436394222	2.00859965561772	2.16875722102105	7.09723363410234	14.2406394533552	12.082538039742	0.201339162059354	1.67777635260427	4.07709611474472	2.52298762923541	10.9021791212367	54.8103657737097	103.096518480163	214.592013350712	431.599854397769	614.656900262551	1120.75079743502	1307.35366593464	1241.58728747513	1285.10416114049	1244.96930712325	1108.34394349945	829.290342357807
0.96	NaN	1250.349877244	1208.31857307683	1090.56310210489	1082.75700416814	831.29493512782	529.245169550551	241.850434547197	153.101439024416	83.6848021890391	67.289045868492	38.7706568392063	18.4261886154928	6.5388355260714	6.92494373851469	3.58004784512331	4.59692925356394	0.728892383144878	5.15507555287297	4.21460626359433	3.49792688188702	3.72804354308363	0.433166928517294	2.4280667744782	4.91566676346039	2.85122155456019	2.37764205081183	3.28612843758335	7.88507331630981	17.1719054261481	26.4355999190604	70.9666257871784	219.686194024952	304.275050752113	479.454480459341	755.502743486459	1145.99958092925	1227.29754894541	1025.23194672562	1028.68881581329	918.080357497878	744.925710637622
0.98	NaN	1354.34194857938	1226.69381888408	1316.80520434077	1148.229358397	871.9194161003	622.391813065428	425.597737334827	150.592089984674	83.2984490179836	119.536720183365	51.2436317795137	33.7059467725503	26.0355099335179	3.4188982829862	2.7192057892421	0.526560634327248	0.398069760145825	3.01217125088552	4.70047769900384	10.8671689944124	5.32936995537815	3.08767469087376	0.853818790948439	9.4492580109005	0.0550056911654766	0.238422519670998	1.1156577743606	2.13620455015232	4.00698290786784	8.3281859112213	50.9764300235522	134.105843559056	245.165930887028	399.268294376672	588.638870900916	850.484973754614	1026.37881341029	994.882448522066	1123.76984205895	989.920489519204	736.564855443061
1	NaN	1131.51969884469	1061.3385015565	1035.81649194721	1012.01147509802	829.25987057629	752.723493066563	406.003359152758	206.369557046206	104.831207679882	83.5279471141731	75.2400073045753	32.2268988159091	16.3338797471624	13.7316732145635	13.6107831417191	1.4986822521603	3.18438505812914	0.0315468905025623	9.15702616732878	3.16519584278099	2.33653196438825	1.36133699443724	2.81974022918809	4.89031963995131	0.448007602936123	0.947754411504564	1.37533250975561	1.85576847363542	6.40173843779764	10.7060260777027	21.4233048500981	78.1454632654352	101.792447863438	262.51775903478	421.03449279062	669.043863553331	849.937141293877	883.094434878519	810.685941442722	750.662965295155	654.032486384945
1.02	NaN	893.493497056011	1159.69526425292	1168.51812759557	1038.73036473286	921.354214907498	746.405593722786	573.746066806377	297.723927262431	120.029596093774	90.1557552462467	55.2427523829409	28.6114540404066	21.8432795834165	8.98768344863206	2.02200117031063	9.99568202169925	2.47569591674629	2.97651650258962	10.6750638627964	16.3181272239481	0.357021602400079	3.8348278267767	7.77999527845399	7.17879884111523	5.5280063779092	1.05053124409758	0.137683121049757	0.739510657499536	0.706098329456878	3.1294438392137	10.7110317379577	30.3762907062792	103.977310855219	162.734971221314	220.0072651006	448.31210028142	659.004966104394	776.729379788698	816.71365121891	707.580148090172	645.053937039706
1.04	NaN	844.061684362617	946.216562437548	1030.42788697663	1009.78527916889	892.859366474801	815.759082806933	561.38631648772	337.331194080145	155.950466717612	85.18553264342	76.5743852107099	41.9101299342339	26.6865562742295	11.595375496009	5.04808656258001	5.91346195402395	3.03779039083186	2.82763567311408	8.24834473356643	8.63047386244363	7.5724214048054	3.88860420948253	1.22309018420173	3.18846005811748	1.34707481165549	0.403494440778408	0.410925731944247	0.242674953056841	0.312859821899462	0.985752203738258	0.921520045069987	11.1553104763398	35.9605077017388	87.2637086624225	178.259794383949	363.790483300955	564.233626489002	607.914989220909	677.261090623964	689.045133931725	621.889935333267
1.06	NaN	687.010295641035	772.229162696283	910.938758685881	885.008610384274	734.856535729541	738.693354261329	571.407195043729	410.795003469355	232.684463456704	107.84241248144	69.474515372597	46.8870863938533	34.9865959563533	28.0337004430767	13.2866914554658	4.65356810939397	0.729052345159562	4.47379167964567	5.27337243421276	5.89385354599403	7.67467150356792	1.79874909562376	2.45242860793373	1.56239947195592	2.68617034128306	0.418906136756858	0.837897883471939	0.683539789236925	0.539288813737066	1.31800056597567	1.01726257449095	3.94312026611899	26.8459757327627	38.3284852139058	84.9196576680621	196.628578393066	317.080466014607	502.708574748947	640.410346902787	622.259279819882	540.060164629287
1.08	NaN	496.31891483916	706.843193449639	876.028192926383	939.663486290779	876.41329717368	823.881761111712	672.821484659057	437.610360069775	299.94706287042	121.965051993443	93.0777693467809	41.6210118071601	38.7096519517616	21.0369251821346	19.1398474726439	15.805536617895	3.17882799118156	6.14303431170766	7.99546637549541	3.09892231523439	4.35506636991469	7.10524446266634	2.49288929136245	4.13454743228385	14.4171473241451	3.18707515601933	1.15090573586423	1.89559783961645	0.429604013617469	2.0082003653267	1.60972349000973	3.32553615646681	1.71045780760193	18.1173484213932	43.7780465416286	121.62511181729	260.104129843817	422.090038324463	569.546710866224	738.18478687082	667.475806635999
1.1	NaN	293.26597835353	545.697533725909	768.787823584084	803.031132863461	699.260294683019	649.774773210158	618.156216488883	583.597616203947	329.821525751982	146.934565948346	100.688117677588	56.6354057555134	54.1402456387125	19.2805369036633	15.6676496703264	7.80183397900679	2.278945606655	0.572669576716637	2.70914397765889	10.1149587507737	2.35468980227049	4.51635317522735	3.88143089155275	1.54893443911726	3.93151742843428	0.702309331868869	1.91817490063822	3.96631987342941	2.46240434476177	1.64337552176323	0.130175710825583	6.34212506017974	6.63477296376373	8.85155298893665	17.6203094955359	81.9573661025602	196.507941313994	352.790630926923	495.414862397578	557.470653010676	480.092755953349
1.12	NaN	291.089436936793	446.575999253675	770.394825521062	786.026589055856	920.08378268223	800.207194108405	610.905180130656	621.934264369495	440.938771257054	205.798863547742	134.370395627305	49.1562788095219	45.8945988050475	22.6793804276708	22.6214396519487	8.34896263841336	3.52232507597209	2.16503136658095	5.30482942961937	3.69464445861237	8.83859016816539	4.97306243785625	2.46647914958861	2.79783916248612	2.15566460532589	1.45427609483106	0.0276865757174444	2.58123233350775	0.339233928924625	4.09215388759625	9.85628763367665	4.84835503913263	7.11179529940256	17.5787096199617	25.6460461257073	67.0512528131593	156.386798585782	227.706484597795	415.513963401154	618.446927223334	689.348420373932
1.14	NaN	208.171163532171	347.662673177913	631.80415608203	727.281122316133	768.386058790992	632.62794660568	610.924609081225	587.56679155193	424.138078347603	232.486245070854	112.309194179191	61.7180276029743	66.9259569292741	25.9247413838981	18.8580647493287	10.5209282671828	5.40622074812401	3.53077259186703	4.7218784390276	5.92260591762921	5.61152924941216	8.97524824329475	1.86945055731365	3.0275478403841	2.62401390388675	2.53244184248461	4.28767995659114	0.777283939056248	2.82273126985341	9.22826989394952	17.003828992947	5.95033673714864	13.715643816308	8.75807439747836	15.2094678650621	35.7827734033633	110.428482735111	174.571040494901	415.377444101713	556.01165392287	673.884305359668
1.16	NaN	144.259372826006	242.831117549478	419.619407559826	653.894446173117	739.70384944916	734.738662400108	645.73545226007	601.320540695043	519.728096857382	348.352312112672	198.507496968608	96.9977804123081	58.7520185272512	33.5174839537833	26.094195987374	18.5553568828968	13.7142932037778	3.20557720221579	1.0524230950723	2.52795307549445	8.1161144104139	7.09807343355596	4.76071474872535	0.673363972666497	1.04206932157504	3.56456428405072	2.01102563234594	0.0804234673036075	2.3941314505842	2.78971229422689	3.98017919705111	8.07121219656284	14.3329478842376	17.2686294202443	26.4514031463771	38.3673707417742	80.9452632575864	161.573506441943	300.237818509857	520.503150744893	659.617083786031
1.18	NaN	117.971765687075	239.499310449848	444.957494762381	596.208464818499	772.804888829578	785.091001044186	731.30693670929	611.384296153072	608.019062593945	375.57897764961	219.223607359395	94.1585776087822	44.2553748494233	43.7307523635308	28.3634097365366	10.8298480527412	13.4138332963134	6.10976494232974	2.28519300583531	2.55265888231328	1.57019452715159	8.29801787957692	0.271379820465674	2.07791784797467	3.2010789378087	0.211071257954317	1.12829761852325	1.60214076135382	3.2238436470348	1.45842861006127	5.63465052632315	4.83714660231281	10.8327958437857	17.1717571768646	24.9791992377695	30.3621131389661	63.5167616848347	201.228142646443	292.21195865748	516.434243816787	677.475857911192
1.2	NaN	81.6422384888628	201.18417243426	372.830406303276	533.968584054688	728.59627072031	682.24394472838	576.646024144196	532.380277233644	613.153856981703	507.143424663822	299.143330451892	122.540389741348	79.6756582781848	56.3016595977634	34.9778390193006	18.8638479120566	6.12314411608565	5.75820744882236	3.2190228523501	6.58984537392551	2.7189542977891	4.53851830270997	0.764399428238042	1.30327808448235	3.4800572951429	1.86344101784482	1.03339563453821	0.408170318115314	3.21967901429167	1.25727328821976	1.26607326067735	5.87674839050488	7.52560313519164	9.60952010755146	15.7365912275192	19.7450202512578	51.842113836665	134.385199151666	267.61237512897	399.108341928209	598.779301763544
1.22	NaN	88.4549476269403	169.316863312234	341.403680576843	448.147933966731	740.845133304439	797.777833659933	769.407635632857	633.502416515921	648.716575701769	552.65553003452	337.336013618561	140.031157546124	98.2522554192635	67.0963953003051	54.5347705174215	24.236540142836	20.8139225176811	5.74583427859834	2.99233916138954	1.668209099425	0.489755288915514	2.99037277633863	0.364293718911475	12.1353503799742	1.59586753413694	4.39051973428651	0.593197163932729	0.490151589910623	0.256797958742007	0.791901306810811	0.18551750515926	3.62681337169587	0.748910890723582	3.9738877649761	15.1444099544362	30.5416306965463	68.4475591168823	127.922017106857	244.286885603507	347.123415960994	543.396463839244
1.24	NaN	74.9049706983319	116.926615025239	281.925632189233	411.562018155916	641.385437489926	740.84884130111	638.096279955644	589.136145694967	578.640821398848	576.036170475187	465.847317248972	256.500991076248	112.035333432854	63.7048518570115	49.5887612001171	22.0720530343821	11.571081571791	2.99904677108562	1.18856737998441	4.51327678021141	1.2118792659186	4.32750549204481	1.88264877687665	6.23218460611526	0.0531721023188964	1.49334189144504	2.01998086091436	3.8153061681901	2.1059717616184	1.13972598269346	0.45628476530539	0.2528406854303	1.38643418314018	0.712662940662963	4.13816337704759	16.7910775061667	40.8250114816338	102.907235699804	177.43778010199	291.077123745724	453.621246890767
1.26	NaN	61.9200774188807	163.50598176	235.518215611156	277.882731444988	512.292087614804	712.809414956416	830.907681003452	695.100780113043	634.474324414524	527.536049010563	552.419105208756	353.592331431609	183.504630524467	124.356337873669	61.8472029973528	31.9651969822952	20.2458632638141	21.1475581879699	10.00180988277	7.24434510402585	3.43156810956974	3.23795600508869	2.68177764054158	1.94080133725356	1.6892791071936	0.0349339861934059	3.54629463418441	0.0678590242877644	1.6901885930288	0.797777492257207	0.692577192374067	0.8092582857013	0.27402366264348	5.01894967567038	1.71521106042456	17.659936658055	34.7459058289167	102.307259382585	166.205008344653	227.052043045553	376.767935847705
1.28	NaN	44.4698144628599	107.547621186603	206.927922441763	322.133347998128	456.500468335003	714.069097563601	768.97959831237	769.638886184966	611.271458744856	632.565684807559	655.456186047441	367.929941911986	198.231704357972	95.6234273038491	54.1719863036357	56.4443649250351	28.8295834647325	23.5691164027916	2.57667479821429	1.08599391969451	5.38439338893961	1.91362864840051	5.36935865065868	0.622928963018833	2.03581721855626	1.70777914729147	0.0104478848433623	0.94760770198026	1.16025390950357	4.86610325958407	4.60753878726662	0.0991035055231132	0.495371401929215	1.81570821508605	4.04384437572923	18.8000403820272	31.808625711389	63.8813763209371	153.981485747943	262.626168034381	409.257561266082
1.3	NaN	36.1926545669735	97.9142515578842	163.731065290754	261.683180655211	336.173342246115	630.088676226315	811.587054263343	761.855043030164	637.02921112164	532.009919143616	595.685270981933	517.583585508877	291.838373603939	102.47727869107	83.0872109068339	41.1708694330934	36.5409198231851	33.8560763559044	17.5139475025426	1.09032149144737	3.2308517004188	1.99611755904495	4.11875807511884	5.21081062167881	1.20967580395805	0.0771090755110834	0.0147788361467528	0.0936255820417019	1.38090898752508	0.679474182004356	1.49881586274664	1.95335200813588	0.3321165920122	1.11354558357686	12.6910914127748	13.0271189957564	20.875935333239	75.0679580242367	167.7314707622	208.094155716969	309.108127918812
1.32	NaN	18.7500167844203	54.1490215958828	155.802774724335	219.130301785921	388.457269353746	554.940119650861	791.527743574223	834.647069741389	669.354629117322	632.641988296304	650.22722046721	532.08749243089	324.90722009246	192.129565927999	96.7268211435154	91.4257774733587	28.1441564301192	20.9334250043341	9.85849540157466	3.67295070811458	7.44376985630216	4.84623403229609	1.0889717672102	6.91613311126809	7.36425388611783	1.6566913906155	1.23148023048189	1.73485210025763	0.700578778854881	9.26516916933648	2.86813915384004	4.47204125700586	0.328969599466815	6.10416862890621	13.7769716532289	5.75526066522537	26.2455617787086	61.666738747826	140.412957330277	244.556619773451	293.575460878016
1.34	NaN	46.6183922926687	56.665915611963	102.832134900344	212.056048325369	254.731879661247	414.303067308352	634.357464134996	803.709943274613	600.226117801465	512.296830069004	611.417140973758	599.580041267062	411.721192444706	211.934393893614	70.8816114823459	76.2023773784807	34.7598315230259	30.4845536422672	19.5819105215445	9.52934699828939	1.56083093280403	0.819754795466832	2.93666813915186	5.53206120419633	1.45008687411317	1.26159523625249	0.483321565139607	0.566088737503223	1.21797872373209	2.43747769987289	1.12267163844258	2.07898176455626	1.74579579091901	4.48506640705434	15.4586266191775	13.9511057535734	22.0715262735748	29.3284524353602	107.090602989913	137.816635416092	262.249487021004
1.36	NaN	25.6558432051286	42.5627207551758	120.006157751176	202.374763833781	274.998716451577	402.054802404737	583.676852758573	806.626788261196	803.067148145799	677.582417289937	602.136974731794	602.809949217317	489.40614413466	259.463799753529	152.022270454993	86.025024343275	46.6730212414009	33.8969394769191	37.0911298588167	18.2667853751821	7.36427743355077	5.13205701874933	14.0404887261651	4.68695051407988	4.94014023692511	7.54204829594318	0.327803103411329	0.329863710860454	0.0547107896714554	2.09852744822341	0.578879216236485	3.72700043835722	7.7279495450147	4.11834938026022	8.79361718487051	10.4111120070328	16.6323953723636	50.7088197224724	81.9339637677136	152.201175353252	206.993061086061
1.38	NaN	27.9267176981081	39.3161052300335	90.1718269982892	159.079240239054	290.61339859665	359.564582982708	538.51862879806	742.470222542833	718.404599252288	674.974526628571	698.616965434445	613.106477116601	517.597185612851	313.325394753055	181.157355520061	72.7293528408715	78.8666219461049	37.5401088390928	20.9056539555311	20.2964016197674	3.59572042021331	9.90327105787006	6.03818495960956	1.60445269739797	1.82008159731566	10.4089106649655	0.554663610919253	2.4881593466465	2.31724189351888	2.33385696386963	2.97100622917289	2.19587922948077	3.49699195533869	9.66609067316168	7.44361392858154	18.7002837919745	12.8083981626276	33.8876839385835	38.12622739111	107.134539017927	215.924994429812
1.4	NaN	12.3673140624926	43.5589733508347	70.4548424912893	115.234140442561	198.244673179777	273.078092475004	336.899661054813	651.31498663648	771.918247201826	674.071319926034	542.035732800988	526.58016535809	593.149051988575	417.108428858866	262.491588995159	144.38346928336	78.8569763645985	54.7330765425502	30.9477097632828	14.3303722074676	18.3826821609205	0.83420725610847	2.98769889094256	4.43172150235585	5.49141943105046	4.20669632507372	0.716335106724506	0.833755317563247	0.212133429361176	1.79215379770404	5.986066308612	3.72460216583157	7.24687729902816	6.19527826193668	14.7313747426176	7.56547298021918	20.8332162401901	24.4501343362485	38.0301729270114	97.1417265389726	127.316629543769
1.42	NaN	7.59486372823172	49.1738115922965	52.09348891795	115.420378811213	200.682020617908	261.93723836049	393.843890709108	523.172817948183	750.261368292769	704.902658714088	603.821156039038	612.303758173135	589.328726713464	527.507760223009	287.623644325243	143.800099626569	91.76742501654	59.6469017386121	37.2969440416265	23.1099911509854	12.5344763654568	11.4888949270924	2.02964281354518	8.53248216810482	4.53622621112993	3.7025884863588	4.38344578733649	2.68034485158472	1.62050669900293	2.37873929446888	1.68740152645628	4.03261027912018	18.5746660235018	5.47395503841987	3.39122862287927	14.4198089586777	10.5659062054398	6.86611706643446	31.2513569820075	66.1804923163782	147.129529407364
1.44	NaN	8.27237022874885	16.6809566812553	43.0956560715039	86.7431883151214	147.499362400262	232.605756845997	263.245482736204	384.722693045178	661.009474858972	709.494220152295	638.862453734968	535.890775253611	511.82622649049	536.889917300139	372.891970029202	234.663451949882	103.405602788183	70.2882661075316	39.0997537064863	27.929589643162	9.34740239147292	18.517488706271	4.28618942144635	3.27058981883363	2.70862492121844	11.2898175288246	4.77015869250529	2.90233532732512	1.72415349624635	2.33577427989611	3.3407486456986	6.9692582017902	2.63853815699434	9.01637466794292	8.80614328919557	4.58644402636702	7.19284551884108	18.654676103654	31.9319200759528	53.8122872648613	102.549203471645
1.46	NaN	4.74157274765053	23.0722016629893	25.878255375721	52.125887058521	152.161196343063	182.580012744699	251.404120902865	459.631611215174	534.852682206139	832.446304844067	672.829622851885	600.390223680388	583.65649898701	525.417655451506	459.913650403527	237.702023361895	137.824360193896	76.2557619697982	46.7101580227384	25.4251046768489	27.6923254807749	13.6487395739783	3.64668237770358	7.09840944965304	2.10080792783158	6.03406145556992	16.6972068226202	10.5488092476997	0.177561558560807	0.350380752095781	0.686550318031336	5.17498389467529	1.8898108474694	1.09566296157843	7.47730299281563	4.04737807763673	9.50240082251176	7.57724359959076	24.8699788586774	51.6544939963348	81.0893375724133
1.48	NaN	3.81728421200236	18.5578209759868	24.9550702129093	55.496459925253	101.687027155367	193.000496812689	181.069174420561	316.375855937566	547.289647736365	685.646915980762	687.722372566694	542.490731814843	521.439036530136	520.837686492582	482.448397265411	325.127644094143	165.971882338752	104.686847125264	74.4832354811518	30.7985592311457	18.3952486035064	7.07484129301851	15.8263578011536	13.2419612352505	17.0448051440911	5.5850276705036	11.4452393336435	0.79588736144444	1.23074575919708	1.20768527522835	0.162092388388113	0.299828100246871	5.733158728082	4.63388848804772	0.545976935748637	5.11233740667244	4.5440882747928	4.52057042292246	10.7603563692567	26.4153188715027	58.3735868868406
1.5	NaN	3.74259980050563	4.30734582041262	18.7565119314377	23.527694209183	75.6540386094901	144.934616641055	191.215308627847	254.826676174476	415.275500079151	574.479285850347	781.823237714405	609.622604064551	627.94581091649	499.354609131979	581.519486969122	382.68770217402	231.182031590826	121.346644798041	71.7786410084344	34.1368786037679	24.595507408579	20.0245862120987	7.82147514753023	1.24741507485334	1.11318754893304	3.97755198971027	7.83052847469538	7.84047425011087	1.22361899671913	0.343110286799108	0.449527096616519	0.17901456477456	1.62241446723828	0.901539096180162	6.36729365034971	2.18790756363954	3.64506418682599	4.80393327559742	20.8891036807672	28.2115449784864	52.7438736883164
1.52	NaN	8.6616566937107	5.55757285320259	11.7125621874378	29.3552665248811	57.4659332622716	128.782932684604	174.377383372697	239.822040351486	347.274203221539	547.040808957244	709.167023062799	650.007700909178	582.462438594216	575.364987408533	489.140410060944	388.079781286848	281.810955874423	132.706660616676	84.4610883065106	32.5644170209352	18.981691956992	18.4785411115086	20.2066490943923	17.0213632105474	3.18670892090654	7.72273185673228	6.03403705622655	5.65677619777545	3.13797698022936	0.329640052634506	2.05929736279989	0.194710699934975	1.6364893323356	1.84030258844557	0.535653790178495	1.25215137919268	0.179849046037883	1.53456065779068	5.3172863601865	7.02821339538113	30.6401196256179
1.54	NaN	2.51118379109778	4.0014620732833	19.2510850262219	16.150835318031	39.6683822110061	59.8266274318967	142.22090995272	152.126428298612	249.014498521287	428.808711170444	660.391423092536	630.751724578943	596.137821771805	555.356353119583	591.773127828927	438.727878479842	331.849101784484	261.745629558341	87.4155474423255	58.1455010080514	20.4988717110577	19.5467758437229	9.23386817818231	3.48106194252825	13.0408726633673	4.3898465234666	5.0326806982855	5.89963537639128	1.56047157953322	0.29267437346188	0.0179097761427556	0.452348742251234	0.387949756328506	1.85975127183018	12.9781203113113	5.59538047397234	2.5225857071075	0.672132996699523	4.58648769413053	4.10544834948458	25.7525418019528
1.56	NaN	1.07852722862503	2.4192973448158	10.6058486466535	11.5779484925311	22.751199396628	67.5433337982562	122.560505520403	163.950923556896	226.955028724835	430.100344225439	597.750994505192	683.97636897739	633.725930188269	597.3750417407	602.287012914519	512.411632733312	359.34264192804	241.258190655439	136.489259962868	53.6315887457584	27.0149937746469	9.0698702777042	31.3097460207269	6.91221247010607	1.95059277352583	5.70089497903353	6.1721135094336	2.5263219667136	5.93324624473863	2.64051322124804	2.87769923891982	3.55750003180823	0.531421912593471	2.00826590791594	3.66207105867283	9.77423941434612	1.81907277537662	2.94740672621071	4.36664042249371	16.2754545017061	17.4131749379053
1.58	NaN	3.96459688842382	2.78072449053962	1.0728434097928	15.4298479120924	24.7016839491631	24.8483026397279	98.9804899355795	163.213411167484	157.418968782098	299.549703271659	566.012882611201	623.042788061103	625.448346248164	540.38470102783	564.920759524463	512.008792349663	470.455621537412	283.411301424866	137.937530535903	76.1807328351825	38.2334373030435	29.7537420694489	25.1764010302167	13.6708176178816	4.08669978990054	12.6718988062395	6.04463698816054	6.23028368069844	6.91831451163472	3.18503874719225	4.46453441036388	3.57333104108555	2.5249233095101	3.31626956047318	8.37074341672541	4.56571907135624	7.38967336242672	2.11881699649353	2.20770018585301	7.12955494250361	4.1350587652174
1.6	NaN	6.62177720119734	0.21091441821802	0.578023384764502	18.3009484927434	9.71667924188355	36.1610463109103	82.8097619476838	114.787997482397	175.664462162827	255.107209727567	387.845402583545	594.350105688437	696.597865873955	625.16711362443	553.724894720227	551.333902406693	455.519147246994	318.596916490562	181.752240107918	97.1306493092897	57.4780952952821	36.7545163334208	16.2591951145876	13.679789138709	18.0312726666701	7.48103723704854	0.930668915557883	1.65109646287144	4.20384559038192	4.79427578152522	1.58953491161828	5.05049868303967	4.32574369221298	6.44093080662204	7.65711199314647	8.86909027944652	2.78321226667883	0.65328409457547	0.253560182368265	10.4625561927441	20.9196556526443
1.62	NaN	6.0138450385489	0.7278883146641	5.995953715708	9.10936693616941	11.6919950492702	36.693383707641	56.8386703647429	116.393488769117	159.983461381209	217.929104756395	342.760365583558	559.085473475637	650.870460178373	572.711941077149	603.691202907717	553.824747786993	438.793733787478	332.651739973618	245.175588555225	123.752889037318	56.9370004224802	25.433623758593	17.8000673097077	15.9366134137707	18.4364399581099	18.8691332319898	2.37010714426638	0.976539511498695	3.94105961207503	0.264866724995104	4.06732438402707	5.54118689509095	3.21911516128323	2.50288450992175	3.01932392822038	10.2071961125689	3.39174284766767	2.76484107220692	7.10917347540191	0.936419698455721	1.17957254756018
1.64	NaN	7.20936226841641	0.770781230404838	2.5167661323543	0.155009356365367	10.6869881966416	8.88265524260591	20.7325498763039	94.7796880143527	134.41469642896	161.747704518488	245.934034227071	417.678196544769	569.840484309865	576.42918969956	586.742287886016	630.71587462879	469.427450348527	378.671418591115	276.565081205512	138.261347726831	93.5118887819635	21.8013790389526	14.6508821659676	39.4367118472369	16.9559337116995	15.9096216209698	4.02051827726667	1.26834238578594	6.10442285580094	4.86806242463187	0.970751182535368	0.290893274459079	3.95442343944201	5.5879538025869	5.17789905957166	10.6712255932487	9.61460299974517	2.85855106310697	2.34442515662269	1.91535456876157	1.27307560956224
1.66	NaN	11.6036536754664	7.61051354906197	0.296496132081933	3.03351666995446	5.79249223411366	6.14949746444395	18.2085472531399	56.777452480334	126.537431341503	175.026626986859	271.965381324561	392.407854791477	556.259339275502	582.755992101581	612.451031503206	570.876469168879	621.031658475095	442.495866272798	286.342165216069	169.904044996779	108.622098253873	41.6040415112847	29.1802567969563	19.7046083199619	18.5172488738999	12.5362407109595	1.24472705989885	1.5016261343042	0.40772866422759	4.02953433952726	0.624050759534997	2.41328305160242	16.7247447386514	5.096724416561	4.55763585752396	6.31792296853186	4.76510910265389	6.27913726206815	2.67025178142752	3.76324814781695	5.00582790159985
1.68	NaN	4.08648421677406	3.52956678866667	2.3388077107071	1.40266250589113	5.15954740217636	6.49239957526035	20.2939790828869	34.1028412125834	98.9378090415271	106.655357295319	179.944844199098	273.86442457419	444.406666381889	540.518674692875	544.704044720858	546.18544779223	531.40089195716	364.240851085342	334.149564332235	208.435848546605	80.3684906268129	87.2853601221575	31.488473009845	22.7125632421403	20.6830045084266	30.2127842689481	7.5286358649633	4.28536107430327	2.26772043676233	3.51775688096088	2.73943671381116	2.60237751843448	2.03781698432201	3.31298479262209	1.80522735536591	9.90924452318812	11.4953248130851	1.97921505539959	4.54352983147256	0.280543637116483	2.9953223219654
1.7	NaN	6.71750731671934	3.48154304913975	2.13750430956103	1.49984833821111	10.7737780419747	11.8377155387888	7.29876875841792	41.2925599023711	54.6460981321292	99.3499503559971	200.133279010901	263.577061681998	383.958506209023	529.332104077068	604.457777071317	578.238756418648	598.063109595058	539.646132833786	364.922654580224	252.091243035162	195.182453326204	95.1579463319197	43.5150376401827	29.8123109123011	32.7960661682342	13.9609006178494	10.1299573800913	2.33465968851362	3.76859535998754	3.86759696319547	2.81222259813117	2.78326726407314	4.4242254561172	3.49958264068777	4.83248350487988	2.76787441200837	4.63107704014205	9.46732368747373	3.8351085337431	4.4035855284943	3.89683218736846
1.72	NaN	8.09014599498976	5.25157877766574	8.57909299585609	3.11006383483369	1.1459041060368	4.00900205387769	14.5872817253371	30.7745923208515	53.5715021429246	108.72791203881	200.331658671369	217.43210221368	300.557898146379	459.662114073101	616.602886578706	622.886336047296	556.262957955831	486.247376143754	363.932967375377	322.941372794407	186.407283621747	99.2714397162486	53.4346350957824	38.2492853476006	24.9953183441535	24.6918306824921	12.9274670414706	14.3275201842633	3.99171023305445	3.67215844758043	4.48402405316331	1.99005822818985	1.87612221488178	1.82935403946535	6.26087443608996	3.89951366174271	3.69803744923346	12.4709821440414	3.79659427229147	3.79189244432026	1.21929357861903
1.74	NaN	3.88814009370562	6.42713686549648	2.54548173698767	0.116251559690749	10.9264075735798	5.49140808325954	7.64239420318718	5.45270922864075	38.8460941692937	74.44938892183	119.709553410114	210.011054471495	254.661299660923	439.823187120471	569.552414377645	597.883133557	589.515837795114	567.573617836385	377.346352199939	291.756145869018	237.686321681611	105.253632027498	90.6181054565248	49.798237115189	24.3408334467815	34.7115004809225	18.1402630627694	5.75149550501047	12.7073023129607	0.0413884656494503	5.81263998900218	3.45631835810687	0.243674910177229	6.08047401225341	1.17695795377644	3.90607757757156	4.81795402402448	7.26755316527754	5.05384698073243	2.4178634224235	0.800057016473142
1.76	NaN	5.27067584353864	4.32918503863278	7.05675011994213	2.88996600883057	5.40818027999715	4.1611094168748	2.14096959037676	7.33744445239827	21.6524539324159	70.6704781070302	92.3792140106461	194.976070750761	208.430610320371	434.303476171282	521.059561266604	595.603086089629	561.44503204673	571.400402155895	437.356768019624	361.167021309498	245.678216019645	156.395781256396	69.3751607302399	35.6870359597512	13.2235461273995	33.0311224149823	10.7939260807562	4.28293172894372	5.0041726754146	6.63940611805774	1.075026266649	2.698764748164	0.398182155290046	13.106221121088	0.960403221320224	3.0666315944783	2.4714886907623	2.55288270686533	1.25153819218163	2.75337582418212	3.89584511768391
1.78	NaN	2.07847184691628	6.12697033906976	0.0217812826234461	1.57696323644104	1.25544258883896	1.88177993496307	13.420704949076	11.6912901161077	12.7244620832094	51.9916530719733	75.9249638223201	135.803970466095	166.725135682746	294.073111392049	423.227635525468	532.772422074696	543.853114529658	474.289797074627	426.496851661325	300.213419019772	291.690799839799	221.087262759062	135.54930996999	76.1073549086915	38.3051683970635	34.4568019433485	22.8491719898956	19.5011136477482	14.7316015733474	7.58846327218648	3.32656913248856	4.73883036457095	6.86222836584067	4.17548322175057	0.0849104252783312	2.8018232741257	2.69536851062352	0.607700760312861	2.65650095790903	1.83406460836496	0.313994469564283
1.8	NaN	0.319139326510875	10.7577753005651	2.9381322082465	0.0671611881639443	3.12925998034078	3.96561309045063	10.5404671056097	7.43222827449376	14.8542622094558	20.8303674676903	55.0052509651108	105.420976484753	164.413374599233	227.964162865323	396.778557200663	511.879729643934	585.299531575587	567.216126613185	510.328920812728	376.621503319094	319.813875583408	238.629816069258	187.422654282469	96.605669223239	49.5676532955884	24.9667994256913	18.762230922334	14.4096767678651	7.37680952113775	2.12333675877926	1.91518019279615	5.46434754779618	6.60726987029134	0.989105658293808	1.20010921077468	1.88314422366536	0.282776144534522	4.19932885300287	0.0232080685368521	1.02121045400107	1.38886040521646
1.82	NaN	1.42298529648783	3.25463116906496	1.87558977812409	1.75896776338662	4.44729176540419	1.73327116547577	7.79230570084478	4.57323773587373	11.7832705843389	26.9161072751593	71.2363905002374	79.5835636929479	128.515008045911	210.989542279609	311.115813950013	497.574969290309	542.731111381154	548.360067506468	478.311822838519	377.149888438694	278.853896770396	284.055054341538	190.338739128386	101.080993525787	26.6791715403326	35.7692217524451	30.2420444348464	29.8643205657153	14.3483738487071	3.72719006657365	9.70178346906966	8.00541752045498	4.99725533891227	6.43243325982494	4.7313160667141	2.46722885431496	1.00230368215661	1.07936189567978	2.54612026742354	3.08554363919662	1.50213671657078
1.84	NaN	1.93446338485462	0.137368706531144	0.950403156100072	0.044480660312631	2.86957308781428	1.58860955085149	0.432095696446645	2.56617819953571	4.68228814912806	14.4842033090925	47.6681030041807	70.084721869708	102.072339844387	210.181454194256	240.315644413656	376.781611392031	483.328192335466	531.92106531646	569.140119689082	488.450355822178	378.147623451026	329.405401763488	227.135922370459	133.900633111266	58.0328660061439	35.4558596859927	27.6443805908304	15.8919851998965	23.8272363562669	8.11469953900777	3.82377540140173	7.57700611729414	6.77199004619945	2.8931830345873	3.94873564216907	0.232512312297824	0.357309418874571	0.335673314571317	2.29842314221213	0.689590667142303	4.11668260868381
1.86	NaN	1.21911341855801	7.25388076665219	3.06665525365347	0.642535004873282	0.124848602795858	0.834948263434111	1.27937485358571	3.40009563210269	9.71372918180681	7.5421038920233	34.9251180714648	70.6402471390376	112.005302074635	171.941100461071	259.401009773399	397.662089093844	503.48951054982	534.600542802794	514.766777669034	485.761285706821	348.96311009842	359.03395432759	255.642818902095	137.614962420359	63.9151430017628	35.0269998201423	27.6412555451365	23.9823358305808	19.6004991106444	14.1924418539921	2.83963227672035	9.09027793088496	6.28242081106538	2.58883146840834	3.52274183682153	2.65683134556485	2.67223774378461	0.385934635912358	7.32455621771372	5.01144421900162	2.1726643936907
1.88	NaN	0.898879980696659	3.65851806770312	0.552472721638068	3.24831252099392	3.24307432582375	6.55170182506312	5.4666406042024	5.4185228274286	2.25148670903755	13.4491923284484	27.8762874448158	56.8897719749877	76.5814293417556	142.092584346099	211.100674690619	330.283046285052	412.584500471434	514.071919381096	493.184959377081	494.456128702206	364.926943159602	356.95191887945	267.582880470047	215.475595435298	132.996785426697	63.2132559610769	33.0364311197963	22.6740478997163	21.1405831569182	13.031720880254	10.4031063665702	7.43563225038704	5.97229420219154	13.2796217948509	3.36379115598769	1.4391369187701	0.125868598733436	0.259590630974835	3.10096061326563	4.18220947888106	0.832693032374812
1.9	NaN	0.125462500853099	1.54660117544218	3.2588437053453	1.33173141018066	1.07377984551158	2.63577134245183	2.39325546813499	3.09817776401989	0.110712379041721	10.7176268332904	21.7815584601279	19.6620967329241	56.5421180925324	111.095327800704	193.376939085644	303.341138492629	353.439721912206	410.430529731476	556.606509299004	543.041776723591	465.022997427435	323.189401804513	282.527501119753	195.901541940721	170.402190461425	77.2750500190287	36.0674445335323	32.0990845099584	32.5942710681072	14.6882943963456	16.0121419134476	4.69120206664101	4.30089695962362	8.13685836177381	3.92700693135755	1.56986884202742	6.74119270195816	0.694706162940435	0.473219750163803	1.40975783841321	0.423091138667111
1.92	NaN	2.98311612915514	0.904984909294639	4.58096829825765	0.533111748030481	1.35290861526088	3.44897551305093	3.26143536094777	0.342637796669549	5.67025052753393	2.04306629630462	15.1258410987041	23.3219425707895	44.6685462429291	108.596278137802	114.347663985888	239.950217180398	297.947106420905	367.989536827632	521.490801317608	570.148353649219	387.937374495145	328.832461495638	298.299326140596	288.467140445563	164.831140599505	57.435353214281	48.1562954101795	36.5990056442065	20.2661369080428	16.3120431178553	12.6624123657184	3.86728736969156	1.84932255797416	10.7451527354266	5.56583432949752	10.1174454544359	1.63043172246408	4.27333197681396	0.550304486658386	0.326195723650641	3.03058175876896
1.94	NaN	1.82300817625281	0.48174929948378	1.35072901842276	0.434057214764332	3.01003775141265	1.05926597248955	1.61162233630938	14.0617983932437	1.94212580419743	2.05953214369547	5.48307644847231	13.3346483409947	42.4656520222471	77.4828514315615	104.778809875443	189.905035300307	260.988164451667	417.385205136369	484.231920753549	506.518692031887	608.615998674511	417.32417000816	358.880889631812	294.574595904964	198.893400032303	124.413087985174	57.0127328381965	47.076143978731	34.2650574164585	16.7503463299653	11.8737326350359	7.96724461091987	0.509522060116894	9.98445389045324	7.0718540549257	10.7469537729892	4.41733829099494	5.21325070020635	0.346502143324004	3.92239298587659	2.43253406629432
1.96	NaN	0.845814912599768	1.40424206478461	2.55730656052065	2.72847106081282	2.48251760931573	1.17147397310817	2.95759048442203	4.91670650605845	0.179581230464425	1.11336665498874	5.42127676608604	15.3656724753744	24.05484054157	66.2396409057151	96.0755368134996	171.285090061384	267.411946675368	378.891841235868	459.036818966191	508.852706889026	454.179293463673	416.596723794809	300.193361216601	266.825688958576	258.626484174935	164.377585422072	78.4521521641283	34.8039455917326	31.0399595351445	40.4085603617882	14.1169781435111	10.5017949634954	4.38070446784788	2.00302882664921	4.78129876547809	5.52513447346138	8.04662482505363	5.39386098499432	1.22188445349258	7.39342601988197	1.85091474146426
1.98	NaN	5.5124138635553	4.79420834137385	1.78466938165487	2.03022787908951	2.99829196453689	1.01023227269937	0.678885447716338	0.137330820648455	2.4323972876496	5.32821002717969	5.61025686073328	6.25585772223277	6.53132953611731	55.8016191252375	74.2138909771797	145.57909233967	196.363873219121	292.163275125853	362.939938469089	482.006211629606	617.912922446937	503.68476377236	333.661070161133	256.115520759722	273.822813057503	195.652733648859	114.48463091823	46.5991813369859	26.8045468366066	28.0066312712983	15.7166702227046	5.91801661666332	7.34599660475502	3.0595607128092	11.1758234750722	12.0725681217852	13.1708028881852	5.44421914144249	2.00621464561721	9.56854065852899	1.46683274759114
2	NaN	10.7362597236456	0.0582535022095953	2.64199389991944	0.40609828060913	1.12100874872901	4.65494150119468	1.04527177282525	1.64158112736412	0.15397087394133	0.580762553190289	1.65233093453304	9.6259770183417	19.2340487605299	44.6641126322112	70.8767994257684	110.252792932343	181.528843328458	250.921555402582	339.383764309782	449.732298335413	552.240777135432	537.439240984749	366.999393865714	317.098272059309	276.350160658771	229.200171175513	130.836832133241	58.5104450118078	21.9652456010684	25.2715696791919	24.5577545348364	18.1821812287252	4.49091698337847	4.17852122753011	5.0764785021076	15.1551714599939	4.50165554353749	7.57655195116597	8.17227236203467	0.0984284681976683	4.61086343149555
2.02	NaN	2.20184594080519	0.780427116041521	5.35004511805334	1.55511509358592	0.587578771375724	0.0190360047249664	0.578409458307067	2.71414846934232	0.97602013181138	6.52927987556204	0.281029411059962	2.09230680902059	13.6157708873496	22.62054591931	44.5470734386027	94.9136759604637	124.473853278761	234.976808127449	265.270191803109	355.543835409458	545.910169192062	583.320907192473	407.564135578633	289.746763722822	233.441666760138	256.10771367813	194.363349535842	83.0099590936237	28.6835378950749	36.6338440819027	34.8955667865399	15.614687196304	4.20507318454065	2.30138168593023	13.2046269096813	5.56544915341355	15.017863031269	9.63967791884171	2.35613428193647	4.92073051164993	6.62103407133558
2.04	NaN	7.74159302769286	4.06845968917755	1.14846970265538	3.68966637760262	1.22433155625736	0.158787797024972	5.28478439153552	0.176611503318578	2.64694541934485	1.39110986224502	0.823517993693635	3.73874494126623	18.6267835382234	16.6127854636324	47.3780927088906	72.646920226477	131.28802961938	203.517108222422	265.273643253211	383.509360419503	483.031687956542	602.648715226598	527.072904886281	399.581767618356	287.70268476121	291.377252321305	181.105959890387	92.6217122951423	46.5560847218289	53.8875991394163	35.4367209655748	20.7379943791967	12.2167942728758	4.33212025590868	3.53997538419264	1.35685891290658	5.90268268800169	9.13199691582127	5.09664430428411	1.075041357266	0.562539542624543
2.06	NaN	7.44372695277222	0.509796228401933	5.54983600036228	3.55556910206533	0.805254183168439	1.13263343798896	3.5171764542553	2.11215144952781	4.15794728411932	1.83859506026792	1.23722404887324	4.25991719748586	5.44390638637727	14.7412524563308	27.7224634787983	50.1812147549951	126.178640820276	171.263215664473	239.050869213819	295.507029389479	395.23056358192	508.011949770893	514.244027659165	400.44661705135	311.371234018252	264.617462160921	225.468314449019	105.51068557376	52.0165988163695	35.477598154299	30.3638978463861	21.5750192543328	17.2303644855014	14.3867585503157	1.47181734315241	1.19215917652781	2.60306598801833	14.4886030444266	2.73247068352846	1.77331241158015	3.09614190693352
2.08	NaN	7.18490631573382	6.403372582456	2.76534547481413	1.0657094088938	1.8874871831234	4.37666637381799	2.22481743762927	1.97437050109371	0.329582818573031	1.08817219494539	4.02697813498171	8.80301730054609	0.740322354806019	19.0355207074981	17.8543464980851	44.9502407870888	74.7004051250556	159.352405180054	208.94863729533	280.693540990502	301.634017862995	555.995695748918	546.654387078315	442.166476679112	313.310043348183	283.284446469937	281.574344638146	182.346024430258	86.985706705135	42.4043546354278	36.7177803509846	16.3401333790341	11.7038031704062	22.41963623722	5.3120133865022	12.5938430605547	6.57069702088192	1.90535603421837	2.7082740927765	1.91078248067949	0.710137921968782
2.1	NaN	11.9449998422966	12.3477120126597	2.35100608881385	4.37013744182056	2.8666680600706	2.61602573491888	0.7534137414433	0.33331486910473	1.5773130890958	2.38737755680102	0.27210006281863	7.63709242850009	0.258903483468708	7.09326604145375	25.2641753050714	41.3803272269494	64.3849985949923	137.813516960965	201.386140416903	276.807500482434	350.097176730425	439.929502267709	564.351731735696	473.353873040419	301.674278004377	342.325159147263	304.137115926854	206.715765348746	127.118960196705	65.5188304326278	33.3920590649206	23.2452823759532	23.6518727963551	3.82478091272507	6.01297229073626	2.80994916276229	6.34845314999022	2.63494810752282	2.43625269221868	1.59171830818124	1.07168897128645
2.12	NaN	6.90190263656589	5.89409316514615	2.81856082492667	3.20693810343086	1.51726586781323	2.57275075038385	0.539823619779592	1.0253576934877	0.618465225248552	0.0939358172182477	0.524914023162244	2.87030474827445	0.0677306208160058	2.99510641408568	13.9146309956639	21.5619336621468	51.6963160656007	96.4933319723208	159.201781176329	220.386254238924	293.438160913363	412.140811484744	493.941517323327	513.070852239833	463.465565961711	261.685966963314	259.390495268104	252.70850886797	146.080264449565	87.5669331943293	61.0826708555365	30.674857889549	20.1216665238655	12.9255641771413	3.70173079104949	5.28926016742285	3.78956152634178	6.57868653308187	1.96287294660249	4.31440772215056	0.844189851257887
2.14	NaN	6.98955979994158	2.102917723907	13.4907679709496	1.35639232066833	0.202171337245332	0.559454398997007	0.622943210315303	1.82408530010678	1.56068043950606	0.357754733874584	0.159637041485821	0.653711576367423	0.171031256258173	3.80500699431237	10.2245154609028	13.6950851412228	29.3830769570906	90.758957038456	179.057693699915	236.146953345755	274.100905304896	352.277842459823	519.593540467308	552.671438428649	516.18673771723	312.145880706053	300.246383888782	303.150186882254	159.104917631207	101.087994200544	30.1141481788007	25.2663820591926	26.3835668052197	8.8174498201132	15.8003523850073	4.48267812437301	2.66104842844759	0.958126997922818	4.11572766969789	2.77678555587918	1.32950062903475
2.16	NaN	9.36438901119736	5.99850798504488	5.06908542401121	4.50869689835356	5.08438763468687	0.829105631264433	1.41029268534091	0.237566810560835	0.950040820446811	1.10094050764537	0.53212749040194	2.39798836051147	0.507477796242125	0.110926204240834	7.64198502746013	7.12149648859187	29.732156277145	68.5149192907094	112.007465862759	223.96304401504	205.814461355418	310.012386825199	430.190870028474	579.759015852138	465.822042227148	295.519258674747	257.582774934572	227.858385066307	225.383023991826	109.054944854988	70.9711639200651	20.7771815279338	22.4104660424259	20.4071004560931	6.31125560713501	6.78301115230884	6.08741493936795	4.77705405134197	2.71069549950296	2.54575020689913	0.837214842797214
2.18	NaN	10.8016030719296	0.431767405345499	5.34024618065751	3.66612027286456	1.1451110828916	2.72223473257677	0.846993077060064	1.54478132577453	3.48718551824253	0.831525078003854	1.10045977373446	1.31832903799239	0.410461456307634	0.421893956992834	6.09523337357178	15.2614347837572	22.2598043565007	39.0030793066728	97.4964703917382	176.51608118804	240.102932352137	267.472163945735	351.327141334543	496.618888023223	504.080717646612	390.716505860173	304.06615957223	261.007984018025	235.273964283499	177.852922704994	84.4638011925484	31.2047100516911	25.75576833823	12.0295791824836	20.3803231668626	2.37431350062637	2.95155824126473	2.70852091170426	4.22438107366287	1.85271910955577	1.44137017101135
2.2	NaN	5.60221687537727	13.1507777407261	6.13762349366159	3.42528451390608	6.61993424531408	1.65323350851844	2.35558206880535	1.28820732632703	3.9722214678503	0.00355334380059794	0.876436365441553	1.08142109500093	1.49150978874305	0.217759107588719	0.0346218840828214	7.39301848566668	10.4340576861409	35.1681182742337	94.2611580725226	135.531969617277	212.02320163371	264.367227899265	301.803959365835	436.435210797383	557.661469166775	416.286020237255	351.171342874621	300.469729497084	233.155594165949	178.380126063965	86.0805761188054	41.2757386084586	13.0600784352346	25.8718837415128	13.8791319581002	12.9063859487697	3.28608778686077	2.28090554509377	6.06277469788865	1.02562863971935	0.724654630821957
2.22	NaN	9.75170690672153	2.55176560813653	4.41465143594148	5.32044332118602	3.68160743544827	6.84372315443679	0.0505155912593451	3.81465622414752	1.01898587186386	0.25578589271042	0.176403962498246	0.574260035540896	0.215583475850382	0.330705155228807	6.55045290294098	6.56055153121191	14.2704690268026	23.5313957381009	67.7011804004515	135.571623939802	194.470736002535	179.71243481109	270.406679480481	368.30256958505	503.020689689269	434.247392239549	334.308714463575	284.239346444013	233.032945050263	225.529194825557	124.539900362843	54.9913382677394	37.7759230355632	34.2820814460959	14.1508837115149	5.04838839370175	6.72431898880816	6.01253555469686	4.93087232366062	2.79919156786207	1.80615400613084
2.24	NaN	6.15830078683307	7.70784057652402	1.03448018825496	5.2589304567955	1.11268726057708	0.796902676082136	0.294868368504004	0.84998842705551	0.144371736457579	2.82714495212499	0.423211262464424	1.13993236965863	1.54409256478613	2.05600392099249	0.155123329725515	7.0455803524286	10.7463129470963	20.4143338945061	38.2182025203997	116.900720370144	211.05451775955	214.903727292294	266.819915436506	357.29694212843	542.739406231148	588.414929014965	385.417626674019	299.155057297957	276.338425535042	206.392803782653	152.847178823127	71.2445788694398	32.623590527856	12.7685817605918	17.7710969573701	15.363083828996	7.06476088143379	14.3457449370743	1.83906486247187	1.96038919604985	0.352263952234761
2.26	NaN	12.1792386306929	8.2571611793953	4.32193988102746	5.37922619106579	0.711817512937219	1.24594598735447	0.307745897809716	2.2958614486651	2.12458410956608	1.56287343230515	0.939898202149103	0.468418223317453	0.511095991450046	0.72723124841384	2.43366731855572	1.1343178265698	9.87451660303677	18.2707102896089	39.8049774866715	83.3212078658156	144.854018596504	178.002279647911	233.504771458373	310.518314870195	386.436407216915	495.039490498078	448.119187617942	316.711837423969	260.168517741792	259.457440952323	198.159433126705	99.7201020797053	61.4962694706021	22.5384676233569	10.1119079666088	9.28342176414859	11.5777735083074	6.16440628100911	3.0080192679172	5.37739657234051	2.13495894468224
2.28	NaN	10.8421322776068	9.14251456123842	3.72839429858803	6.02396156725555	3.8280079218255	0.995690004104545	3.08475687073831	3.82299886589372	0.980288870474981	0.432082156498994	1.526787062671	3.02578100186715	1.91242026947835	7.60323113388945	2.38403654915467	0.68124411064366	6.44472357016943	14.5064353649117	21.4807858743636	73.0394072775937	107.601813175939	192.151113361259	265.341783742037	275.920303943053	387.65126965188	482.727131444609	551.288923920563	396.027152485355	255.506415971568	244.161425478446	256.813501179599	156.146377074975	63.7561155335878	50.6200078969845	19.7887954512158	15.5820562846017	16.6232749349171	6.23084307585523	6.59880184558112	1.76653739812085	0.0137506583862786
2.3	NaN	27.2959843436484	2.76366009843262	5.08595442375953	8.89444260964943	4.68938504737534	3.31829799082832	0.851550514096237	3.95591631664554	0.391041701823235	0.557642170030863	0.664834908322354	0.888336990531406	0.306645339519291	0.0160273619863917	2.67341234109451	7.36702713425466	6.06956801988249	19.7570771082361	31.9295168337734	39.3581739994821	105.365877692433	184.903354431238	215.977795634862	224.405044711002	362.353332335028	456.994402590739	520.490454697302	396.110232938502	287.333669610702	271.710966860708	206.842162799394	157.019310889404	101.255665371716	31.6934007400231	19.0465495274105	24.5364500155905	8.21800971667468	14.5418778518629	5.99445981686485	0.350034062531853	1.85777392227009
2.32	NaN	16.2449702972453	9.47386303128929	8.51691868131469	10.9016756433845	1.40992357494118	1.85816368882082	0.0592172545894468	1.25307482606416	2.69276481964931	0.32604814527746	1.30860706734102	1.48968112005946	2.35777151174438	1.4918692584708	3.55445657103596	0.737631560454816	2.06778539402664	7.95834175611829	17.0624938361781	38.1059291856931	73.2890200046176	148.689357835761	189.42853255287	205.813262757525	276.236504629969	416.860439474211	504.819093492958	432.775364520323	292.227093255496	275.241322493331	213.799557362854	213.524250342426	115.016462051554	72.8363273552412	26.5510935477809	7.50902316297683	1.79998036887101	10.6887715897161	9.95513197234911	10.8180732302814	0.686933339438833
2.34	NaN	8.12141645455591	16.2791118947666	6.41923004014563	7.99053894883002	1.79237248086191	2.1797512087422	2.2005164842783	0.89491225459609	0.0505119281046775	0.0504410735382045	2.98449970235271	1.2062454177886	0.836192266833335	0.270652742258439	1.93800132471819	4.27205636082733	2.78977289604099	10.4180929736025	5.4708658095493	20.0345375508585	49.3433171598259	87.7694552928934	192.162868077759	215.474051174352	241.68872267144	361.250556104904	446.205332131099	500.751364731276	346.559660039385	311.575213871967	272.644293426907	258.106228297871	148.627960454702	64.5379425378273	40.1973714578046	22.1718249336297	6.95911523873331	31.796000387458	2.14824011417168	4.4856595681945	5.23369746547547
2.36	NaN	18.5921560217788	6.36924501546013	6.49260827191237	2.86095631840168	3.7087455148921	3.18620469666636	0.580235920856292	0.263683441338527	0.909534322816012	1.20599845690175	2.49387046285319	0.303257761284952	0.962561947653115	1.59951644493454	0.994436013084674	0.108253301806835	7.00442035218521	3.86622366795644	6.61594282312848	29.0265012579454	44.1026762444083	81.1379149126017	126.640034243689	196.642082999041	197.640890867325	305.817034355985	464.349652574647	451.770155947944	395.454818322453	331.559274864922	233.292667914371	239.91838393966	203.279461336271	103.431958567641	59.1502043458863	37.3453522337461	22.7214872419838	9.21865600437982	8.52156931282492	0.308634001703951	0.47179293893118
2.38	NaN	18.171853166619	18.2416115785541	11.7209906030089	4.32999126167698	4.8509663307504	4.52906423479447	0.962860740589722	0.695425158162622	0.220635865640497	0.0245315216942628	0.391988418489989	3.11915998046855	0.372290929923077	0.367623621344901	4.53801581417056	0.880075434297433	0.896704324118917	0.0241437137418858	17.9461294141464	19.4476591861758	26.5863145011713	51.5497776621502	151.424721607631	193.610326453496	248.969759109292	259.345610175213	398.025755934458	508.428297164765	480.844238796206	397.379131874057	289.410248134506	234.803474531723	194.936146573315	115.471699629882	71.4228976838029	49.4705426645144	19.3140892641401	15.1489418022749	4.04285936039073	3.72218002793042	2.57053223404248
2.4	NaN	12.0849553554901	14.3762911018584	3.35492470192208	2.77291483505007	7.54784727033208	2.76251922509543	2.42734766794615	0.691214942450491	1.29522159259307	2.63594569217867	0.479035561227067	2.08059835908962	0.0711970726174917	0.781992967130317	1.34782461566329	4.0840156563092	0.947086184328514	3.70383899403186	2.51574462539028	18.5030696337178	31.9142200357969	48.5932682169651	92.8622380295076	171.292538513021	179.1097768787	302.431673837443	333.018254059125	443.877340316587	456.437447490407	421.602275601944	298.79550045491	257.822673742153	211.176599835364	142.733793470238	86.8498430266399	33.6769775710693	20.6843377906955	16.8894009954897	6.76802628570395	7.75725724856501	7.78693293527847
2.42	NaN	14.470974331925	7.16167084874936	14.9176166668914	8.79790761542255	7.29363816038478	4.40433990967291	2.08796294076618	0.0582697661365253	0.692814243298158	0.0764891774332964	2.15092698867999	2.55048180424598	3.52605786303882	1.38731078966748	0.859546380685998	0.661991126495132	4.01503635738359	1.41398759869579	3.06144707795564	8.31124718213321	15.8787995598853	28.2956929565399	67.335221204544	129.690935360228	175.593838302868	211.395430348703	292.465897021111	401.648880440875	440.536794762186	407.607082016763	324.792009843789	305.849469318048	291.311324634236	182.858910922765	126.096006759462	70.4639486804104	31.2572637274263	32.9581752854575	9.04144423681433	10.3764850356552	4.57490904150385
2.44	NaN	31.6916726483297	13.2508044301372	6.54509492391246	8.56240590381151	1.3548656218382	2.97844707195825	5.487284120739	5.84317047031029	0.755007145889451	3.30514202861463	0.7981810844396	1.76110508848448	0.854109162902297	0.409618730275929	0.228893224245583	0.0678691115119825	0.561522210517876	0.638624293369287	1.94665495667387	8.94638084452783	6.78026149805641	38.9425881343678	45.1138685774268	110.539218921845	176.534022768071	207.436020586654	296.252816392136	395.578801086076	453.927523995016	459.424218817686	381.055430468432	286.204743569399	294.610227706899	176.761452759425	115.410297199869	56.4584997740457	30.8801385358572	21.5087802162938	4.97303003402283	12.3125233133052	13.1769067439388
2.46	NaN	38.9982740754029	20.9390403325301	9.65951477914027	6.54112216888085	5.85205233439773	6.00198813599026	2.7595058208065	3.06245180434454	0.664145651883823	2.58205754201439	0.0882701711188798	2.10578603851497	1.45891742393418	2.09246965344653	1.61990991449006	0.563833926554868	0.745050597035068	0.609500590639286	0.588927057649194	3.6834509595995	5.51060926182257	17.6933184694052	24.4814458723549	80.7991519768048	159.552502472625	212.16404181862	219.414445171449	325.328214471145	409.722414878909	495.239500305353	414.884401428109	323.589781461685	301.382766411373	224.781732504105	172.522146863926	104.052069263009	52.9083287180346	11.7104960858042	15.8255231522819	6.88149065334578	6.28223061380296
2.48	NaN	53.743254530787	26.8163278841418	13.8590835129977	5.64063285895721	15.9272393711585	3.0594641443261	1.77636065065495	0.82559808289032	1.68864715480815	1.94669038300521	2.73547825755316	1.20041878843102	2.61769972582905	0.754699287512669	0.000140631179480995	0.104361041119975	3.81592069474688	1.25476183067168	1.34077442191492	1.18424474794287	9.35109988955226	16.3240845395158	41.3430238726467	78.3097189802376	158.350352343426	201.636065440949	181.725696738621	293.097766821372	408.283574057545	495.342670729737	431.963469236814	319.948240407431	314.14011698718	239.665629122553	182.555496820756	111.610507060099	73.5869975462869	17.0627862932849	4.25822273343657	7.7151172424804	5.21290954971431
2.5	NaN	58.6102881446722	22.5624792791328	4.44259307439097	22.250273952421	4.95478826711475	1.90703423130895	2.17389195758798	0.899081445529988	1.22165383908858	1.20103846849876	0.187482045044899	3.08094015413219	4.67832502499177	0.183066325471244	0.21733778863681	1.01363435968533	0.192092222985312	0.689556216210035	1.87113923397875	4.79599339986282	3.91229975958331	8.68145382950327	32.4178403117411	29.4682615050051	85.1370961054811	191.044720054952	185.593242378988	265.427598700599	308.207653276874	482.941213303064	479.597250815338	292.603059231292	335.00065317261	250.85451050172	204.466043753142	130.64154134971	77.9032853335164	40.4070631848265	19.7302322090542	20.737857718086	6.55691965598888
2.52	NaN	62.4823898285926	36.4936452426415	20.1979399066771	13.0177587362931	13.5547363150782	5.92351047777026	0.873589149898749	0.214266895943168	3.08083422989331	1.4726006393188	1.37663287065199	0.573773255542461	0.114545072641175	0.290527489233823	0.884358917275008	1.64770257720871	1.58055677004635	1.23433025705858	4.24220631540456	2.13726878942063	6.92063995505223	10.6227792055065	11.2347261161315	23.6895647825576	61.9176886272569	131.30786788723	187.177674621645	202.656169411666	318.692399207674	399.171485434065	411.351666630873	407.173139488393	368.940105776812	308.162946491441	236.895420393331	181.661324932799	93.6550248411735	49.7451040980786	30.2912256098012	9.92304138893475	7.89882112953141
2.54	NaN	80.8842166112077	48.4135472635351	12.4868422262609	9.39722505210184	6.42848867138833	7.11216137182886	2.54115086250659	8.13112411796032	4.07623222918117	0.806125961009393	2.62180899393951	0.559415994997747	5.62254543268255	5.1008641390424	1.46064680097772	0.930592411118411	1.08897778809589	0.500417051319744	0.315209046898018	0.450000622942764	4.01594935692171	6.20495760674002	9.64843842059314	17.9619038639204	35.3163213120425	125.935656560697	167.286797553107	184.18108612385	281.613517733009	386.221215665316	448.266726445166	396.011249907969	313.292297316956	286.684470371053	184.249391294972	139.197037328984	91.2164561010011	37.6880946581718	20.437718755322	14.7664922395037	8.43346265539026
2.56	NaN	118.11764676242	34.5542716934613	22.2907285940884	15.4616815740993	12.7089757292083	3.45251738333783	2.56899147562123	1.3700636037554	0.430039033882729	1.1553421981878	2.28378990668594	1.36151242139094	1.05222478813116	2.60652270878322	0.168039979693368	0.455355211995014	1.26495200145681	0.161371008396593	0.806739914630679	0.0145542225067688	5.80998015060451	7.89524017260446	10.3771566246525	13.4323956681614	42.446103027044	94.2317722251229	173.116946635869	189.734499269445	258.197172573641	356.55469603621	424.606986404323	449.699904139198	402.409356517823	313.666743861355	256.012565433948	141.383155350741	130.601494150974	90.812913825542	29.223823630664	9.16890653972795	18.1467378740319
2.58	NaN	93.6626386362188	45.0703964490247	20.0018543822395	8.53701434380411	19.8067133771574	8.76033569211522	6.68244683472665	4.95021811652992	0.452536434770792	2.17619570673777	0.0536448520125227	1.84661303310544	2.84921673481473	0.767311625340673	0.203429273783934	0.907532859826616	0.599121093985629	1.0435986753931	1.45789418057441	0.0605285233036832	0.858312688839519	2.35161145515618	16.0181125819386	6.84919694989495	14.6964173103278	79.7450683324412	129.147351107269	179.08154794123	201.562012173293	253.183735458131	378.598566140373	424.041922093836	372.571447032594	348.260459924288	270.679969782514	203.486198580785	105.810597040751	78.8865600415997	53.768046985891	5.53482595688847	5.22202268057801
2.6	NaN	74.4500514276189	61.5909361993538	39.1398212851425	15.8023902337758	9.38217551038406	7.74963609593269	1.32721735510664	6.88738892077878	3.22958676191739	0.0566054491422028	2.21759828165212	0.291644883997629	2.6113282853961	2.67507782341204	1.21228477758782	0.32690558102929	0.369500331201304	1.43368069989733	7.46764431503929	2.65456953995562	0.781311981103944	1.29306326075197	7.60632994205176	6.95815036187351	20.2194186141512	58.0536898116392	94.7571644594442	184.730690955834	183.771713546106	237.972091640442	340.573074485831	351.14136352521	396.555152656716	319.387866631659	224.611993464873	188.20354913305	113.808525541828	96.5786245256302	28.335265425379	14.3568181124808	3.0507402119151
2.62	NaN	83.2371261926801	71.5285140897247	49.3144374222492	18.3104330885538	18.8717452412859	6.09520658592074	8.05183229695811	3.96352685964824	1.20021542156	0.250855950589049	1.27050466295034	0.595938466803505	0.790565428114006	0.158312970379555	0.664093065906056	0.0435588054513789	1.65795717014504	0.267523697812086	1.21351285740457	4.90001358320496	0.631806663314917	0.860432543004288	3.62366057875144	8.7329630334696	16.726101650245	41.3271345243696	76.2475696041221	121.730593196591	180.767985787189	241.742754674957	320.48791628978	346.180273441862	410.279124599428	324.908862633753	310.219693904692	195.228852381303	120.561580720694	88.1498741265348	22.1456726807961	38.3549715765324	21.9364257448063
2.64	NaN	84.9336512379646	80.3752493402025	31.2536300830009	16.4321787530138	8.85187164215999	5.26049127508806	2.35679065477074	7.84340079303601	3.17037492843618	0.153120454257607	0.422445899857939	1.15664696481173	0.37150455870131	1.48698351832469	0.878899959193451	2.78856804332184	0.338503204773012	0.568867703574842	0.430191454289514	1.97932752279847	0.392199822143496	0.17530259068355	0.371067640395038	12.8375958180905	11.0569138887459	29.2814186116563	49.4246582135815	101.61709449743	133.674917861601	188.642360643684	221.865366467003	283.018943704787	378.745150287019	301.042232585702	272.029820616399	190.217883788023	89.1208649335472	81.9923432655253	49.7494676649622	13.4091506464554	4.04490427185253
2.66	NaN	108.652586767382	55.2808924034608	46.1239977274083	17.8646902853704	4.4506447734992	3.08212949143561	7.9944933169549	3.58981341431039	1.09001209093204	3.46436364032848	2.83354848639899	1.09113572582028	3.815765048565	0.0841715342075532	0.387117056435525	0.229836568745739	1.63780538961915	0.254311306710638	0.344989158825517	2.81976247301553	0.158974806778164	0.545727982456468	0.706098898777215	2.99039941163746	5.26864611082525	17.8674737884776	48.7902784939114	86.7265447283062	124.527426052825	149.419596924084	232.306236845691	270.020601996642	275.863866819035	296.717545338103	249.864758301833	182.766593142551	115.318406968948	76.9634789764499	37.2208059658332	29.6522060124141	3.85242709478166
2.68	NaN	82.6030772937194	66.1279613145886	26.4046953000973	19.7310080142849	9.0692179560444	3.80325164010987	4.04015942657121	1.08533737441154	4.10395268341064	3.73431699805968	0.127047033670514	1.36700372552164	0.953318166223175	1.11197337313898	0.485146845153319	0.762937916104207	1.42158744665279	1.83048409639359	0.216021091614034	0.16312798395796	0.71330576964872	1.08885655027353	0.174706747272503	1.0224454448451	5.86482553654601	9.55812983272045	36.2075506669898	58.2477052622197	161.90175336305	128.462457563661	202.519722521966	252.939133309291	283.036619880331	254.052698750663	240.646699137787	185.591616554232	92.8336302075609	60.0736926920689	36.5549635771226	17.4866678260224	5.09426282452341
2.7	NaN	105.131748729025	72.0978904590916	45.4994455615764	30.6946719340379	14.3337777715774	16.0078388097993	4.25896772321642	1.64052067070242	8.54032650947861	1.83333454824069	0.716966460400107	0.777636008166454	0.805910541061266	1.52178739969585	3.40669267271283	0.0444669119781389	3.73953886737437	1.44091149331047	1.22549796841393	1.33690544349824	0.0707561722210121	0.553300465049437	0.309003922065736	0.832440859347186	4.28948038649479	5.90721394564036	14.8884864718495	27.3478343756548	111.000003294533	124.487424506957	140.207089530432	198.523492108367	211.909846151447	243.519846058665	228.133167552602	149.96144781466	171.556749712204	79.3227145505813	31.4015885688054	17.8725824509143	8.37745499834956
2.72	NaN	114.608615027795	53.3234523963271	26.4246463865074	18.8576278817386	17.0779455624168	4.2032160241876	2.31403247149078	1.40293024656074	1.67669861844808	0.0105066840115054	0.977049923134675	0.0923025233194223	2.1642505873598	2.09684882783241	0.41210839463389	0.891596534341863	0.544035001465088	0.428076802457709	0.0935937627574986	0.1521265017964	0.12351576421043	0.779428369177155	0.868845041750773	1.33576236676969	4.44227664378567	6.47219990621871	15.2214326163261	31.8441226654582	70.4765365775159	95.8306314481098	145.34655100568	153.686600152773	252.615328606412	230.059486373481	194.792545552872	158.18247390141	89.1119026711657	46.9296182785572	29.4336811340947	29.9569509928327	15.5133395860956
2.74	NaN	99.3899200694923	56.8683934280662	46.2410774625641	32.1631786188046	2.9034978716787	4.78678561127241	6.15930015884751	0.706315332596761	1.50751139660953	2.11616584472313	0.378194562130739	1.50037243188349	3.01359982406393	0.0201989507148201	0.111227777767544	0.721296061162091	1.91702903645057	0.117431148575582	2.45979152807825	0.287940858460104	0.820126673645009	0.0733565200192212	2.8202336481955	0.756637372735852	3.76013280416326	4.18663133840871	17.856346255031	34.1035672519619	62.1725054075894	82.3423523566496	114.449868272318	131.807651447435	187.068572664149	165.817102496308	165.021683374235	167.008200779961	104.982898124227	90.9948275121253	39.1723107882836	27.2032476059961	7.3333843907867
2.76	NaN	102.330485231353	70.3907896616523	37.2670233340675	34.7789834863613	20.0759698459305	11.483792315778	2.79102686775924	1.42334821180974	7.02752039791871	1.40003387810631	1.36472727009923	0.0583763645398093	1.42317133117486	0.0541913497802284	0.934770168897981	0.114135439435529	3.1272934024024	0.163615318341507	1.61273293070778	0.135309460364441	1.25255153779995	0.135565418981603	1.32612458821575	3.3751506339389	6.58684452413339	2.27584491548518	5.97281343176291	12.0535080201853	27.2143412874095	58.0121884331659	83.8547397284995	132.725955386428	141.602390159295	129.552402349581	128.219015375946	139.150048267152	133.365213441402	75.7498134550047	32.1087327793328	18.0230342596263	14.0043700449269
2.78	NaN	121.069920341001	52.1985927778976	35.5818802030262	18.8670983711298	23.5797293866385	6.52188464736779	1.25014668119844	1.25280476811843	11.9139457111908	0.69352920147765	3.05172964820182	0.806828315047975	1.1521773501311	0.151892616534219	0.434046669139867	0.114642116686937	0.212601428970236	8.25095940752288	1.46390446573225	1.32114240691331	0.821562278518309	1.20556224316268	1.13092948526687	1.35582390550376	2.88754905757954	0.507466821134008	7.43575563778704	22.7080398798141	23.6095651678634	52.7410959159384	71.5263133785767	78.6104382991041	126.267462872527	106.984601679714	145.727374027511	85.4915665692789	109.966941756795	49.2453408600846	27.9795824820016	15.22926498376	12.218342928578
2.8	NaN	90.4967114604162	50.2775699412113	15.6837219846207	21.1296302256418	9.22926683300556	10.3711817437726	5.1411640370851	2.44130449573057	0.220969411984522	1.03269835668318	0.976128410838648	7.56131337166234	0.456615362236133	0.420451786520137	0.162020937447982	1.50148815010168	0.805856671968584	1.12698855411806	0.296273882030546	5.88630070255202	0.0617979795650839	1.84478210263921	1.07986257463309	1.21066080814061	3.6406181710885	0.3917860170386	1.71798393748792	4.52474117486854	14.8396156063701	28.8225338351296	86.920068077868	65.0828416273781	86.832429591282	85.9644820042141	119.319227612914	79.7011795109455	83.2256163538489	77.6930441364034	38.6700805623944	24.6718268564092	23.6780578185054
2.82	NaN	71.5618845415373	51.9581172112034	38.0214825624569	12.803427257358	11.9303727905061	14.2708694108762	2.83326494287306	0.807298049246909	0.628246642293709	0.984289459336949	0.779710386198272	0.803183825311929	2.3031810371795	0.0491600513945374	0.792657980293071	1.20034414997174	0.208301351904923	1.28660564615623	1.10501586112435	5.38050573208313	1.77265518697126	0.669171587207337	0.483310403164258	0.507055918610636	3.41641921775541	4.35186878556661	0.545136756167845	6.68764307595328	11.4794679676953	38.1094119581638	35.736287599145	52.8200776836695	68.3529179884384	95.9811193954591	84.0117492169773	92.5136937380552	100.048078900029	83.347942844297	38.4704881948556	21.9249003255485	6.81773740517962
2.84	NaN	74.3672352189941	77.2157841485475	25.5920383523999	20.0076993994165	4.23800205621212	6.87175488645126	7.4612818534595	7.44372508701917	0.480721388410825	0.252762885254446	1.74514881114335	2.06522375371339	0.419930895454199	1.18810877412336	4.16147954758603	1.76818169418359	0.785813527670684	0.0123653372131952	0.622056603402201	4.05346100205017	1.9026696583903	1.19812851073409	3.21525975745208	3.72749086954478	3.35819449520594	2.05649239350499	1.76148664663451	5.23158822574099	11.4630601217919	14.5296643016782	36.0411922024413	57.6573912740297	39.0855374524935	68.0095404957622	55.2372825694217	66.7808618020164	59.4344303498612	46.0087679819664	35.1859115654701	27.4258074334149	7.36380970138251
2.86	NaN	46.0386079868813	71.9352048176095	45.5347818940816	6.44008750196581	11.7476600413856	10.5495596821299	8.34027474299388	3.00902839859021	0.217754269807416	1.40718661411633	1.18822231491068	0.703688141720578	2.18003664400514	0.0057532843479606	0.115845815726794	0.61102155101554	1.8141766611006	1.05479973985247	1.4820655272161	1.14576493196715	0.930707479694174	0.371183674730517	3.19353616554343	3.32821588085864	4.31501640228604	2.9766066286552	9.16816938761582	5.43806905480492	3.28677683826988	19.0898808928326	18.6447491548599	30.1443823226082	60.8656310786498	63.4810364964231	87.1343865792238	64.7162560016853	51.4045409042625	35.0291492916754	34.6192887540307	11.5943009902193	4.82359260048114
2.88	NaN	67.5832343549011	40.9514206212893	37.0463854653455	9.31812127547807	7.05229959324999	2.52877832729333	2.96002844842525	7.73405096615344	2.14820747473553	1.26798157030636	1.7161786400664	0.812876439475087	1.14413403710699	0.291103787987004	0.569857268170054	0.0919414268385617	1.32413225275107	3.71484068624197	3.29068346631819	0.0710825074906777	0.510010988653852	2.39678165845058	12.7936389203624	1.33618448289274	2.49253139046325	3.0640333719884	0.229753547337226	5.2261976830232	5.28251393745162	6.20030326285941	18.6981941983558	24.5365506303826	29.7812984007235	51.939086444229	62.4875544229948	53.4702578601204	38.6434924243186	60.6486177611064	25.1643159210025	14.1529605433162	12.2529431711875
2.9	NaN	23.3010307598581	40.0527076845584	36.6339458237938	20.3035017897099	3.82126931623683	8.125137542318	1.76589271108322	0.574889753218686	2.7620529032145	1.21266595134408	0.0718352597070272	0.274859942749514	3.71955955352978	0.380250249967665	0.628747245248932	0.020797329889435	0.365633525607452	0.764296457769115	6.91707404169093	3.06801668759279	0.819279783562408	1.119722613795	0.91323516290051	2.69657214829286	4.96982550348632	3.2926575259974	1.64938271407128	0.25038164342824	1.59412845340785	10.1610055704669	10.2762599644707	19.2601429779606	22.9852123773279	47.0099453861134	40.7279731722698	42.7607459012537	36.8951254843898	23.7575059030235	47.0841352091226	18.1663873515714	15.8060607238163
2.92	NaN	37.754175017251	51.8815856275887	36.5653581785946	9.17887451858669	5.48507195364686	5.97861398408638	8.35550952260968	5.59655651982669	5.69725484213482	0.0646742769971532	1.81565306605454	0.0141929250086611	0.90614517841402	0.769679925120703	0.762060444629567	0.72223109740462	0.074605324106083	3.32782620108651	2.58238362439854	0.379489729216665	1.17124120812492	3.20604844585858	0.67486954518793	0.787780587225231	5.13918616851483	2.03380393803609	3.67343463412493	6.05323151722867	5.61142269181124	0.496468319101066	13.0194030519451	12.0272456410896	20.8592853294523	27.6140810046934	30.990669720533	39.5329988658061	29.250952177448	41.6349956461644	22.9306567605976	22.5300715082123	5.78439704046696
2.94	NaN	22.701589910291	46.5359784998444	33.0206680061613	15.6789296074918	17.2108076364317	9.05263317405173	3.81594290028924	16.5777334401446	5.67109032490513	0.570410613002859	1.63105542974804	3.21276092825968	0.607492491123442	1.43078889691482	1.38720282709389	0.733601194850111	1.69271949882184	1.51801020226778	1.05980048833848	2.40939242913151	4.87857186231174	0.298453589699007	2.58735166500188	1.31289206787162	2.57276133658285	2.36926527564824	0.972219413218846	0.314150987609956	1.70634157679952	0.836911907175974	3.77790666200684	13.778630518671	4.28512295773381	20.8086408460123	31.3648265190634	30.7989780944208	28.2135767053269	21.2004445850998	40.5148286792024	6.76279776864589	20.8627593236116
2.96	NaN	27.2885414161055	27.2742671929413	21.8946562109465	23.4116175003662	16.8382249781213	4.07507205186636	24.1189444125127	0.240351414970627	2.68530326253521	6.12211314499165	0.757041622991715	1.19660301784532	1.18668699030766	0.571830489775315	1.96006935256102	1.65647639079077	0.195498270816459	0.154442546143663	3.11942761182297	0.0792415030025516	2.01197161331286	1.36410083401414	2.21726953056265	0.66483374718772	3.65134870171253	2.93203182964823	1.93419625189195	3.06481637980811	0.662755441297978	3.35863216451749	0.665633110599698	14.523539040107	14.9262888544774	14.9340192318579	34.4851136160437	40.0430012424751	30.3581992026597	20.9041204861657	26.3869957757703	24.9596176628915	17.9463359701295
2.98	NaN	13.4013699589884	16.2960667844395	29.9061204672317	27.1351482379586	5.35950057658402	9.12997367900994	3.75767768331474	1.63184866023469	2.34720076230275	2.01555435944281	1.67851541348316	0.14579439467782	0.30104831771542	0.359225852071567	0.0305464731990655	3.5211998356779	1.92697982396267	1.87911500365901	1.51824516403632	1.32460038404861	1.23730635722637	1.18817693118602	5.42041223314184	2.72197013274578	0.736391351590891	1.62515782339079	2.48147111059117	2.55044380466492	1.83138539863054	1.07326965455528	2.57585386714439	6.84715387584301	8.77524228620253	9.12610494073404	15.1116623721325	27.0138316210994	30.1784604403687	19.2777465343164	25.1160667794703	5.94067610240756	11.8278439037715
3	NaN	29.9070094707468	15.6785849007017	20.5231067436982	30.3755088936888	6.74383533557111	5.25370782655538	16.2586574770093	3.59104601574696	0.927217968307684	5.47204386567761	0.198779170698992	0.392112468973646	0.603999342656761	0.304915952351947	0.169627681418676	0.51427802005678	0.989771692651605	0.795138457724481	2.39328675941572	1.73755595286737	2.44844619780362	1.71981128064461	0.471788115528523	0.452564395170488	1.67809377059176	4.49102955328028	0.315574381412605	7.83295724551268	4.15242469924926	6.36133590267005	0.237569848482359	10.3657960079228	14.1580364274489	9.7269158572643	22.2581975831766	26.1763496938991	23.0619924973308	26.6978421409576	13.7348705302681	16.3091399655071	9.95872329597122
3.02	NaN	23.1623531694137	24.5236528524082	13.9419242692535	16.3554156675416	13.3918154956611	2.48265880170725	2.65394497676617	6.28556776253478	2.20831636715191	17.34936618689	0.377273248716247	3.84126656681639	3.48803109100129	1.11416856885808	0.832637088265906	0.457948124329456	1.90714596891249	0.0124111785575071	2.77804909519297	1.55268103853158	5.28079662238922	1.95996114800701	0.154747590168502	10.5901597918177	0.719060637217854	1.3839961174148	1.291334162819	0.0420545297284398	1.5296652625097	2.74859833137272	7.58961157409139	4.81158868828561	6.668977402281	4.2013927319442	14.9893761187007	19.2744860793303	13.3689423544985	22.0958854386722	21.8789814425221	19.765370497833	20.6701235641458
3.04	NaN	28.4230516971022	26.8205975625375	11.9509031357842	25.5723626549622	28.6929687894772	15.068204932741	4.86271169353737	3.69720690561117	1.45313043688829	0.568581985326214	5.1147638603758	0.653495946169373	2.3659228017318	0.180666740823523	0.549819526674884	0.226485050799381	1.94496775666151	2.29813349958361	1.63743921098821	0.912938101939712	0.168466624299868	0.715670822074461	0.37253772359489	1.94115904196473	2.40918979259075	2.30623040714098	0.9530509857239	1.44222758886579	4.93054917310317	2.55148278418215	1.66817956575812	2.92607128342188	16.1523322979902	4.85880423455837	3.35748273587696	11.1864958904254	31.2611769195566	14.3419560346947	4.94638378013191	11.7125200544855	12.4693166586094
3.06	NaN	18.4839418199984	14.8581692503689	6.12169396230592	12.3632857048819	10.3495168280842	17.9086032730491	8.2572358093746	6.98615173062836	2.71548394772847	1.67176243196977	4.34277255173029	0.776721100859246	0.724689660694769	1.78825366323342	0.983713289777637	4.12355676028116	1.15065781411963	2.45029076056954	2.6729378753573	1.10361956185217	0.952722756690857	0.0398630682438965	0.619484692225753	0.4816038379496	0.814514970075978	2.13558126626509	5.33474123627891	0.596904986723468	5.81782582033804	2.57533394171559	3.25805501748257	2.20233797141232	5.94790295364928	5.98912863089848	7.48370823524267	14.2298886257618	22.0660181829687	25.198019275076	11.8455888372739	13.4493662256484	16.9086881553551
3.08	NaN	26.189396728878	17.082736716774	5.3675070191935	18.3359661604616	8.55433286650963	14.232622143591	6.21937808444564	9.70292905706596	5.24445506956444	4.83070843002825	2.29725854413594	2.14905994653648	4.05235149819543	6.32654012692077	0.401572577600174	2.51953946847926	0.435059473012019	4.3592660249206	0.30614581110311	0.594714464110366	1.94666731944639	2.69356726086753	0.16757667522099	3.7715061915306	0.26943239936407	7.94190062508136	1.22799122324924	2.04058531674534	1.77229794637174	7.42389893016109	0.84785290721258	3.23176306612305	1.19303535490888	5.37919845720829	9.7401237615052	22.5925448681567	7.75018270122623	22.1943091017312	13.8472705358775	22.6243836217691	15.4982515121312
3.1	NaN	15.2647910665776	11.8465883052602	9.25270608444759	15.4823794796792	13.7632319753086	14.9607640102266	4.04332278369529	7.5839387286458	3.11377549657661	4.97640667245259	1.19054184333194	2.56979980011947	1.2161863806488	1.44474514446245	4.68149310427132	1.3427529273368	0.722629535332607	4.37862638370436	1.19496593275004	1.44918371965696	2.22011968426185	2.79867128125183	6.46081385417251	1.08173265859972	0.315007214850113	0.459470136268031	0.0645838032800802	0.979262487127458	1.54502427818064	0.389892021341587	1.96978964179098	3.34927509878549	8.63208160528706	6.16741298592817	5.93472847257974	15.2209924534238	9.61031823489852	30.2965174091477	18.0045357084738	8.05060460544357	14.4602548781505
3.12	NaN	9.91093274009763	19.9044210524236	7.96335083725875	17.0446051126919	15.4442793190896	24.45227933777	8.01395756376762	12.7710712573803	9.15797259923619	3.36604678172977	5.89553206708077	0.605463626090859	0.225459601478816	3.45466031986595	4.04828329564844	0.440036886153051	0.095504429445997	1.75308739004105	4.87641183456991	0.595614996500788	1.49255494812404	3.894145348695	4.23001749833465	0.259600636688658	0.752061732582067	1.69185679940926	1.9687901763611	0.0461116359383845	5.98331902686597	1.59219831247855	2.28865192415556	1.56591261382932	1.51013249855427	3.04750044834257	5.38069895432268	10.8416305434811	13.3673619623505	14.3062460858778	12.0503236854635	11.7289646379244	10.5629562360339
3.14	NaN	7.51305555785743	18.3637617222294	20.9422712536576	16.747793853488	1.95363828458432	13.3127947989317	13.1077399626804	20.1541732557253	2.66687052380992	9.36981618456151	7.91409902579448	3.16296666711369	5.95078899812015	0.510247099475763	0.821996415922704	2.59940986408358	0.256933518330606	0.456327042896067	1.12120552673324	1.55327913648657	2.08856412147522	4.02146299649113	3.76419485194268	3.05520816529126	1.44724909890311	2.6921587753917	1.17405343295056	4.00088681593123	0.188222897863316	2.00421168902627	4.72430343487782	2.48063317083966	1.6370699247108	1.92371689268608	6.2925649434823	4.28143500101864	11.8881497234204	9.34491701686344	19.6398404612842	10.5676472557564	6.77066619559664
3.16	NaN	10.4911182502109	22.2499406882582	13.482606072146	11.4912479617238	13.9828542146923	9.22034479203144	22.21484093711	7.52771898399194	11.1675317953044	4.72846886937453	4.49175235535217	1.05401467272403	0.548716779423679	0.732228413481605	2.61651283027146	1.18068464809398	0.0650832008288406	1.53894072590219	0.36784972135009	1.75440143342063	1.75379386452462	2.37533064197855	0.322093665509779	2.73388462522868	1.49449989145228	0.860602291132711	0.825347190024437	0.197926723167153	3.7427030225302	4.50795992558689	2.85731680976934	0.810682769013671	1.65194866325431	3.01196657868501	5.58656998530548	5.56226053030413	4.39493222711814	12.8605860368189	6.48416086213092	17.8151493395591	9.33878350554816
3.18	NaN	8.40216996719192	16.4427232553664	17.6337766319285	16.9654025467447	7.23066873934396	8.11741124175726	16.2824983903995	10.934189302698	3.41000883197886	5.3177349367929	3.80878270310563	1.23364661072581	1.50653094030142	0.35825239088001	0.799153227335	1.14757760601478	0.439721962664783	0.311940224162039	4.34365567506796	0.975872772682401	2.18576592008109	1.0136063949285	1.09252176092653	3.72756089410304	0.605151072301763	0.531838818101142	1.02399612508286	1.20774767797324	3.26605815500881	0.755840142755198	5.5555849893668	1.20270442687047	4.06778247066466	3.04054201197558	1.13032123231549	3.09690867472731	9.76848764603602	12.0447566535168	5.61399803671697	8.72850113788087	4.2658516952979
3.2	NaN	10.9646775862214	4.04553612372958	13.9290701242991	18.4808281270402	7.92872850494063	9.06923162282406	4.6647664353504	13.38996635561	15.9303727731411	5.43502267612237	0.230594171308075	5.33471572835904	2.01528351804447	0.0589804494196612	3.76961084595351	3.01046724464346	0.0203457330632456	0.758064278271868	3.17361830980232	0.944614583755312	0.956306708435976	0.898108871935323	3.62190785228788	2.89761558865965	0.589151088819537	0.489175065333355	2.98666970026162	0.59944851498305	0.100160337456594	0.548050460626807	2.30365319914611	0.456199863491983	2.76288549319305	3.29855363050973	5.24814550149517	7.70884842689101	2.43128007986749	12.6149513004413	3.06394146973736	12.0490764053813	3.08756656829583
3.22	NaN	16.3730085694379	5.98126521885118	13.4493549170186	18.1151921831091	7.57287865550645	9.38968787972093	8.6475737691528	13.0261606202511	13.3604294096921	7.10497830694241	9.67984889797403	9.19007139951726	0.961055086486766	3.57059022856832	2.97867487440798	0.296711484451834	1.43578540028355	1.40053240496467	0.300601109131671	2.20244802159917	3.85043963491503	4.48634367352186	3.01902272621456	2.60275927890284	0.906515448016243	0.702118362380915	0.684236829521959	0.927256017393247	0.257897759590359	0.175038119501063	0.860172647172461	0.146881612492352	0.84080297681412	0.338597215885577	1.97732818303209	2.49950308574131	7.13261225489047	9.16832144610167	14.2202220990962	13.7762599975466	2.27892985022584
3.24	NaN	5.33465113459537	2.38126030214903	5.21817487423101	10.6721019394276	8.3898017541607	10.4338910785428	8.58485249970373	3.93012318947741	17.4691209915134	10.2698342911891	4.41602664167636	5.14480099202352	14.1919410409671	0.865440180233254	0.219663076357648	1.17628888392203	0.803927724912155	1.98994006754337	4.44940915578236	4.46305217769473	0.817687947934178	2.52131742851935	4.51669422874556	0.507001695053382	1.88201267510242	0.317822191532528	0.523378913791587	2.3397639121904	0.928117686162831	0.481004654054004	0.678191973841711	0.832899188593986	4.68454072470125	2.79917200607393	2.97945676296621	1.31457513328914	8.46336428489501	9.70056798078794	5.89438643016097	7.73212223358328	9.30725187503689
3.26	NaN	10.3979496107292	12.1042670156251	11.8094207318768	13.9323627591058	12.1098085343561	12.1890850903231	5.24826546048667	9.46487900737933	21.28180293311	3.79254013149234	9.32152189351991	4.18408832096661	0.619377391987838	2.21787269491698	1.69587875811302	2.15696271996438	1.18049210329317	4.95644422333062	2.57513451409217	0.840761221658264	4.02336945816163	6.09673070621149	5.33399326010684	2.49975725788491	0.42856737507951	0.0854488967026973	0.219783997950144	2.07877058194641	0.406934162506889	0.262983768584735	0.717352727066064	3.84830088012608	3.80578393353991	0.711919632126624	1.79097018201296	3.65191590704385	2.20356188523574	4.98722742814804	5.81699751904047	11.4968744866853	6.95142898654411
3.28	NaN	7.66946816752998	8.79739008469099	4.54039688472311	6.15066338551243	9.28091422402961	14.1607483210973	7.01919991310725	2.64616272507629	8.863205510671	16.9608415052432	6.09767607073017	7.44193780550106	5.22197376738527	2.12118324186313	3.66978069639257	2.62681566406353	0.566447636785068	7.10025723264013	1.70001665634082	1.3203898210097	1.71014090938505	2.28605783894045	0.439812646184937	1.98100241942735	5.72677421839768	1.04238225228755	5.11761694302555	1.23953945913988	0.676709215488356	3.2217367820329	2.65194011406421	0.833254478032002	0.0951613900163183	1.82386353488425	0.325415093883948	4.92556299056148	1.11909487286903	6.63528589052755	4.11241642667023	2.5070364457997	7.33145650584386
3.3	NaN	5.49616645243231	0.655306783353164	4.58424784899243	2.19433516182632	10.1213249606824	3.42497151733377	8.21625323240115	7.71885594578256	4.48352010493571	15.7988562560226	29.0408897127943	7.03795780307653	10.5911970319136	5.67585444065564	1.73042024368876	0.912529308461115	1.98278748601031	1.42997782328193	0.910158963219909	0.295954375661831	3.43227226150189	0.219154213190674	0.683387240396831	8.22993079535711	2.46109118841662	1.69448394716994	0.620435160424415	0.0833700509134754	0.477592107150072	2.53788218651737	0.956760961829645	0.220263049514999	1.36740422891984	0.608835650190213	3.79477233995391	5.60898366904886	1.71706335270569	2.29000390430969	1.39802664072722	6.4741062755409	5.05723187018033
3.32	NaN	8.38639114167292	1.59151616276044	16.7488966730861	1.37777890052978	12.0509432965149	11.4175385381011	12.2829083907913	7.14420575582488	8.05851019386262	12.8774559652379	13.4625167827778	13.1761310636158	2.84483293973416	9.75047608239055	4.92335149159148	1.78032723408099	0.705716256639824	1.2308502913276	3.81217808307619	1.04784818177753	0.011463909862487	2.52110869907207	1.53023794007555	1.10508534249683	1.39035288222462	2.25240504919215	0.787709092943223	1.79223131925059	0.675983648334538	0.323160179318182	1.17279562543073	0.302003573766615	2.21844243215309	2.84534296151917	0.906577569351592	3.08818699428269	1.21805099120826	2.98528417137221	1.39602875404745	0.511989026461091	3.97299455306883
3.34	NaN	2.54989222495398	2.09194331391027	1.69715107020239	5.06670779572576	6.20206176461267	8.86880539380431	4.58592788963271	8.03642729077346	8.87470601661323	19.1486468573014	16.2656004748194	19.674637528824	8.54101875838555	1.1322961391855	2.99386328451189	3.77059761269123	1.18039551023741	0.472528984422794	0.394063638819325	1.71600761361181	0.512723282922862	7.5806963778897	2.63559874671989	2.84539247845289	0.190653792693771	1.1311196508416	1.60850410342926	2.06709035601576	1.02555730008476	4.91770669972632	5.17213128707528	0.32960757736018	4.09590539296914	1.46132251319185	1.78974853527143	0.821037699816148	3.26384902831089	3.92624119075125	10.6564796523745	1.09354490244349	10.8285612931033
3.36	NaN	2.80766448359202	1.99060500434873	3.33533441754509	5.25747223298617	5.92500762139795	7.62209351226577	13.186861500914	12.4579435624999	6.04308721214578	14.7717668547903	21.7870650445271	10.4572875033272	6.63487249322446	6.54435025052619	0.516380355468917	1.56695099580325	0.293176150778799	1.62843360488784	6.79276826017062	0.716861474945885	1.57269896227574	0.0274655944425445	0.39944283881231	0.605894463076625	4.813686895769	2.42238765188685	5.40612221193489	0.144075568074168	1.27160092227609	0.0283861431845479	0.111018378120247	1.49844717523791	2.75335204491574	0.193509019526272	1.57290052943427	1.17101803150385	3.58965657012423	4.49746286535456	6.60922522787419	2.55224396235574	1.65552409038305
3.38	NaN	0.779148683354217	6.18832573336705	4.82542678308107	5.23811079252145	4.13672716112972	10.3604236902245	7.7565459460412	10.4256044270169	6.02278058421223	5.0780022305705	10.6518374525274	9.37034440825777	12.9202342990181	7.10865790449125	3.2777973902053	0.621707782978224	1.28241493952885	1.71321329278167	0.460369570001682	4.01346752776417	3.11910548361825	0.0566888183800756	5.40567965994359	3.02323310617876	0.62089284497099	0.815931503803323	1.04391971921981	1.86245265038259	5.63670390495406	0.0738611211950691	0.447174756943021	0.0708527758954832	1.08744774953073	2.31324880665854	0.336791167458479	0.989783326487989	1.19911063794848	2.09446091313546	4.70576085525192	1.0157334837116	0.653642239626672
3.4	NaN	2.67574669858337	5.26690196384064	3.77246136262224	2.49671052839126	3.28023322753875	3.67965514825364	7.47627696254297	8.84573742073203	10.1553669535283	4.72391274365911	17.5473017215359	14.9444603936075	9.0271601443222	5.89516253041424	8.54963657699406	3.19765192063927	3.85465590892342	2.68960588631722	3.62062832198029	0.709686658858754	0.291059213224205	0.214256450143657	1.99623985768629	1.43762248228752	4.04229841889562	0.9261198366443	2.2018530382196	0.468998184669103	1.02762253306712	0.368003517388932	3.55897340044706	0.479020351539038	1.38332833737187	0.408818754826832	0.0626759737214496	2.78187286407782	7.35989891438227	0.766430801549528	1.82691710973322	3.25396774392513	7.65871953231525
3.42	NaN	1.22617240567135	1.19670086885046	2.49742660463346	4.08685660447811	2.35920482466389	5.72872810860955	3.24447123420599	6.78652869692456	14.4920486831301	8.85114569382951	12.9776218278466	15.3144099816	11.6314403977682	7.7827063211684	7.38294210286655	9.38097752677114	0.0426848269790115	2.14450372819584	7.04485823125619	7.07286693750998	0.118493468071488	0.148722509369528	1.37778384185232	1.90449535606783	0.467291798767832	0.659582457516145	1.88171039540286	1.8464768452273	0.473421956453797	0.726674967407629	2.67885955749288	0.427213390517746	0.245416938397826	0.783772364844555	3.10852042241545	0.939348304968144	0.7142228363926	2.56534300181149	1.69955376660484	2.31865446996995	2.84495005228716
3.44	NaN	0.584118587465113	0.346384631285799	3.04845069881983	1.31264077548149	0.585864961557587	7.12470291367578	16.6920556500028	10.2474862085535	16.9393983817274	12.1092579050699	14.4006326598826	9.36774524788816	17.1094864910618	14.5531024668545	3.3870007010811	5.78040679293179	8.53666097889148	0.724195166202895	3.71298473723811	2.39878885088005	2.76659481333097	3.4297924376551	3.13884567814449	0.212855956323447	6.4502780860064	0.21196936100585	1.17089170914646	2.92224967896145	1.36656958099368	1.47113621484449	0.583703288831521	6.37987572427674	0.442781992049458	0.455194577661306	3.47554134865582	1.11972605120575	0.13546390039952	0.314986199029872	2.2964086201466	2.06592805728041	2.19905243369578
3.46	NaN	0.655711828184869	1.44125201166757	4.5496786324658	5.07827320934284	4.92449282061759	5.15501567408067	9.55559354855169	4.37333106995075	26.7065683091439	5.95174167888699	9.45968197275155	8.19161291082933	12.0582588554951	8.16029062413554	5.43468656735253	9.85615353852948	6.96140786610813	1.89078109574349	0.379166624298909	3.02665520720998	0.265279368671292	1.47779926644834	0.698826655657264	1.1777790979978	3.4793136021289	8.46222326327821	1.66558688929103	0.90793382489549	0.86184801733794	1.6310407113476	3.15050711054863	0.131754346763415	1.49680527921944	1.18945934725367	0.441306813256783	0.228772077256923	0.122084743693169	1.4951148570551	1.38459653193595	3.18157618732497	2.75395154336525
3.48	NaN	1.76158730764274	1.50122074318417	2.72411145632857	2.56268330327552	1.36397514349387	1.31970679999618	2.73288736192594	11.7148346284242	15.9533676362928	13.9006556766418	4.47282274234271	16.2240858500644	14.2373217824567	10.9848578786813	12.2607437173987	6.67639850858392	3.22512094200802	0.951825971987193	0.800508013094428	0.356241651030566	2.76224568870127	0.300474001225061	1.35141724736044	0.463789993977695	2.7889015595233	1.01213425783552	2.57654841757132	2.96421436150647	0.390801134137244	0.068746568439467	0.981174448331344	3.04515376884213	4.62601033179258	0.859596298800981	0.216714479080198	1.71993943827377	2.52895242046169	0.842724546430195	1.03071143787504	0.375423818803042	0.241145289179435
3.5	NaN	2.76109170414858	2.24787330541658	0.0548119937838246	0.417915880671215	1.73265468443035	3.95141784440964	6.72235228961923	12.2768202069194	13.347129025684	13.4528944777543	3.55373620080147	12.1013909977026	11.4010055701737	14.2956663425839	15.2550537482441	6.17616017411099	9.06714639520607	2.10752776888916	0.478122398432892	1.12670725151641	0.678324448508478	4.87215606702221	1.42787621756569	1.24975053342186	2.04863345902991	1.42159781020242	2.78532434590299	0.359789329223801	0.496699665865589	0.184837102039952	2.98117984308837	3.13342552532373	0.511096272026678	1.1275162900813	1.23787769690325	0.242147345157436	1.69355453375623	3.78102481545929	0.790073923071202	3.8198680047569	3.06687173171646
3.52	NaN	0.513142378189079	0.944724440628547	1.6935947030719	1.79573725976134	0.959068173349395	0.535011670249007	2.55719688702133	5.42315406440096	14.9095128533319	5.0861750638731	11.6119044161621	19.4353229775112	9.34714528029836	13.1988087733854	12.9994906033797	3.1793275596681	4.0873844223208	3.27064515468438	5.05311467601326	2.29667908222273	1.70651809144779	0.218392370234869	0.0723122553890882	3.72775269734954	0.215193808750034	2.49585652154592	1.92052145508818	2.84830276499553	0.822971247840577	1.72680377258093	1.53995262103588	0.425905309540038	3.11228286478791	1.69732850770547	0.227674886139353	1.05342960853259	0.263911176152807	0.586805200525829	2.3457795164975	2.94459833036333	2.15718932408891
3.54	NaN	1.21087711746068	0.911645185580427	0.713009884808814	1.40310496647945	3.1371079528914	4.5682842735565	8.28750781076071	7.98896077156041	14.5278053270702	10.4950982875374	18.4252081984679	8.54769086965398	10.1296356824341	15.3601594051706	9.08299276266831	2.19429881102124	11.3330310993428	2.9096254330238	3.7951538003109	6.03966662143078	1.22365910208136	0.889113917704307	1.34649867358194	0.346595603990784	3.72841092406975	9.18102856518088	4.19064763155595	2.04786038798683	0.521731285837523	2.09660470709801	4.97906027961863	0.448494801559658	0.700741192626789	1.65570779028908	0.696262305342314	0.551954545228611	1.78534775349734	1.30124563055459	0.735000757054734	0.21679192143534	2.29833590944538
3.56	NaN	0.18747077233793	0.902444418319129	2.81446302195944	1.34867663983806	1.17302429877626	0.411151511300637	5.15421415342097	0.485675489211624	7.30806555450864	16.836789801082	12.6519175955036	15.6749518321181	4.3784804870001	7.68380928612874	16.5497356261944	5.81380072815393	6.68053416099942	0.0101913099251684	5.41394010987791	0.914209515843084	2.81273823533053	1.35796648612882	0.655086845059372	1.11867733238572	1.18585778071756	1.5478533627683	0.774562021844538	3.47115643849025	0.358712035088961	2.51059772127061	5.88957447803195	4.39130294664721	0.931486774385695	0.283128522066627	0.179200449926447	6.91856697570467	0.0898471594821216	3.82737208448692	0.689935112086405	0.0235595901925806	3.02901970187644
3.58	NaN	0.0643673006629703	2.51687077407004	0.183208092993373	2.74888934479881	3.88725000724375	0.787847350614263	4.52010361796028	1.79744651447403	3.33255600472384	4.98432133206526	8.49378573411423	13.7211788346652	5.28241450518174	6.8081065090211	10.3822593169669	9.89324385818436	8.71320817911963	7.67641415965336	7.94882135143092	0.0406043585103409	1.70389699441013	3.12447817247836	0.121325125837585	4.05032693814379	0.107971758934493	0.133016352861898	7.14634534730573	1.77148393047081	0.00960616346904547	2.40833201268985	3.3913796006124	0.551253570798296	0.357583821358112	2.34951484440491	0.0633221071416314	0.870698112739443	1.34439093947955	0.720870107503079	3.76641508945062	0.327962816349116	1.79003829223153
3.6	NaN	2.6400777099466	0.328129853712244	3.03106162792458	1.11697365645277	1.22057538165447	6.77973773938041	2.67237677698489	2.03788921810216	6.11910655691812	7.16809761725034	8.57930787914554	5.7803004205674	7.50389874993576	20.3825376226081	10.7716467027668	6.13250457194971	9.06976673739708	5.41159177393683	2.02099866034166	0.179463083471267	2.71506671725238	0.363427918649906	1.44287643213792	0.564673841432076	1.72853212019158	0.462890014572372	2.66836149410615	0.873875773608311	1.06944775985151	0.172696115427309	6.31363803075051	3.04507317985965	1.48011332675854	1.15215509245384	0.486617867673092	0.373618786249441	1.4070838855106	0.247624404791627	0.968464564212062	0.0556995053944562	0.929108042415499
3.62	NaN	2.62346155847393	0.507369934019616	3.75246992432095	0.200836893521004	3.48192098422601	5.44795412950283	4.72122180789401	8.01984317439883	5.0533902212613	5.35385348380504	10.7287672759332	13.619728578082	8.07495671736671	6.87105137677132	7.75368073180188	12.0545781884168	12.2382504062596	8.39327740065702	3.11521716813016	2.63415250967176	1.56304632395463	0.614933883191402	2.57289738454101	4.54030285544779	1.65171239952003	1.57579198306496	0.97758392063459	2.15046101464388	2.79159186966033	1.28432078245013	0.917420930302164	2.41085862943588	7.5552201931509	0.732034424969153	0.671497652466406	1.28967157657606	2.23149255203789	0.215096116712107	0.557818807887863	2.52494176848726	3.95688003209062
3.64	NaN	1.48992053731412	0.143110338523318	2.35791579880407	0.785279594315208	3.60779108761696	1.0094972616202	1.27736215473958	0.822488195929338	3.81531876944955	4.28375374988713	16.6444417700487	17.5342844555082	9.93736913638678	8.06412804513189	4.22437760929766	8.89990045461194	6.98819573834619	4.00773461494743	1.87996021308513	6.94302489684172	0.904239818385866	1.88823585797237	0.817204767216474	1.90772398714627	0.454205666064212	3.00532185460068	1.42631410989573	1.66010649453517	0.208659468019898	0.85686159645816	2.30203097112949	2.40114282449318	1.69664684623496	6.67680111994994	1.33869779334589	1.36843703921827	0.0452304442801234	0.0746881252933558	0.389289770967852	1.10703388940216	1.72662549386108
3.66	NaN	1.44211654367487	3.83435471458382	0.829074817924513	0.31772645895954	1.74818738135781	4.30570496965138	1.77622934894005	2.34568992027059	0.91256379818499	3.43843624259248	4.2635720886505	7.54925807808014	11.2545252294842	10.134116843582	12.5798797477684	6.91607933143946	13.3479877722728	5.35261824198755	13.2814234280987	5.26058250741324	3.22623986495339	6.52085173372129	1.55422826519076	1.28039332709836	5.83051149344334	0.123094996495676	3.71379094700764	3.72071219713011	0.849005421953009	1.03673767493091	1.33475484621637	3.76405243290051	0.176183007279624	2.58609414996884	2.7725326232056	0.991931816295706	0.0138470547308807	0.775973894195326	0.565454733349646	2.49066379180231	5.11786081801413
3.68	NaN	1.32625675336569	0.0948475734757186	1.29178403960112	0.342314126582532	3.58812998959117	0.509718105450688	0.762262973574933	2.72219514027597	3.55151168822868	3.11834258358379	4.94523076042885	6.52950226489491	9.08423912947968	16.6445970433527	16.9795633269569	4.46023060965749	7.88495012518627	13.9972621013	1.66783907204331	6.63554733356959	7.91606762471729	0.497671249631128	6.58053466839704	0.0451394717296694	0.945936680871078	0.045599146460377	0.155605870800821	3.55541799669804	0.432579383054268	0.669007240722139	2.52885262547877	0.906083708290896	4.39861503905764	2.71712113253775	0.999226207867434	1.87704931586251	1.41943308821118	0.440096932705566	0.870136166355702	1.47671617281644	1.37004695956117
3.7	NaN	0.0835633739257543	0.380415556557281	1.22603023276255	1.23409675672345	0.569925728639818	0.730339374298521	1.82003313664999	0.904641281090079	6.09293772636826	2.40002642170988	3.21766615075143	5.87723890487713	17.8977953057117	12.6646190887466	5.95300055928485	7.02110663214521	5.63615739614462	1.45470010761892	5.24155991052135	6.25407497550529	2.05010356103612	1.2485840683126	0.0745206742169746	1.24853778580606	2.90227104797258	0.85898494769841	1.8067532421018	1.51134216246412	2.32032938919845	3.07997647216029	1.62724607246889	0.388274376055686	3.46585861363423	0.514066654995039	3.22445492883375	0.310438360609344	5.10268066213972	0.717897105380999	0.974743894254894	0.678297472505455	3.29164857853528
3.72	NaN	2.97539987279981	0.944328684401979	0.0910108638822754	1.22392753604812	0.148848271459334	1.4156805128093	0.908044396215964	1.19778435930803	2.14641967338283	2.3003977342409	5.74050496176694	0.937636985858654	10.3852941993011	6.30057787473963	12.7709099962251	8.49119200750714	5.49304449296105	7.50214235825574	5.86183225061779	6.64355252658755	1.56366125340765	2.93522354434886	6.22910355551381	1.3033710972999	3.26064429255132	0.0178485907637639	1.55046941912779	0.931147271216408	4.37274370763112	0.452411512958808	0.683770917732884	0.867063008188021	1.95530261247881	1.46964215599587	5.01058188233506	0.533995155076899	0.153913744087644	0.0691727945259046	0.783542504647837	1.29239692099	0.112627451267674
3.74	NaN	0.333282343005888	0.114237802478449	0.00688877607431811	0.502714772174827	0.322433533778636	3.7368438820072	0.411599027743642	1.36405231375925	3.44849821087996	9.54799062703052	1.16664139140986	4.62320994531818	5.46189718692513	9.29505985144294	6.89467278461837	22.990552627752	6.88520402216898	4.12570819190158	3.54867948066079	10.4067670901842	4.04934930084886	3.43418363155405	6.12350156740112	1.45997430831661	4.40974147871754	1.0989046631491	5.13314967410147	1.26836045025666	0.302240583748997	2.29135134098837	2.99144801467119	1.83493670221874	1.15556123566068	3.41321990139187	0.154680797382691	1.92186219620582	1.10425283223683	2.30701734770014	1.09709480238057	0.576066625952946	0.806730529490675
3.76	NaN	1.32713872743174	1.86331522738489	1.38416382277041	0.558599203808487	1.05656467794218	0.703093875056592	3.29989477607044	11.4116992191164	1.84586789895581	3.05031124368641	2.11226073687607	6.33835518470239	2.44127118209643	10.269374873461	8.05041139427452	9.33927531431628	11.1026142550706	22.7044789367409	6.49376897589442	1.71618427071774	4.16693181235761	5.73282568929253	4.43196079680265	1.98575694354034	6.00633545225207	0.0315093084036559	1.12081012558412	0.90128419222951	2.01261041645297	0.443575007433634	3.9967776082679	6.1317798298361	2.31222221870303	0.735791833805761	0.523136255618626	0.319854774802571	2.52108871805099	0.279868704624644	1.84254621997714	1.64726035870693	1.16495819606188
3.78	NaN	0.767822906220706	2.33189006724677	2.70804257439647	0.741980870193543	1.02647118376954	1.69962391230814	1.52349929145755	0.310423758636879	1.00404632185526	5.74601041949605	4.61181564598855	3.50679184172916	4.7961413381967	4.77220522622989	3.1732666373182	12.318933989987	4.6202071134865	9.91252295521557	4.80702172836878	5.09392384679665	7.43145122168295	7.37689784472102	1.95368934291758	1.02193691861626	6.82973102503412	3.97649206715626	6.97637220966192	0.234321940889167	4.97440503827332	3.57401987347212	2.28929131230171	1.90304176610907	1.25511545237942	1.63168672588923	0.13821704222908	2.42108423931394	0.249880913314261	0.0479447364036484	0.694424864556041	0.378394432420665	0.975895474494867
3.8	NaN	3.53468069206144	2.39161725601574	0.459382385344941	0.809803662226818	1.49412299399628	0.587275147950033	0.185773771680315	0.0171090770742688	4.39863948902461	0.0263116261708039	2.7017656687792	0.874107143700396	3.45370258157624	8.07031998364408	7.70374155676397	6.78377092616689	0.331396723636083	13.3359834824139	18.4360614568902	4.02544690429771	5.65683503222739	5.22537733072605	4.50674442385939	3.97375200342677	0.616961582020729	0.690980166213778	1.19632158335722	0.318380316576944	1.12332833634814	1.61541853315163	1.24562052276586	7.0684407008253	1.20046533030826	1.62189714195886	0.867106471797866	1.68404561882412	0.515248867903456	1.31033177730337	0.349612033157948	0.86407491914991	1.71766688902934
3.82	NaN	0.221288817592663	0.69831729735758	2.59158558177849	0.681203680159504	0.192044358825859	0.383420060775412	1.40277912282132	8.20835429447651	1.31763767366863	3.97225907117586	5.75265424988608	3.01400996907685	3.06662109404383	6.25851192209677	5.63982588251634	10.0440548692769	11.4050193705828	10.5455440078713	13.7778019790615	2.98101202447965	15.7901436439624	10.7600539706189	9.43539758442855	12.1637995663933	5.47984138380661	3.56369698531552	3.67764942905487	1.84110824842878	3.72706938480437	2.30945506855339	3.42142477452515	4.86574869330069	3.7020320563574	0.107253220822663	0.657450093787474	1.20981297887825	1.78454855770297	1.86874730683472	1.92452148607523	0.115046298621207	0.402763270569616
3.84	NaN	0.324316461079621	0.167478459045403	3.63140968440542	1.8440576620409	0.20042865317711	0.82027967982244	1.92320269410811	0.27161632828951	0.670783412042117	2.42481276350655	2.17158748127836	1.75131292533653	5.50179301071973	5.09620316593615	10.4940327410378	8.74473302549883	10.9655514340284	10.4457368653657	1.56847062230177	9.99391361855662	7.53445464841735	10.762760932306	2.01897204526455	1.5080624955413	1.22435920757566	6.75408248094594	3.5335215468863	1.47543691883067	0.0615649477663598	2.75556883072927	0.23083805481999	1.32945977664849	0.151502253235379	0.0124232848659843	1.53534860576341	0.446138774210442	0.223146452987608	0.837058754076008	0.755499684738753	0.0997987078681409	0.90857356190283
3.86	NaN	0.641904673068615	0.040110586827106	0.176243133117738	1.64301866212688	0.673337443322131	0.0896671856003466	0.137263781999159	2.10456109723398	0.726670548532158	0.451867487364305	2.54095895544984	3.49417258957896	4.46944343068077	6.99430627105392	1.60765428670227	4.84022208584226	5.39808970591519	7.825787653603	4.22958557517368	3.61473932810736	0.407750598483979	6.51598440177739	6.93704556455844	9.1707650625616	2.87177801168366	6.16944426262806	2.79247448842031	0.253427224709138	1.42528630596318	1.57485026767499	1.93490139401108	0.00280279013613036	0.841330227038348	2.87670066824361	0.961110247313264	2.58387705600861	0.283122247393118	0.155196094985327	0.0880014750084548	0.130372992721181	0.345021575052556
3.88	NaN	0.0477519964924613	4.19706330560311	2.33833409494693	0.0852615460309494	2.84836243147162	0.025691406689346	0.417589312487249	0.63262441542947	0.595346936126093	2.26390533047711	3.83195482247386	3.77577400124913	1.67271991145678	4.37648019396984	3.44006606267684	8.48771649728613	7.35362608747773	9.67207667605979	8.79269162893521	8.42538581847273	6.25063279883245	5.94814347090068	4.75109141579485	10.3775188513023	3.05548126924202	0.328772024914788	7.0791579256484	1.68484171019563	2.42436328010255	0.660238077225475	2.02664804972492	1.24940706407373	0.358243539913214	3.75042354171501	1.18744114251919	0.60677419266625	1.17302159592734	0.0469235546343493	0.455802717591966	2.1908452389743	0.831017148529194
3.9	NaN	1.40431815313596	1.10869602693961	0.0698334707300109	0.0323343188936916	0.888584776687882	4.50221571756974	0.217349296277553	2.44716188661606	0.37800069636831	1.22003198186116	0.340603214655766	2.81042828680315	0.248028425575484	2.3876653188966	9.50752338977011	6.6932700036217	11.9098912947104	12.5223929332363	8.49357191519598	10.9182810973333	0.527806341242954	17.3711607579344	10.2761130212111	6.56600835370033	1.13789285828876	0.632633760697767	4.21053870290934	1.42757282393798	5.73589139324663	2.14042514121593	1.00165374638616	0.784860972690831	0.298389095542317	0.519545981394447	0.886619335749234	0.288637442287572	0.0609006768498181	3.36667618481923	0.044526637308976	2.78280495317993	0.407679969640429
3.92	NaN	0.438479618851271	1.52867110483412	3.4498412986314	0.0640263540155374	0.153113063459481	4.6072690197682	0.0280698467836294	1.66489890390251	2.46044207649416	4.99863997780537	0.930270691285516	0.578480452576865	2.28824443063124	1.45112441584319	4.17667757444697	5.23440455795022	3.00318661400104	8.42524657886996	11.3547432209025	4.47102583041879	0.966510430785171	13.3689138546217	10.2446494802524	10.7352226891423	14.0672728369554	1.36225151397231	3.66472763826739	3.4609245708502	0.499043783293028	0.0133440405125555	3.41646215613415	1.47831494915817	2.5238549569747	1.26291578824141	1.81440161608777	1.26908615364007	0.0115115224355122	3.38363148598604	0.0394842928188822	1.83031882320582	0.809961958551306
3.94	NaN	1.62086253447714	0.294848331596823	0.226049005616179	0.911645644189491	1.71319795547233	0.588278505348474	2.57337290293885	0.387146349558678	1.13153468228953	0.0845757800866127	3.11715667737841	2.35837870382966	0.259809125624349	3.77470411223206	3.91537505454455	9.28322692431091	3.43408494293568	16.761304590867	10.7012711575768	9.44331482591654	8.09130908072313	11.6759295518104	13.0566578046658	12.8056077578965	1.10942000465681	4.58414474006564	2.84942583202367	5.73357938876416	5.18873556260203	5.87198139889146	1.06491437072413	3.08422765374812	0.564402955245631	1.22603628080016	4.70195913211299	2.09066697137911	0.191656209073136	1.29903154404248	0.0971718790496824	0.184525504722687	0.0759473291930413
3.96	NaN	0.732856697746578	0.664514363625828	0.357593759273542	0.821293100717227	0.129539096459218	0.118142282441122	4.10824818437296	1.73780098049559	2.24571103942154	0.287772503017562	1.07769738307351	2.56328698382639	3.27574974554952	1.81311549070996	1.16561838829881	3.32588005296902	8.21467591530624	6.26151724898692	8.54099686932619	3.97346938928229	6.57516889486306	11.6403708333278	6.91474708045498	4.13901305522537	2.72051303800971	8.29631309687574	6.72949428893523	1.44324350158891	4.77355258578749	2.31164677420871	0.23092487863227	2.57416785830902	3.3084354023487	8.63319569619857	2.51646663575178	3.61123724458599	0.92978513277655	0.327302788254168	1.01757201035352	1.91850241392349	1.68849188096507
3.98	NaN	0.259151731861487	3.68738227545862	0.202206591991881	0.652368936837481	0.810037917644815	1.23192960226949	0.48954046126055	2.28060490817158	0.990521934791992	3.1949752571627	0.823728762397235	0.825788369425666	6.02989086261993	1.7844580433108	5.69313431320558	2.73994966266216	21.8658036974168	18.0764440023106	7.70360496385199	8.96089116189692	4.81456017370768	2.26838099730024	5.58295081053266	8.95696198018945	7.37226338554276	5.39517066057597	3.58023227663378	1.57693410961923	1.09244187684359	1.60888480576073	1.49047732218156	1.60247707020807	5.01917414930144	1.38654668161462	0.259841464814269	0.321299240921713	1.8275070460859	0.225030752120672	0.321450926882644	2.09557001183268	0.2786299076654
4	NaN	0.705488241915219	1.96115032402292	0.850358423753667	0.520913628454039	0.277966342497939	0.852216767094916	0.188110305036911	0.780660418622939	0.253112806496337	0.398973168802463	0.248470951043379	2.01361003358111	0.0453443034045571	1.17639992838933	1.62246335499112	2.5487071199768	5.92534321655733	4.31830635478612	3.82870617708004	5.21799215745008	7.25002077343454	6.0219390455541	8.69057971955633	10.2918370477371	11.7699408957579	4.84829783471048	1.56048987111571	0.887249004278329	0.935889340322913	5.77499457672518	2.09916087424251	6.50090367098733	2.14022501682898	0.119844234679049	0.0602317326556407	0.490769010299908	0.180849784236355	1.48511832887121	0.526736926931458	0.570125159755794	5.60483382584526
4.02	NaN	0.694402908289705	1.20361043485305	4.07262754468173	0.923692537788426	0.335351064108132	0.968237871544407	0.457778068810696	1.02862179014874	1.92596769709471	0.552975515369697	3.05317127279474	0.985304966096798	4.97509105007879	6.4814585870954	4.20136834971663	5.06260126215679	4.57102082356265	7.50300317064954	8.81621809580717	5.89645215096339	9.0968017973654	7.15809717427277	11.2491343238749	9.98145059734015	13.6671363629183	5.82284474820769	3.43137160019558	0.471172607892058	0.207151836774724	0.920919521631006	2.08819913372733	0.225814865250407	2.23263733760318	0.262969942089861	1.91189372918546	0.133039523690795	0.375794147171539	0.617254785451329	0.326849759001456	0.511136658795706	0.188095835851251
4.04	NaN	0.0541050278817198	0.313262386952721	0.383175235547305	1.86796322682763	0.718341253568245	0.739989451754029	0.243533720191767	0.544197799931732	0.120596713654695	2.11864733163239	0.708456149115339	3.26574055324651	0.178343199974981	1.40530641730944	2.09861289799406	8.64268744235071	3.29796374557216	8.02219301493748	6.55725527147218	12.6224789634722	5.43341903010564	11.9247743520855	14.0198977591264	7.58681893284513	11.589795870217	5.38378670790504	2.90504638959645	2.66035580729063	4.6432072585982	5.07583788099286	3.05197333274125	1.27049335232239	0.262741561416234	1.92050797042305	0.207616780086958	0.332197594638053	2.12393392822161	0.414899114619877	1.31909952696601	1.50499882553926	0.545074266651481
4.06	NaN	1.9026988833382	0.0457812883803311	0.228457685699422	0.827623667740282	0.346709894763709	0.171419499636832	0.745488037118583	0.877171947140401	2.1772403159422	0.877485310077955	0.568033617341055	0.516823871152029	2.12161071391562	0.774265918687268	1.23278645185996	2.17838950931278	2.25767268572854	1.21612546184435	5.50726432437865	6.9703009293804	9.08452856687898	15.8019424108548	12.9105937094661	3.28772048264831	18.1329871020612	3.70124584372385	4.14615006449338	6.87293988599613	6.95471803349256	1.58866529928217	1.93512917155947	0.88932319307179	0.908083860216141	1.15050113399654	0.399856393641038	0.766354699338233	1.72493029432547	0.160826176726958	1.37498740620883	1.21422760037142	1.69467472832213
4.08	NaN	1.04357998536813	0.997768019745329	1.92125485013953	0.01794264177231	0.550680188366032	3.02371484935381	0.000194659906599221	0.382246052038393	0.514022060087174	0.212698156048592	0.302551429137525	1.31906941923704	0.621558589855349	0.285392901642477	0.976424015930655	2.71232970945821	5.5150356985662	5.29062233832273	8.27664882012319	6.79379695614998	4.07207924008779	3.1558833823043	11.2980971973833	6.69773256374817	12.2094072599628	4.88923317340165	9.30733049903114	1.7015332833193	3.16458430363171	4.7945011492148	1.50885265374112	0.102145069702466	2.35704610910807	1.03250671330914	5.07202837124847	0.0973256285228827	0.721165351398302	4.75944012372743	1.9135359993163	3.81710102236607	0.899117524040868
4.1	NaN	0.721178105607644	1.72485123552425	0.289965842959452	0.675172417971834	0.128106310608676	0.207440655494557	0.765190507506878	2.00018228555784	0.427876522433895	0.0568634343420507	0.0130574194649514	0.515546040525604	1.52872286673612	0.498539693479895	1.37129489724695	1.80502176073054	1.7483201312907	1.34064246684803	0.518835274785994	12.6519497658216	1.20406229299934	9.24164437123501	9.13323192519434	20.9886211530763	2.50184752846649	8.51742492046079	13.0465509283975	7.95590890483119	4.17925179849463	4.63376083711967	3.77445536224448	7.5895797786904	4.19928593318708	0.49181685626906	7.61584332873264	0.0412453472551695	1.43183542048646	0.273482031745995	3.06526408073712	0.147207032442629	2.84577922125088
4.12	NaN	1.06200950006275	0.0896490573419557	0.0276931615079466	3.4329567316755	6.58245400663643	0.49473745415472	0.527016025262129	2.20712173891972	0.391354237244633	2.92250047383677	1.59582270476366	1.71495897954161	2.41452290347448	2.1050239387021	0.208709061851422	1.46032268068426	7.53458343007255	4.31823084575232	2.06654656402256	4.9100712197791	9.25582185904489	20.3742102637147	12.8897550775262	25.1338098750205	7.8310657962861	2.87133436227187	16.9151105471266	4.80073439511897	2.7664601301803	2.74231641389058	3.36650162944509	0.471741928083634	1.22508347405849	3.17745287951764	0.375887054002359	2.87616007405596	0.536477413459074	1.5777945207067	3.48931731301903	0.0178231793622467	0.735209887099795
4.14	NaN	0.654855488315607	0.881865173393824	1.14922204372725	0.0988327761295651	0.505861637247803	0.418734447110228	1.54141444597335	0.60546328470694	0.0396552127987867	0.0903417496289841	0.127692518921535	1.25636243589458	1.11699327877377	1.13934567895998	3.56605365110758	1.16275374570016	4.13304693036136	3.52304615234054	6.0523110879764	7.05452786332208	7.13821415249891	8.60830734457794	13.5859185700175	5.35385979926788	5.85825751102507	3.86958701673249	12.8441325837462	3.13234602328882	4.62025101244474	1.95840689201059	1.95873002863222	1.13411337472005	6.21600725779362	1.78241297002427	1.66493086612705	0.45320122525106	3.95003258275083	0.379839212612096	0.214640921730705	4.70207315268284	1.67782691618163
4.16	NaN	0.172819573043478	3.01448240646108	1.77647593308554	0.57683439407099	1.79352389569212	0.418769677909574	1.43909012363069	0.176513618381025	0.807639824118955	2.0080914130994	1.43472671597	1.92794878460723	0.389489310201073	0.254114751280679	0.704036214945258	1.26100114405632	1.17764994605687	3.39901316943885	2.29473339648115	8.71808547139649	8.21893945540027	2.99741647429434	15.0056833534991	12.2044409942412	8.54539147316642	6.49930367257481	13.0342734954048	13.7300456782452	2.718106663467	3.61445496087048	0.959506754888427	2.22482313069986	1.42940638678682	1.66892761105402	2.80632135780582	2.30079251009941	0.331614301126063	1.64672801873677	0.47509129065919	0.686068434735388	1.27147286096132
4.18	NaN	0.933738650302487	0.285532121464633	0.0216695961131382	0.19356471944064	0.473992917236201	2.19106857151753	0.234448950368806	2.22507483049055	1.89695315615327	2.62567591367518	1.83177460037298	1.71533584076958	0.415734670023193	0.714926133717478	2.76681940155152	1.71396856016116	0.53959362423818	2.85051692048125	0.478825738740907	2.55023572861742	10.4773493016804	6.9465035944169	8.15872343379179	15.6847115059092	10.1665663664546	7.73289396944233	6.07924279048574	8.3125487845952	5.76337782273098	7.2372416560658	7.61591065694137	1.99878413754292	2.66672686525307	0.422458501664126	2.93671149649133	1.19358507805143	2.00490404144487	0.509481098376605	1.17041572027765	2.81777781286605	0.80611228529288
4.2	NaN	0.129157164459159	0.959315901638923	0.191509129073981	3.36021316319388	0.207408524298145	0.168641521685941	0.100127191706159	0.728962870927322	1.62638451319499	0.191939708781543	0.914411574142306	0.985589738969459	0.493294680364204	0.0885948911853545	0.57240802269384	0.0568957435618592	0.337034091547633	2.2018933104461	0.966316489405283	5.11657094804852	1.79079231514491	7.01754871214593	7.9915527664615	7.7365681936205	8.85274647893018	8.63759960036004	15.2319448097737	9.42331759565002	14.5358851927289	1.3602367198958	1.59219237236971	0.799972080231323	0.874073578446282	0.115654552067624	0.0531199468703723	0.058679304704142	0.334023005396401	2.69529375668891	0.411970750534652	0.320092278392484	0.351681934305359
4.22	NaN	0.142761038386686	0.80484782549184	0.342124800014651	1.27839074090872	1.07531941280863	0.159797514639129	3.50140090947558	2.75857115344413	2.43190356189591	0.908189401967001	1.90347407210148	1.57630471649191	0.363435810106678	0.700066757213507	0.62866027903455	1.63343710528112	2.81043414288617	6.14823466630556	3.5808064330182	9.61280873795108	3.78479106084264	5.30893654317992	11.9080563081664	13.8717032156251	6.22874000271609	14.7900814590007	9.01037302740033	7.34787634561126	8.96675151178437	4.91948473641129	2.52134996788422	2.41724110980708	6.21317777660582	0.296871539218736	4.3141422161737	5.49715872291391	1.5601075696836	0.663025448608348	0.447997902541203	0.51230088254186	0.450320371292603
4.24	NaN	0.293868730411928	0.367110259927159	0.999760514782602	0.878359193032114	1.80300606811538	0.00168249917614009	0.138405590173187	2.04249476080593	0.782740094872849	0.315060499596061	0.457880256951668	0.579682049529761	1.77267308506966	0.219857452220821	2.23201129166132	2.4564331563431	1.39209819696535	2.24606001639512	7.51826734810706	4.41982171176928	6.18303685321851	7.51571387821944	9.14899294681043	5.863745320984	15.7055998216681	9.01339125370642	5.24817925513405	12.7551763025191	6.05192473127131	4.84312622026286	5.0868987564236	4.25257446018981	2.10828877743012	1.05808897359046	1.58839529855341	1.41351234497177	1.52012789758376	2.02856839511264	1.77126611220241	0.269921204153314	2.30198813454021
4.26	NaN	3.74349664064793	2.23138033952929	0.184725313833069	0.840994789562887	1.15150739882589	4.67239662663979	1.68082609779263	0.588488964678373	0.230015396872188	1.18177551289523	0.26171689704161	0.637991121671377	0.879186414705972	0.0352377317232794	0.927771184038754	1.59003116160792	0.779079456472815	1.80746019567389	2.43081090857503	3.70480401131494	3.88160058112508	2.31481807318544	4.03351749537928	5.60076577242467	15.0086958524006	11.5056265818133	11.4087865034585	7.26813863537045	15.4919942539502	5.5349520900473	4.54251015302156	1.12361282570832	5.73595970065201	0.580432243534238	0.254931249090529	0.417914219247821	2.40550175275294	0.62366047834164	0.385768188661691	1.21504676265947	1.53316181323474
4.28	NaN	1.57413462540932	0.515546313419254	3.15951565646626	4.01599197945757	1.34752415540307	0.418017991895525	1.10634818739349	0.545104267483177	1.10443498555881	0.427735646873188	0.249208287433378	1.50087921730667	0.994946231834811	0.84441658491878	3.25448286562588	0.604484942174009	1.40981475912676	3.80959374780588	0.812366673844704	5.06976160156351	1.28135134685856	10.2897146881437	1.04413189820907	5.40779605293676	17.3723873591552	5.10449646372193	7.23054385641438	10.0378415237901	18.4579579282644	13.1414895182374	11.2704991756206	7.52470328416765	1.49377220131559	0.589031346514812	0.91195820238105	0.504144322737276	0.410847956528905	5.04868385046266	0.407546251626073	0.0828867138178058	1.65210528815777
4.3	NaN	2.22439317275792	0.962458302862389	0.756140757282675	0.94389306930937	0.38638800022363	1.38112375027116	1.00025368935549	0.659904001301895	0.0157041726412446	0.310191315655156	0.953634814396255	0.750589838038461	1.50454271323185	0.621160377810283	0.189600929647686	5.32298510354853	0.0291623929136212	3.23807871933286	2.77992622937975	0.875136440696206	9.3018786877326	3.22701822139427	3.86259900507595	4.90448992635124	4.3819126649844	11.0135093420308	12.265422943504	11.3650483279928	2.78828547531404	12.9732272432506	3.5252327998398	9.23818855830507	6.830150009014	1.68526384837403	2.03953758433698	0.0382803447906917	1.19795521694687	0.810210040024305	3.898766220576	3.32580576578412	0.016342326878222
4.32	NaN	3.17302336773553	0.141328489136072	1.14494263546418	0.646205151092831	4.3798590679112	0.438215327968669	0.10745278022288	0.73179219515602	1.72939451789173	0.183635399057468	0.958190553604898	0.139863913976225	2.22139704840499	0.139308447289796	0.570767805780016	0.501778823845029	1.64273904841606	1.74346219116062	0.755624660495876	1.18171186231185	0.865019282425617	3.18722166619103	6.47447659065776	2.32338801122432	8.12032961111684	9.84111671184663	18.9708530136039	7.50179375391729	14.2271616886666	5.65504902820557	2.9760702602736	2.32895924026237	4.43559923186337	8.67622216118979	4.39343367983276	0.771846237708056	0.837035885425521	2.5627499698679	0.0470876423537815	0.0130494672802473	0.184329038988305
4.34	NaN	0.232018686425308	3.02815192508401	0.640003288235618	1.11435199557162	1.60801961016041	1.33843050259785	0.0983562675396171	0.218558682419281	1.0365471352439	0.62459357428675	0.488138715903663	2.33410367209297	0.0711070325956878	0.629538226003265	3.38728699709399	0.705965220920271	0.614928841986612	6.34790578933267	0.0568807501977019	1.61084518340903	6.69464682324827	4.6491955275872	2.05233013960774	6.11032787816787	6.71547678310611	21.0331726693227	13.9662669187342	11.2607372492029	5.03596924546989	20.1318675613379	13.6289100920223	3.56745530289409	6.35192687735064	0.0208942941512901	0.54573519644227	3.92027172854257	0.711229428134323	3.31308158418514	0.26812478999504	1.98700274850917	1.6351591465934
4.36	NaN	1.50849925856119	0.911457315853468	1.6305646205406	0.0358049879345711	0.0283499064635942	0.990243380786697	0.622054795698348	0.181364345930436	0.0643553668605724	1.75919967678306	1.88327973440388	0.626561143696348	0.0573823957189328	1.06069590974817	0.0893734686174988	0.419265170243111	2.4897691891564	0.505828104800131	2.75935071114824	1.22975724971002	5.97332452377698	3.98166353207409	5.72505042575275	7.82151408293532	7.40601450306589	11.2957463321098	7.24818619059856	15.4716955415153	13.8717877447259	7.59580823346732	10.6678748023634	2.35299658566142	4.80188593524959	8.61250664267115	1.11919413553705	1.5723589433247	1.5460333661629	1.82509981852103	1.87904677762458	0.140344086126999	0.762958937250925
4.38	NaN	1.02886555720175	0.635610296240518	1.65502909521817	0.298619588919528	0.180079683577168	3.248366860049	1.67791282087407	0.429086451580887	0.0262241341167507	3.33027962501145	2.24680865018717	0.686459881904426	0.0424188839374712	2.01925423900004	0.199182066819885	1.21579543837315	1.28450138734279	1.69815845431525	1.3332457572014	2.52045429398518	1.6608165995871	6.13339420273376	5.30836699625183	2.67222921282612	8.91859329428677	13.4677024494504	12.1770156427602	12.2199209518723	2.65088650540057	7.05967301235348	5.03770693502379	4.17924566183702	5.00437720764374	5.66158316668905	5.39342657361143	0.0991127274612158	3.37574916071798	0.174400305640029	0.470650407818314	0.233504121736641	3.1550204491937
4.4	NaN	0.00447229353510403	5.17194561194357	0.433707543543577	0.849665017069364	0.32154563276974	0.118582484232412	0.0478872159485757	0.08137766538807	0.84328191403999	0.269567109244043	1.41038487136736	0.744510827532662	0.215984898466319	0.797602955437561	2.80937836111758	2.34588432859928	1.08335796502656	0.483306114683196	0.834482940057208	1.63092266196021	0.975831571350949	4.53699570500178	5.06602495989844	2.70788888006243	7.55974971368439	4.98412642876814	6.76685911346211	15.1043623209087	6.23957840819696	9.43986401826037	6.68146610613579	3.1746305026011	6.18020739108222	2.81783435429339	3.46176478861075	0.325835625889355	1.47584418326345	0.0413426161517619	0.326492302778464	0.20853063422224	0.541815641824585
4.42	NaN	1.99137262726413	1.28596259019687	1.87173505810642	3.41951778217804	1.88813800470078	0.14220378376319	0.953021148343909	1.25908386679843	0.113669923654722	1.19684953629065	1.999247854149	0.294906440809226	0.523708191276416	0.979537483611391	0.143612686114909	0.449800641879429	0.304322833493355	1.39230059254341	1.1595699308805	1.10986585361304	3.7989043741821	0.195591866485919	1.50668500077749	6.33102458272169	10.4034056296219	11.6274308113648	10.5088775707	10.9973301453284	2.68705649573603	5.97978125316177	5.28930671330821	9.43181764149264	1.65560454459249	3.91321625821483	1.79004817970866	1.05196140119705	2.38247967753044	1.04446422252396	0.0744323454455999	0.496028001808533	1.24474845697869
4.44	NaN	0.728994723706189	2.44080979368967	0.85443700954036	0.0292927463311699	2.90370745573045	0.179436053903327	3.05789650729529	2.18026568564181	1.51458571465739	0.38491269663051	0.000771638827869492	3.91115815998129	0.0286753965818513	0.918056587866176	0.501904516940022	1.96601241700079	0.60563914707223	2.21513076239998	0.177198800804986	2.52735906759202	1.20917157169355	2.02369181281496	1.21085614494742	2.47507106762717	11.4231442591352	4.9759034617404	7.30460357346856	7.40865686991118	12.1162904420227	3.39984818750658	4.39025643504966	12.9050848521884	4.67098291647486	1.85084483554665	5.1469406931445	1.93665996342294	1.03127504863704	0.0330617856951969	0.673691319162392	2.21264285530253	0.0851198273935843
4.46	NaN	4.84533206541454	0.379632069000698	1.17083094406563	0.288906362959257	5.68143460009255	1.09864729664143	1.30134853554989	0.46501339393547	0.0257005994718571	0.0904332019619576	4.19779558027819	0.0755002826827926	0.715394402128492	0.237457418176503	1.18840232384078	0.247489218971936	4.37201723105855	0.149641658517315	3.17199540656404	1.09731529769953	2.75558840205795	0.543588980396069	3.73262022087657	5.36058107493883	6.68645858215696	8.97974045802059	4.95980031858535	10.2818296080641	4.30825723080416	10.8325388590325	12.5403303857407	8.19960162271683	9.94561367423042	2.7522658628264	4.84682654253996	1.82220306991214	3.60530361943909	1.43804284816963	1.797800455815	1.27733950604175	0.0885762591390199
4.48	NaN	0.400321374529826	1.27908388302652	2.25611535353903	1.7993993067132	0.626750913299192	1.38147328884111	0.807332906233378	1.77954961634942	0.147024926327352	2.38532151983475	0.926427256804126	0.716258383491458	1.2392560272112	0.0491845163841786	4.95911512295062	1.16062261902843	0.613017652086215	1.33994580641677	1.76846119695232	5.0526502406139	0.663749679495309	3.70803178498329	0.152616664241954	2.01797540639717	4.10097772682489	5.10864843702375	2.90423600353284	5.76926073365276	4.50078018228832	2.68556389983022	12.8026076549402	7.53265576898891	5.90329122422675	4.48337684873723	8.49214002142384	0.633704700011768	3.95279305815727	0.810348962157518	0.311321582785939	4.68615290359848	1.44200480270876
4.5	NaN	2.21484746228325	1.15472984909581	3.42848388386663	0.472683514679841	1.53911592756692	0.733502024617281	5.74638433310161	2.57022882452564	6.32240336730045	1.32520172259419	0.0244768214817359	0.537497233367215	1.12439460429567	1.32577113621336	0.632924771054498	2.61170640215346	0.108529229389619	0.380660871700841	1.25139963120633	0.581993994329676	2.74408565345809	4.04426671954368	2.05085336023627	7.90896049858429	4.82604096262444	9.77595878163684	2.34068012841366	2.26227596734402	14.6766682644244	9.97919360060323	5.47105932212017	7.06056305797745	4.60254156993503	3.63754553145512	6.27156751734402	1.68291890385641	2.87228207022207	1.21826264838547	1.14420965620237	3.02834726935845	0.0963698984211959
4.52	NaN	1.65554174252809	0.434315908368663	1.13078852451921	0.698535990673409	1.24283059679709	0.738495955377631	0.611327361193462	0.126900518612973	0.259178521217958	1.90630223795311	1.61818223497854	1.26454704391809	0.618216456660287	3.55212388964884	0.35260932474398	0.521261775746598	0.415422857695305	0.598774737892767	0.33372094724327	0.320571873637366	0.280466447033491	0.844468806427764	6.50005847557483	6.13569406224257	5.23439768633866	3.47776500264554	5.25092829391322	8.70793942239853	9.52497140133998	4.54335383109439	10.4089225769496	12.1626191898364	2.72887178034731	3.38075938875619	4.13442874784035	1.30567784798751	2.95568011134437	1.10864956365013	1.87403681880061	0.340570581337905	4.38884334754155
4.54	NaN	5.8914636193595	0.126051745656628	0.17712187262041	2.69703053028523	0.525065767584531	2.42951610670962	4.73412175411334	1.12007919411797	0.0382783441788696	0.599872798379195	0.767363000273595	1.8184215223434	0.811630997298518	0.613635942088807	1.38608239535728	0.0270545942684113	0.784108193413821	0.340271816411341	6.23293893421176	0.630974285632932	0.315243638923873	1.38253460885849	1.55088445105559	0.423735085940252	8.62013411469282	2.81817120492111	5.83432391439772	0.642521507544962	3.22726787278284	1.62639703122279	2.96199586153194	8.93770412215486	5.54286847813349	12.1242139125877	3.22190595630032	6.53604882919611	2.96828888061363	2.39337158566711	2.18538715711325	1.0524309271477	1.39114368259542
4.56	NaN	3.29615857495033	0.450508656025793	0.626456821081958	3.69359003849071	2.03144618474007	1.33948856198241	0.140267952786413	0.108488638757516	0.0604155067016886	0.999074867390866	0.684538178581415	1.98364186726394	1.01262886087933	0.038657686803873	0.160054229858507	0.246730539740378	2.55464275772164	0.729050789514589	1.19420294911061	1.05514908541644	6.63750231114019	2.97751953941616	0.637271886493445	4.70892859711562	4.30342794209594	2.85494285382305	5.63604891588763	3.08220813593202	6.05793933528365	10.3737570947059	10.7032133504627	13.3879978405014	20.3213713554665	12.0502506841093	2.43826114343796	6.98406861808784	2.13223540810234	7.35024705760753	3.5670982163661	0.415538702744554	0.0145596448437526
4.58	NaN	1.74058974365664	1.88824209926422	3.06412800217019	1.17386719190198	5.01069432923419	2.53701358071755	5.48688139663935	3.24131590816953	2.35559691597197	4.03971084786114	1.84970330117118	0.247640252540152	3.38668981594767	0.118810302590898	0.533944672531819	0.734514154604899	1.23246540913116	0.0694370136562496	0.735731546474156	0.0759618766163299	0.886257178195094	1.91036814490815	2.44377991304277	3.78352125582302	7.66605993341298	5.90592971081071	4.70573454345562	0.341896282362854	8.71733242384078	5.6033506729793	13.8313989376685	12.0010303192706	4.19119877455564	2.59303565046273	6.83066064883708	3.11641000755764	4.82323529208407	1.40068755490994	0.37062458448936	0.236260419657741	3.13438866992449
4.6	NaN	1.29276311818798	1.18655464074175	0.194976492291885	0.246199392213026	2.34591242920461	1.45076253037812	0.489852720090877	0.252773134420634	2.33021642343293	1.05243160487143	0.0171526181492372	1.63196527961328	2.50464454164921	1.25988230553501	1.90894856643657	0.432800954975813	1.43250291116928	3.06731242916279	0.991127447311496	0.838440235940261	1.32929335615671	0.634587995347133	1.24497690360685	0.0512618117491385	2.1496432880408	1.38711112351274	1.95534280880784	3.19640110708884	4.04792699231651	1.9629266509927	3.79489569837507	4.95997289714188	6.73548533932419	0.209148326543453	2.58320136318353	3.3545245981006	3.14195159998598	4.048872560699	0.294828379989569	0.543003213957175	4.16892026533476
4.62	NaN	12.6673915939668	3.30365383653938	0.260452485417852	0.221545040570338	2.49632753154013	2.18897165942822	0.372557975776176	0.78226840892717	0.159786990796025	0.0311149455098914	0.796810355957125	0.702187831272422	1.3390585253758	3.15591496730508	0.00778439072382673	1.11553311700934	0.509875461772281	1.12173850607053	1.27613709247015	1.55427950326206	0.230143706713464	0.656546882451695	0.580115527889062	3.63603573257331	0.00416137553031558	0.506130666946102	4.23428197916402	4.03682846113826	6.06945417163584	7.85648307970774	4.70861858396124	4.16305112493375	2.93988287750176	4.38490798606975	3.53272975911457	3.25503054060101	4.2643012557237	4.15749958260765	5.28334209556418	1.93649975635589	3.20097292852446
4.64	NaN	1.77543172767308	1.29749330291121	2.90259344452261	1.76890618101457	2.11043471918467	0.786214175335164	0.155422456236257	0.485457582027499	1.41888457220479	1.62206544999653	0.479532773207869	0.132481720587076	0.3820515209085	1.30225492943792	1.67428069521203	2.0926306453402	0.887562833979009	0.0722957036091082	0.431783987966717	2.00083628124318	0.434309387076301	0.584247381543052	2.28743473171647	1.759340310615	1.16104963488574	0.507967195892224	3.47215465614971	5.91683633697492	6.70258352742551	3.31849144391958	16.8549352022636	12.4498321753493	16.7941508000524	2.37901082653305	2.8395123248615	3.92184178055191	1.99111472703067	6.14138524335997	0.112554496451332	1.18193616510573	0.556985087853259
4.66	NaN	10.0043589399268	1.8945672901487	1.63296996685109	4.29473657623422	0.540456249069838	1.71517544291958	0.68533801118785	0.566454080275933	0.268854540733906	0.136525711161391	0.366158382463357	1.08125994552072	0.0228548461203758	1.41349656286472	0.070204775642051	0.102034109511141	1.57820076239314	1.36375521015014	2.80954899139777	0.868513569498464	1.11190274889898	0.64665228193771	2.28398907416522	0.816875333936711	0.435055612070264	3.66618926128061	5.42014133787427	1.25573689926893	4.40388359959148	6.66086853196893	8.40785474864568	5.13841050713422	11.9988743974812	2.93935205346516	9.28073658439894	2.65278702428999	6.39028959416622	5.53418259701991	2.76157745078368	1.91560405025137	1.09898763259201
4.68	NaN	1.64795090598169	7.48797764684288	4.67962509514871	1.49895140557177	0.724487039261999	4.22082046106344	2.41005550392893	1.50972753879828	1.27201794604022	1.34944432354491	2.83150377878928	1.0417432984957	4.23432224527715	0.756557391879491	2.00908762362657	0.674710403410748	0.35168587025541	0.211821126599845	1.180732253762	0.07392820238649	1.53164304860734	1.29913197649258	0.371324496867432	0.678682301758947	0.380855127891115	7.50813602942325	2.8057565746303	3.55588939879627	7.29179568499872	4.04190533060725	2.13230397847678	1.79475258944211	6.39482966565669	8.54142072924749	7.27769819694036	0.551038654907379	0.945404946638157	0.859992806911424	0.588930534557696	0.786971432910782	0.102976057176646
4.7	NaN	1.30330940351034	1.2118419541	0.773115744665447	2.47816782992302	0.130657191984181	0.263315166256247	0.58797151097077	0.448959653529237	0.252283677340031	0.0627996379203855	0.472858854076976	0.823924270375437	0.221330050155853	0.966793097382785	0.146986879657253	0.231747644100536	2.07535001330988	0.0194391083636393	0.0455127553336437	0.923755645501155	1.08091014299273	2.77843569449614	0.521631960257149	1.32698656087448	2.94198749436868	8.19364055825651	0.455241857404594	4.4192999031624	4.34747199232001	4.72936398647552	2.29451551026195	3.44020061577823	5.90538712618097	3.24775094166251	7.22591220873962	1.92741101172745	0.515820752680687	1.45054085599657	1.11010827432917	1.25149686241313	1.33437442649498
4.72	NaN	2.96675213021233	2.38665433947407	1.1717657137545	0.879282946098874	0.769765001311545	0.279551678111556	1.05338104147828	0.361426868250634	1.90928516856316	2.39277998180036	0.966326861323202	0.895525415979421	1.5693934765839	0.385708110244264	0.370595761867355	0.587122011010071	0.150385607292371	1.19577458658399	4.1627948856437	1.45011493110963	1.07621679272156	3.13834925552222	1.75241046041776	2.75342903455867	1.37656627031316	2.00634058393725	1.53559980600742	1.8106023931759	0.910194355178527	5.07012951315929	2.19574642710256	3.64692858513025	9.33811522938604	5.28513363814345	5.02724931934126	1.00103677482525	1.26073628869872	9.01914900414179	0.600123943322209	3.01910622056475	0.496483168331647
4.74	NaN	6.12601587818145	1.78862470287646	0.0930486980144172	0.179808917623763	1.70425540630472	0.204537007450898	0.476565308132783	1.90966950773247	0.418412135846437	0.948059457026697	0.290899858550793	1.53179477385148	0.00335034308930098	0.367043284791875	4.21709346222451	2.45048843394167	1.63299490847018	1.60963010001074	0.46791648975439	0.12783163915982	1.05538210475713	1.90914067763765	0.495322381644939	2.53688433894437	1.14821437363831	0.618400918026443	0.213064801158428	4.94083572592557	5.26695473606072	1.54666427868825	2.25254308143741	4.68615123051188	0.638358901007568	5.02229301486112	10.2318460685947	2.75672104423756	1.4975860601642	1.92036604221413	2.46067000201522	0.349012991167052	0.98167182094694
4.76	NaN	2.37557620801456	1.07620254151338	5.34001986625432	1.39512706806225	0.465387201479186	1.35799554261765	1.67441550842235	1.30752769424399	0.97044236255085	1.54062419593027	0.0722978422690523	0.889352603900469	1.09095570367487	1.57187534478487	1.3795142491549	0.530531575049561	0.401722661464086	0.479463008037926	1.01866841775883	0.493596573339	1.97557024448737	0.0959839635422089	0.00720898116716973	0.326442928788795	3.59193332372839	0.0982017864758425	1.74209797993766	2.06171429010438	2.24738899212878	2.43827970927462	3.95988282465184	6.63060396992807	3.90580667871344	7.90748855759149	6.57452363950318	4.63959580457023	1.20520370359067	2.77519236449539	4.73764779292072	0.695613288363683	0.983698452871641
4.78	NaN	4.50566332935396	1.97584544203217	0.848394234370007	0.105298040634903	0.97285870109159	4.84577962570273	1.95118122091396	1.06047594872916	3.57596821745797	0.0173692623943469	0.632695640466761	1.22978346916391	0.215119919725718	0.387126299874251	1.06956981398996	1.78946177225318	0.835744044130485	2.03747637326381	2.45293223144606	2.75404231473589	2.43639433689292	1.20181065517861	0.207110172468512	1.59993187742271	0.795753731665677	1.69042794794892	0.502820048140177	0.495920994057829	1.89055449901692	1.55417190359959	0.703118637392972	3.48763511161521	0.407252636869807	11.390130039015	2.35559410659737	6.81622254551767	1.30322560533447	2.49958609657261	1.57957868963205	1.03050846676761	0.140353624253001
4.8	NaN	0.873749676517641	2.97785460099486	5.16498494050409	0.222123389646971	1.75521288036892	0.677444063837799	1.10994918399384	0.0786052011167552	0.0800794934714778	0.322366451492968	0.172912515444718	2.96681467416029	1.09349397596511	2.18285980977219	0.362636657831142	1.59912338661944	0.636135847860467	0.333682790047971	0.486770287328586	0.0707288819284865	1.86426003240591	0.306088809375788	0.170094843370462	1.24798254743694	1.56024381668693	2.5409988939434	3.96615048601393	0.697901223406466	0.290798387041403	3.92542189688248	2.91350838218575	3.76154212789856	0.52572145142322	2.49765178020937	8.23370694836826	2.10705324962407	2.36501885234933	0.783770434924093	2.63179020518558	0.359878473341972	1.0576360077506
4.82	NaN	2.69643886232078	0.248616167951493	2.28730262367323	4.0292856719965	0.545756549167574	0.293431554508265	1.0742129821805	7.1208608151381	1.70725306689729	0.994243588764359	0.196994037946955	0.0877250993380038	0.589769093233581	0.180516492745298	1.33761511450375	1.35278063375095	0.0149507068330877	0.0466796744648366	0.772750950123865	0.257358969387596	0.375124717252857	1.24862290431182	0.894650561930685	0.224226346395886	3.94625181424834	0.816978277942822	0.314270998032038	0.741041342128202	0.637998158297676	1.28182051244072	3.44471338101439	2.80145611951483	0.89240359609222	2.13077602403354	3.75346774286873	1.65565380059625	1.9378177568424	3.61831979779886	2.17617982393683	0.461825712742007	1.45903312150213
4.84	NaN	5.07611100276904	2.09613309391227	1.54259192479107	1.00214388716589	4.04327371546609	1.19018806624508	1.26326611550166	0.537771383140535	2.26188712570567	0.211568016455209	0.192381367784779	0.733075261762605	4.3086374950414	2.25035403289106	0.966501047494993	0.225396521905739	4.89677461357934	1.46709248047296	0.216231425442256	0.245384719871185	0.463175807805159	1.6561961126605	1.6323258702634	1.07054460247242	1.15378413306977	1.57386544378755	0.181280693539759	0.794950203604217	2.74780639013347	4.60722134382989	1.36956227112772	1.93781016264122	0.395873475028479	2.54220692293399	8.38732528103916	1.79116822898486	1.63045481103793	2.24960332765652	0.0318558853891717	2.51689998012656	2.86237867996506
4.86	NaN	1.13862898475122	4.10257323478065	1.04109177719068	0.729640734508207	0.894114282507549	0.501175695978775	3.44940830357699	1.16491148444435	2.07555444960742	0.309738875238657	0.173189849037993	0.191178398892836	0.920426380477952	1.62260343684438	0.197675783805166	0.961645451442712	0.184418242205196	1.01229803510048	0.0237229357575535	1.70495226512526	0.8308853640256	0.0952539062312811	0.450177826884216	0.0674032631842881	1.94133076150721	3.12089892929286	1.24068772946651	1.43522645775338	1.14008304551212	5.58281810000667	0.442779912779288	2.27334893909661	7.35519190026694	5.07023235811206	0.54835635124833	5.97245411351661	2.43313686416223	1.5437026225242	1.10893323897639	3.95149328921258	1.90407727406966
4.88	NaN	0.297183033654574	2.58704820884859	0.448141024041615	0.556119775200113	0.24224333163512	3.21278748878649	0.195993945023389	0.278379048285752	0.626124567100911	0.134081064819683	0.0570754159674352	0.103468738483351	0.818368299630984	0.71404093142918	1.16690416892803	0.687876870524211	0.441723885006404	0.99953866568075	0.676289867314946	0.367738013144688	5.2633160657051	1.3639415316319	0.547530786510059	1.94655701557907	0.950455958955066	0.199886793260744	4.73014957381544	0.755484660308915	2.63579203544011	1.12124047513751	2.14098182829716	1.5322346772979	2.30602483230942	3.13269112299092	1.76855075686284	5.01378103452296	8.44212271269219	5.76037919504157	2.04390018338631	0.409874704237049	3.3190324808013
4.9	NaN	3.91586717367673	2.73465517012003	2.56773428029905	0.474489953353556	1.67448525291633	0.721240339200564	2.30278741576451	0.67303177101855	0.401999629116505	0.46259001784849	1.24344686793931	0.110981047797498	0.491127392801061	0.0587569444313168	0.201194056894874	2.79235031646443	2.89428401083999	3.6592831254288	0.0900925777416484	3.35969093942913	0.0855131471592811	0.518445355410844	3.57696242071478	0.434147213526175	0.185576998595596	1.7280370269763	1.16799852155255	1.04098755893147	7.70788261757984	1.17876750820377	5.18155766855705	0.26596775580169	3.65409367994359	1.86951464211698	1.12755644581505	1.2733035871592	4.8633871178797	3.29131605387424	1.41002402621258	4.81867131479188	3.68693999497719
4.92	NaN	3.62638232569739	3.40810224498949	1.32211815962842	0.0836855589741198	2.38806549275911	0.718295289002605	1.57750799885729	1.26017682781266	1.4122286120429	1.40635791509646	1.31556970451624	1.10328377895244	2.16948442629639	1.18145543718365	0.680374526797348	0.199332125784044	2.70056083511419	1.80065858073226	0.0193891692908563	0.122068791985215	0.243106100925166	3.57666932719409	3.74164922809541	2.2360691758321	0.0122266516347243	0.32568110092491	0.399100014352736	0.754062186488955	0.270742802521961	1.24769484323166	3.63325428387261	1.02766495390667	0.919264596085935	0.843821785770082	1.03061390679222	3.72875369820766	2.13756794737411	2.00079626923992	0.210330287981165	2.3249478128268	1.17847186959694
4.94	NaN	1.26042522839481	2.47832259856726	3.95788800561402	1.08615008173651	1.28565072679429	0.776251217826101	0.349602466297961	1.02550465239799	0.880910668052015	0.491955392525853	0.790379049780952	2.87161042099308	1.5961434880748	0.453235473364589	1.88233368972984	0.193830461917076	0.309237281794882	4.14877950549989	1.41263617490611	0.0907706922299524	1.44518067865407	0.662112427067818	0.479619786268136	0.10022360873286	0.103626810462074	2.92063508189679	1.28301229950415	0.427798194491426	0.627402912055623	1.52972035046245	3.0219063051284	4.82315266466077	0.0888750956579539	1.59748123252518	1.91667195653988	1.85722767146947	3.53296766535381	6.44001819976832	0.465015694291061	1.3460568182499	1.81832623670656
4.96	NaN	2.59951539388915	0.52704706245594	0.173646787527142	0.0840723657998144	2.14526497292861	0.108488564536989	1.49466371391229	0.289427675793914	0.497779596717468	5.3331325769343	4.75938129524718	1.06275645019168	0.43550980554619	1.2609413575206	0.948366196987615	0.28936156471682	2.69533388901698	1.01593522336567	0.355581274975042	0.345595847021079	0.426977292585505	0.228073836087148	1.95965150361219	2.08744023662963	0.233204223110423	0.24494275323768	1.49826014250206	2.48873534494484	0.516906033034969	1.2759973600873	2.86506809334792	5.6781902961442	8.58790610214412	1.68926738233965	5.188297399282	0.319598762927899	3.0259867894811	0.00909821041231465	3.92717929611228	2.03126635228622	0.188871925736379
4.98	NaN	5.16128651563855	4.36862731597502	1.30239153490951	3.594424612953	0.310662712835912	1.16157590966068	0.0498062116891719	0.414940797573813	0.38602824779732	1.03503260129448	0.965902625194093	0.635515489465375	0.356945368273509	0.214064166120238	0.433784901880495	0.750337684530462	2.55500185367872	0.488574209944146	1.38313496003515	1.78231961125362	2.22317122210347	1.53631395728337	0.431563749398952	1.1813975446647	0.675888663430917	0.318508047771878	3.06223492528694	3.41602414983259	0.657737504579268	1.30049862522644	5.95705352089201	1.29325184773336	0.559998910370115	0.395399197689197	2.09440985980559	0.728658081247461	1.38212889562685	0.390954338206046	6.28584058623377	0.0909164772700221	1.4904597774145
5	NaN	2.06299819170184	0.450450838753184	4.08719149040997	1.78050778998892	0.429173256807507	0.0878277287444566	1.51689698625504	0.237802635334614	0.364661258228885	0.144238178983711	0.675240143930693	0.906077703145569	1.11692964354322	0.411845821902137	1.3313421146222	0.0494609776680208	1.05475456802272	2.08007641862682	3.3835554097613	0.953761133315058	0.303959942640386	0.0762109063180234	2.1297267341782	2.29932907256991	0.334051470307067	0.375084279520116	1.11884204101844	0.655544183087029	0.260520313550449	3.07574711701773	2.58640247113412	0.321377419163905	5.09473159098818	2.63961708909344	1.12058387041084	0.809226917487201	1.04778610979982	2.37963418624893	0.187572799089862	3.56442450969274	1.9895700259318
5.02	NaN	0.706735993350883	3.42703897678236	0.646916295195592	1.98495364943899	0.524981112620529	0.650482837366017	2.57369154692492	1.8199693640766	0.0390809127222894	2.11865562670765	0.426435746622874	1.12314010729784	0.600707185918363	0.0188866434627581	0.128923485947265	0.16554644015273	0.462158951358274	0.766809646152961	1.2571076426888	0.525293225658838	3.81240751053227	1.19836041524566	1.27867761070614	0.712707874574739	0.136176614824431	0.0387208548613937	1.56806952613602	0.856790827699465	0.0319597836031636	0.125557316703133	1.32064933440783	6.61746341174235	1.78218534322961	0.0873483627778962	2.54392548407328	2.17257686700933	1.52387645255462	3.23293308277043	3.21245520475067	1.35723722782731	0.514720363968902
5.04	NaN	0.89287772368424	0.462185516015689	2.97974502390194	3.34694494553014	1.91395830279865	2.27921111436178	0.29059048306356	0.272758851375249	0.458052638543799	1.07880664585702	0.374346568574111	0.412648100992033	0.186365936623762	0.773647023201936	3.52752147334759	1.71511834021909	0.00764367356216207	1.3539942048061	0.00826852300312351	0.385100000588072	0.45715191914672	1.89406970177873	0.817700120413662	1.20416596331887	0.841839955001698	0.513342393343393	0.802595369933365	0.342702950442373	1.93156962984808	0.942629417328091	0.225918054068623	3.0362501938043	1.41727143450359	0.930539576067698	0.193106279888838	1.34428194803472	5.78578902708148	0.269819339949737	0.618796646953615	0.0534440574440106	0.501558617148536
5.06	NaN	3.08415301622296	0.851510649369535	3.22118036700349	0.075014791314376	1.16015885620972	0.084474273078953	2.16987149282385	0.0395559961405848	2.36643931750661	0.487233070231675	1.09395675161499	1.50881215062955	1.03100280111146	1.26976972317182	0.27538724181829	0.358581443252657	0.805999372075236	2.78456868927304	10.1723359106241	1.27110863347493	0.68757481884343	2.51410241232708	0.684357335108325	0.69897678523358	0.951352853999032	2.15022488493236	0.811440051503176	0.0152641530790489	0.676545308052787	0.585363117068513	4.50932750215087	4.11523682668283	0.0920517130709995	3.10382302150159	1.05610316088563	2.8731318725186	1.57280538561955	2.72913084010636	2.51172116529325	0.469747229480524	0.976332131309087
5.08	NaN	0.295421595509694	0.488528934833884	1.57443133563769	0.89010886321546	0.621426946486629	0.999698103097661	3.46743325523286	0.364841397937028	0.320845196253332	2.40613810647508	0.122088655041676	5.32377668884991	0.960233486021195	1.92437459502431	0.499408242229728	1.48223994186185	0.152445559428736	1.37535734957509	1.7118421070814	4.1115821199799	0.322724993285943	0.867203319035589	0.865964236746809	0.174670268086579	1.76626735414729	0.355379965274473	0.681192269569639	0.224398821135262	2.06610583782431	0.601071617580228	0.638133123365018	0.717648588508601	2.73452285871113	3.62421535828329	0.046881503153999	0.198104286133273	6.8727611749858	0.781495247079953	2.63204059149425	2.89061386256745	2.26031310634592
5.1	NaN	2.74718805108762	2.00439855340676	3.89211709933727	2.92595315868932	1.84299458801861	0.210127579075992	0.387065768122635	0.893640666574724	0.222267501394149	1.00316400826158	1.88376914518601	1.00060580940741	0.82461502608204	0.485472263095507	2.24193151158646	1.15079768890116	0.699355125632033	0.128331535759478	2.87809649860588	0.232100382942585	1.15317752411754	0.806978056985195	1.19393802617626	1.05291566323492	0.848442107545121	2.27585188435601	0.209732902866188	0.681565055126237	0.838809776059425	3.98720038895675	0.184433041899739	0.968121391841465	1.51369050050458	1.4910504888672	0.00385121694323899	0.22635993077503	0.309178120583604	0.947493603617262	0.399583054108639	0.765452842293842	0.952690623785234
5.12	NaN	1.59793843365305	1.12738053803665	1.07468694502971	1.81049708070793	0.70610034849694	0.166131478039948	1.33492305843077	1.16477349295382	1.17826965268353	0.28666122443031	0.349677709796633	0.38633292261129	2.2273857582086	0.251700771331899	0.2108017742474	0.128336710575706	1.35928735416114	2.89152001169587	0.603143199885822	1.55995708449551	0.799469996718247	0.062837280211171	0.0712228346305572	0.239367607929385	0.160340053987318	2.92755844939836	0.0600419461531715	0.396350032694764	1.09658736402011	0.429870311346347	3.94442148922182	2.43556764094748	2.70628468685847	7.14739851364806	1.23027626047765	2.77138694398299	0.883805605058426	0.167588622260392	0.315354798630177	2.35485659780192	1.39099341178968
5.14	NaN	0.202730288237817	0.641181587557937	1.9538469830467	1.51097094730953	0.233737409839787	1.89225392145764	4.03530219427036	0.836837744812907	0.797727915716791	2.93634531017373	0.57846002550736	0.855841331675277	0.618709411945039	0.353304386210409	1.09596144069524	0.000705875076766069	1.77658692888927	0.788449302061378	2.19240272089707	1.5708654601255	0.101575286045448	1.37209749350108	0.557922784958417	1.56967478342485	1.08398737173845	0.535980301853683	1.84294055822983	1.01884823807084	0.346647469778821	0.491240996970147	2.5007639063694	5.20595940027893	4.53880261501274	0.601430772508439	4.86827546941292	1.07339968787746	1.5169565826096	4.4037765536408	0.413994765394269	1.13278214123086	0.162229397440267
5.16	NaN	5.64179277168524	0.967339743847568	1.67053624851498	2.55360640038632	3.83008004235778	0.30522293821335	1.52185288007782	0.919553808337221	0.170233759438481	0.529316688095097	0.395174409130433	0.62777394076422	0.570756860771914	1.64295571535638	0.900239213558806	0.616578786806838	0.454228464061614	0.177824935863528	0.679232766713547	0.214482769402214	0.101555259351983	2.78651426663011	0.911835613060715	1.38285518577279	0.772469065019483	1.38590975540176	1.01401949140665	0.416249971214091	0.949584529529212	1.64451149699267	0.866803612575124	0.278276462645245	4.93668838934602	0.334006683438094	0.282454980076752	0.334790863907817	0.632614140347579	0.746363601900236	1.49465784355551	0.545239973388958	1.32263002521687
5.18	NaN	3.022214340742	1.28678352901228	0.312042678639802	1.83722152079015	0.285985795420636	0.490024982128987	2.50359521051284	1.21034631024051	0.782145641404266	0.340304626790819	0.3729327328771	0.00185174891302501	0.0775426002989785	4.49498047904538	0.841357639767847	1.19166920445066	2.42980458878859	3.62823708323444	0.111346857085489	0.234209469582765	1.79303503978872	0.24171503609078	2.24261489389718	0.958550892420205	0.755060757218106	0.0872662628480748	0.353245242318773	0.800942212739983	0.312059231597669	0.765597739322381	0.35667382295187	0.429996603368939	0.374172705499885	0.38392339574496	0.24610920532731	0.235468669268059	1.01780216834895	1.02474935432624	1.91100519098711	0.704734445136877	1.11215850048266
5.2	NaN	4.03136900242647	1.62998692268014	3.47478662147693	1.22788753936999	0.630629514868261	0.848532059320804	1.93364825587335	0.0293177261809322	0.724238616970341	0.685099008019627	2.42364691463063	0.268369662150158	1.59602540683087	1.12205900751043	0.637428993553618	0.428523805049383	0.133863322730789	1.30491356904912	3.13327273643084	1.19457396287513	0.40846100262702	0.648330322130039	0.575844625745251	0.585468827717954	0.268466458003703	0.0323672241558838	1.14704768765288	2.33887595987759	3.44288275422825	0.352649271848594	1.70837794301342	2.13493325884729	0.784904489889007	0.225707080072739	2.1727319177364	1.15117880386474	3.19279782647029	0.665619259084241	3.09536954506932	1.16365738279358	1.27807156991001
5.22	NaN	1.60363275119275	0.577784055997655	0.334628339918936	0.378742736371379	1.19352659714348	0.464078660544164	1.53598603391358	1.20964015024879	0.225459746625185	3.25468192478294	0.123016113887702	0.218671971633538	0.856726909065131	0.780307356253261	0.776213640811222	0.24588499618613	1.74067884890651	1.139763653422	2.83129600701433	0.175197520371516	2.06622701565587	0.481930798630172	0.381055209751069	0.052867048906832	1.02837872322366	1.68087400781883	1.04663023411872	1.53174833873981	0.445741195873538	0.623163021160976	0.824093502509363	0.366662403910269	3.5463894150713	2.70077168918793	1.11834156653895	1.59724131462208	1.28368279388491	1.44646901334695	2.26420623900524	0.84697378436827	4.73708782937062
5.24	NaN	1.69519726997634	1.66086322280202	1.62717294525368	0.294324469695237	1.48427847591365	1.27658173005128	0.224213751115322	0.794958432945803	2.23730965073754	3.86818944931951	1.69387077911739	1.1211672017536	0.37058938355694	0.337312915804675	0.701599157432726	0.14900604110075	1.37056768825593	0.530824496609194	0.120038473038024	0.00784860062447939	0.427456304763339	2.8129832432364	1.8976855820025	0.595858492023378	0.362327013312113	2.42080421845951	0.713368004359975	0.180580119694219	0.676622220113754	0.267366563050509	1.99089236705842	0.77761383635334	0.123390777206269	0.0991699733171767	0.722891063971838	1.46244456056538	0.509690269830711	1.51700701692731	1.62605241523164	0.055099909146705	0.327809836207923
5.26	NaN	1.88350123662143	0.1902021820869	1.47124794845924	1.59169907741148	0.820711318843611	0.72200485865365	1.03365202967189	2.65388016594868	1.59750549371978	2.78660550449199	1.74986402017953	0.214986608764794	0.81409889321291	0.200829969641848	1.10130069525149	0.353196784616559	0.374035854788432	2.31216026250127	0.430369142818449	3.33568938746873	0.105314052168017	1.46228565275345	0.502975227627874	1.72088889574428	0.294767807644419	0.122667840130783	0.875513051519847	1.66255372015721	0.254173346307834	1.40896397373824	1.77182587402029	0.430782096397896	3.27564387738615	1.55638608239195	1.17932832145147	0.435845686564873	0.76384715983406	0.943926012044001	1.01302026850824	1.31591693475746	1.67627831722874
5.28	NaN	0.684168839840243	0.460175253186207	0.846150349690397	0.685643956489331	0.284306030650782	1.26850726700791	2.10383623218718	0.789032749765312	0.828421450013909	1.15066600182047	1.69759971866977	0.690347322433187	0.725449895959586	0.443570009358555	0.254205997158174	0.18009484381605	0.608340384018057	0.483700371378713	2.55886186254137	0.196945596456515	0.291485922997458	0.235084214606699	1.21702062978482	0.853854658979614	0.936352763301796	0.259085772572007	0.571604185162362	1.54259443026819	0.30058919232043	0.119510365024965	0.0650748955870809	2.53317784255188	2.09650112824825	0.0359532890970649	0.368048180447907	0.820526057172286	1.35408499957633	1.4768675504951	1.61153358860868	0.901253934036808	0.936542095281022
5.3	NaN	0.959551565966915	4.92008712643971	0.135753290348149	1.202602360654	1.09469490766036	0.68825028881507	0.533655887535782	2.92066550637828	7.80589166602912	0.230018966423497	0.161911127994928	1.00837573029765	0.42822390861533	2.25772234469228	2.25583862717645	3.5599086322957	3.62447671130688	3.67900381223229	1.7676470836926	1.65917576490173	0.211719888445607	2.10111282368984	0.6714853495218	0.177277082024081	2.18347583059162	1.61811994804698	2.80652745357372	1.54794298794718	1.98008071989845	0.421299308990749	1.30128767135267	1.01708154960627	0.220561979024256	3.09266179759425	0.739750346713574	0.885019442542975	0.22256265145229	0.823188243045016	1.74846785176647	0.0205034017766224	1.82029158613018
5.32	NaN	0.0353869991151316	0.986133920034986	1.9700795788814	0.743252055936569	0.0459536670648985	0.792636996158841	2.09936235692616	0.861460680617076	0.756574410824036	0.445340464487452	2.87521136917809	3.25661454576972	3.96451205971077	1.08321126281612	0.216666597577193	2.39588889403307	4.23314395546277	0.0117617465181582	0.113199591796309	0.630279725703826	0.878589369237329	0.931893944999337	0.568234483952338	0.113771747720995	0.272276451510341	0.475175759263702	1.26903358367951	0.480388564035639	1.29550673235222	0.09032614122908	0.184047603096815	3.04088142273612	0.153139787960033	0.282263134444435	0.996126139545679	3.40227884018578	4.97271711104873	3.89823771648716	0.0763116958977259	0.436976534749259	0.516126440018582
5.34	NaN	1.87277252610914	1.60126366318377	5.25289504220017	0.325198256183958	0.226013265873085	0.0101384676975338	2.04168801960011	0.509489500811221	0.410792384851272	0.717719129962442	2.49716385416647	2.3572156319949	2.45145347733244	1.64532097921015	0.432001038779588	0.596520205206578	1.37977332546574	0.28793493768912	0.208028888192863	0.388830021832055	1.05653020703166	0.739334345719242	0.959572840940588	1.65505391537983	1.7184108936636	2.63488836345684	1.28532680144928	0.0710599856483652	1.17723169970872	1.97686097672168	0.879688403657822	0.587164958605161	1.46648853467597	0.086887860086824	2.47992729558666	0.151898618549188	2.0039970914781	0.948087193010943	2.27663250215828	0.334757109386373	1.30844395353962
5.36	NaN	0.0866145442975093	2.13935037227289	1.28453718324084	1.14795510836397	2.99260753338755	0.781073510668138	0.0510370721116924	0.98761145936622	0.297899179564861	1.92408754794704	0.582869431126811	0.22605074214552	0.777995081787312	0.324956299981697	1.67655550367804	0.00192877831608743	1.14722233875367	0.378953817962887	1.0808893799544	0.393891870111303	1.34174954853851	0.411838915953869	1.77083317812326	1.02606611837205	0.193469396346681	0.680329631568599	2.24991760360324	0.321856135875758	2.87230295972603	1.85412660445091	1.97379699674413	0.938377492732301	1.08983481663958	1.38659408616784	1.67733397421297	5.18806954302185	1.01307109808091	0.0401251618292377	1.42651892132609	1.16599599251474	0.615137331093927
5.38	NaN	0.581305201457654	1.03843401751822	0.477367085666454	1.15877871784353	0.439073472338565	0.18608402404856	0.232049581855324	0.864366852458947	0.11956152747478	4.70139098914643	2.54120457756233	0.69475310800724	0.284682417163488	3.06964088828878	0.967483333916323	2.97410563841667	0.215589632357052	4.25509595781405	0.14505137403141	2.28441767924838	1.6519102747133	0.147539559718908	0.645285182842709	0.568964529224178	0.106642417541938	0.596424839525324	1.32624444110641	0.659432168643298	0.0979179621773388	1.99677824316219	1.57733102501537	1.609749892497	0.49206356635642	1.85914397763467	2.66316859846421	0.94874526472476	1.04748185634641	0.117115409401987	0.345039610224131	0.498085939981892	0.717262395644977
5.4	NaN	2.59411120453879	0.38614517432612	0.0123725696880741	0.431547812467339	0.118162898777964	0.234483997370952	5.07639914547964	0.221419750921024	0.404127921802927	0.827373795235005	1.71265346273131	0.61715139515028	6.03347487189127	1.27186466655769	0.606006603976711	0.397088537754432	0.164141134597107	1.76369852441326	0.202249617054987	1.76372033575844	0.416811655815674	0.202646596956716	0.93311661421182	0.836750852858346	0.883904330350795	1.68281264421658	0.428337549713153	0.808723044650479	0.632440014156598	1.65318348127474	1.2653006313218	1.24438641103084	0.753992593081106	1.39508262291128	0.481467660486295	0.423863757743965	0.140826438203146	2.41678119660805	2.331990431863	0.803480736009586	0.863261527085128
5.42	NaN	0.0394074459575661	2.04579752054875	1.21889015116402	0.505146227589562	2.02952385822429	0.782034695074584	0.766248706115922	0.831642218412812	0.734499110557839	1.80514310663896	0.0755163246179733	1.96050250667614	2.84407522634805	0.328346140754334	0.885315725668104	1.02360316267628	0.466048252689041	0.43161451352166	1.62009479299098	0.374519512531791	2.86570072898651	2.77584686750806	2.06464974427841	0.137049330986678	0.803914515355035	0.646737985693335	0.485541305186201	0.943656393537034	1.05413500907345	0.824522569471336	0.0484353700156914	0.66102270835554	0.446899082126672	0.537896203339657	0.556308553662289	1.34646338714378	0.955414930220456	0.61083517752816	0.857509978390702	0.0663465309483958	0.596891414267616
5.44	NaN	1.11089940044852	0.469780984245877	0.119169124201923	0.445347651105837	0.125643779044564	0.510473807443338	0.254069029062494	0.047232069649246	3.04953521097303	0.0813001391379746	0.298797161369678	2.12166280246253	0.71140635678441	0.195432169559229	0.884052990477361	0.100835400834613	0.324254973455718	0.185368649245754	0.124856542303705	3.39462788630322	0.922245687437054	3.92986184712691	2.3725463185006	3.22186400923375	2.97004275534799	0.166995893423905	0.293606464437424	0.0487703596128932	1.00476147185041	5.49837530522578	0.733445397335893	0.0679033476049357	1.45229322680142	1.03699392755256	1.34494029657871	0.492616752336534	1.09737693972595	5.35285004222551	1.50219578282588	0.307926990431584	0.746005638059333
5.46	NaN	1.53321336437913	2.16288747455051	0.157628387488676	0.0758421976197113	0.441520168602594	1.92320680952324	0.0677945591196183	0.812337703187008	2.25548561803132	1.00042832969493	0.0315704948371754	1.04956690934527	4.64197192460267	1.37693981868858	0.507133520394863	0.212872437321256	2.89497952149126	1.0388238317277	0.52016178576021	0.0617824392586272	0.0206995216763508	1.76860359731679	0.561084860672363	0.946658934397809	0.815219813645734	2.10948236212601	2.09389441130865	1.09458355606647	0.61798157861036	4.25491317574002	0.994118099259059	1.19315868854801	0.14084651721841	0.188133070990736	1.34515282386119	0.18422860032177	0.192671795510705	2.40876582000489	1.78952958048488	5.1156957332746	9.86917682205576
5.48	NaN	1.10321027330789	0.138836884113434	0.692414180276082	2.58946353313286	1.10474726709616	0.984815150743525	1.26319292234323	1.75992412036235	0.272599413172685	1.95233312338879	2.14659665164744	0.56389706272645	1.49593542052454	2.08325392789612	0.0943439385513015	0.0864696016808088	2.47692498889933	1.58594696280796	0.164701378132802	0.940155769767379	1.21924372324314	0.0693563407588932	0.114022211644555	0.659144249607404	1.55448741816057	1.24794162830602	2.49607852643437	0.371350327197444	1.80819111934865	1.30907780903954	0.448816165716119	1.2297552445282	0.32177150591509	3.74533203165381	0.763803594355625	0.341537506039603	0.209935930348778	0.996256106933022	0.419725240142333	1.15881193479013	0.399553023233182
