# Supplementary material for: A parametrically programmable delay line for microwave photons
Source: Nat Commun. 2024 May 31;15:4640. doi: 10.1038/s41467-024-48975-x (PMC11143279; doi:10.1038/s41467-024-48975-x)
Supplement: Supplementary file 3 — Source Data [file 41467_2024_48975_MOESM3_ESM.zip › Fig3e_data.csv]

time [us]	real(beta_out swap) [sqrt(kHz)]	real(beta_out) [sqrt(kHz)]
1	-177.12913867238	-208.149519722597
1.02	-115.650455971134	-145.89563359192
1.04	-126.123621163953	-127.086713350781
1.06	-145.340789934401	-156.425165711367
1.08	-107.724329732225	-106.924015784114
1.1	-56.5346161897368	-50.8038209598567
1.12	-39.1326215432553	-76.7918155367197
1.14	-32.8540906492603	-87.9638825145311
1.16	42.7802597206643	-85.8001672054518
1.18	96.3109712293898	-119.20211428086
1.2	173.162646809407	-162.180547492427
1.22	264.593642233887	-208.863767268131
1.24	312.704966869626	-220.586900347293
1.26	342.810746180573	-318.084220826192
1.28	485.482119311702	-351.616897293902
1.3	573.604951609081	-434.288500464778
1.32	568.115899015292	-463.882342569262
1.34	687.628049357212	-512.787296325842
1.36	764.499494979539	-583.469086920587
1.38	838.673914204447	-575.777029439465
1.4	904.817264983424	-745.219623766859
1.42	911.646861978769	-718.856797810803
1.44	1023.27668577267	-777.611200818381
1.46	1031.31575046167	-795.762503921415
1.48	1046.81462528484	-763.975851840103
1.5	1001.23776338497	-774.657914391996
1.52	981.582975960264	-756.717639449204
1.54	891.184667583048	-705.129988059778
1.56	850.352953172885	-608.442470829928
1.58	791.96102090166	-558.300133389311
1.6	744.881596862918	-509.845391471596
1.62	670.827830885773	-417.035028148873
1.64	628.436199357109	-432.13357184117
1.66	544.112764189816	-281.168955889611
1.68	528.767867945459	-282.91110990274
1.7	470.511467602937	-214.46236599671
1.72	415.283404795472	-212.773673635175
1.74	335.366381610279	-77.1117241435175
1.76	294.980378906679	-91.6355892638191
1.78	284.465766387539	-15.6387332263748
1.8	212.795165284986	11.3206811274544
1.82	141.830928262663	-10.3243654089755
1.84	64.9371985520574	17.8523841352797
1.86	55.6314678810057	33.3910864766697
1.88	77.9305815509719	26.7111106466015
1.9	25.0245251334343	8.36658230193543
1.92	-3.39146497734389	38.92125105758
1.94	1.45359662744744	10.2444718425677
1.96	9.98493726623426	4.4426954839511
1.98	2.77192580502532	31.4759173969183
2	-15.2183176726919	69.0277749013941
2.02	39.3340376444589	19.6079956298824
2.04	19.6794767733192	20.247549362678
2.06	50.4419181044706	24.3587560590586
2.08	78.1496548579179	53.2418367484436
2.1	50.3578108413273	72.7004058295492
2.12	-7.10327969221918	61.5995714848745
2.14	20.8969097710119	110.158313466143
2.16	16.6663213213365	123.764466975306
2.18	40.7176152473037	156.78018812495
2.2	-53.1630599813365	236.311157046111
2.22	-162.596252328774	297.138906438489
2.24	-130.91442468655	348.085599862219
2.26	-130.378828101874	385.209772138208
2.28	-204.201558344534	462.637522538855
2.3	-250.628866404907	515.660462632253
2.32	-250.092000321831	520.373714972676
2.34	-268.712836191039	571.025223071355
2.36	-349.757589137879	545.982047689011
2.38	-382.493865944212	568.184247332094
2.4	-422.461079888463	620.920714931444
2.42	-456.61255897989	608.719951043637
2.44	-458.703865972566	653.109194195596
2.46	-453.400621236672	680.916547650194
2.48	-478.465819222561	732.926836215505
2.5	-429.540632336203	700.891289591232
2.52	-465.424634419088	677.064746783847
2.54	-417.542090960534	695.090656978816
2.56	-407.073558638451	595.203734310321
2.58	-417.642242607552	563.880708633914
2.6	-375.410015964936	482.845851187579
2.62	-393.689882727936	439.116332022094
2.64	-349.474624731	430.907857162873
2.66	-333.095485505411	362.831168107301
2.68	-316.854919216094	361.639883582955
2.7	-297.39449479102	259.094897738393
2.72	-296.81122614612	258.889420639554
2.74	-284.575024090695	192.956460277518
2.76	-276.24172220831	219.614888736559
2.78	-204.662081863804	119.472017425499
2.8	-229.134885187988	142.682102987501
2.82	-141.853779233875	77.4731958485034
2.84	-146.698673169066	78.1016704132599
2.86	-152.181480070252	39.1103903507439
2.88	-113.923524960446	11.8360066570861
2.9	-58.9886124880653	-60.5946437367578
2.92	-96.2968460636159	10.9178179860139
2.94	-61.53244975104	-6.85894316749354
2.96	-64.0593513863727	-56.9383955257777
2.98	-37.0737765827967	-5.33329851367572
3	-64.1219550233049	-53.0511894269123
