# Supplementary material for: A parametrically programmable delay line for microwave photons
Source: Nat Commun. 2024 May 31;15:4640. doi: 10.1038/s41467-024-48975-x (PMC11143279; doi:10.1038/s41467-024-48975-x)
Supplement: Supplementary file 3 — Source Data [file 41467_2024_48975_MOESM3_ESM.zip › Fig4a_data.csv]

eps2/k1	n	eps2/k1 (fit)	n (fit)
0.122314463978337	0.123012508904049	0.0630957344480193	0.0338508801454352
0.125163533843609	0.14035119057664	0.0690063233552443	0.0410277150213065
0.12807896707126	0.166435859566597	0.075470595669689	0.0498662292709201
0.131062309462578	0.199273029488404	0.0825404185268019	0.0608196377097086
0.134115142825187	0.183322287041441	0.0902725177948458	0.074499819253287
0.137239085811747	0.292942154450086	0.0987289332240862	0.0917519184901368
0.140435794778177	0.373101151834008	0.107977516232771	0.113775628227418
0.143706964661887	0.35993903925458	0.11809247432397	0.142331131536843
0.147054329880447	0.33685715802661	0.129154966501488	0.180107385857811
0.150479665251204	0.26794217366984	0.141253754462275	0.231423415880615
0.15398478693231	0.338777253247535	0.158489319246111	0.32982795349625
0.157571553385679	0.360795732338399	0.162955478371883	0.361902439398529
0.161241866362358	0.339333306694719	0.167547491892334	0.398525423433698
0.16499767191087	0.404284937756136	0.172268906328806	0.440653999768398
0.168840961409032	0.412809456101098	0.177123368142049	0.489527344449501
0.172773772619808	0.371200433612702	0.18211462654847	0.546776484975543
0.176798190771758	0.514827646851143	0.187246536415741	0.614588246986643
0.180916349664656	0.53164414968352	0.192523061240002	0.695956361786486
0.185130432800857	0.524305710964178	0.19794827620697	0.795076964232738
0.18944267454302	0.592940102249347	0.203526371339298	0.917991074446237
0.193855361298796	0.613473913962644	0.209261654732627	1.07366450179145
0.198370832733112	0.817107562330804	0.215158555882837	1.27587171530416
0.202991483008691	0.837615675868686	0.221221629107045	1.54661471280791
0.207719762055471	1.01132493816056	0.227455557061019	1.92257896884732
0.212558176869589	1.12210459780338	0.233865154355699	2.4677469035689
0.217509292842624	1.24277895399668	0.240455371275642	3.29835076675632
0.222575735121799	1.43503134206	0.247231297602235	4.6294273929179
0.227760190001875	2.11894548059209	0.254198166544666	6.85940583695939
0.233065406349451	2.4501352951737	0.261361358781646	10.6403686479055
0.23849419706046	3.19653836617478	0.268726406617041	16.5979234845718
0.244049440551594	3.99068805906249	0.276298998252601	24.6114900885136
0.246875399885615	4.35912463031821	0.284084982181091	33.583193750219
0.249734082286484	6.06762649006974	0.292090371703225	42.6025033570133
0.252625866669459	5.40014868307286	0.300321349571877	51.620000843103
0.255551136337425	6.42651148040346	0.308784272767174	60.7121359790188
0.258510279031709	8.40038453183821	0.317485677406136	69.9361699898597
0.26150368698347	10.0695730462008	0.32643228379068	79.3012788229745
0.264531756965691	15.1696071950375	0.335631001597869	88.9487957522997
0.267594890345766	17.0832489792048	0.345088935216416	98.768983601052
0.270693493138707	20.2148046816708	0.354813389233575	108.736717231876
0.273827976060958	21.946547994639	0.398107170553497	152.671701994643
0.276998754584837	26.8796033481298	0.42440234781798	178.834967467761
0.280206248993601	24.2935647836877	0.452434334661675	206.418092503549
0.28345088443716	31.610289871126	0.482317848223931	234.500748040001
0.286733090988428	32.4964540590837	0.514175182768393	264.7410343731
0.290053303700328	38.7722636079372	0.548136710155842	296.212417550852
0.293411962663458	42.1747060825583	0.584341413373518	328.64096910108
0.296809513064427	50.0423017894259	0.622937455304317	363.418728511039
0.300246405244859	52.1040230567817	0.664082785063484	400.626302515284
0.303723094761091	51.9758696268254	0.707945784384138	438.03068851294
0.307240042444551	61.4913333264597	NaN	NaN
0.310797714462847	66.1438032170246	NaN	NaN
0.314396582381551	69.819480336828	NaN	NaN
0.318037123226707	77.3984612998615	NaN	NaN
0.32171981954806	76.0478605024116	NaN	NaN
0.32544515948302	82.0171888325893	NaN	NaN
0.329213636821359	84.458422718292	NaN	NaN
0.333025751070666	92.9103890999018	NaN	NaN
0.336882007522557	96.8676405828452	NaN	NaN
0.340782917319648	97.9600237808277	NaN	NaN
0.344728997523306	101.360994250225	NaN	NaN
0.348720771182187	105.726874427598	NaN	NaN
0.352758767401567	108.844584650643	NaN	NaN
0.356843521413473	114.326297897599	NaN	NaN
0.360975574647621	118.920294012495	NaN	NaN
0.365155474803193	123.872716214619	NaN	NaN
0.369383775921429	124.912239806019	NaN	NaN
0.373661038459059	129.773825607911	NaN	NaN
0.377987829362602	134.026730745005	NaN	NaN
0.382364722143505	137.670777506725	NaN	NaN
0.386792296954165	142.265355073934	NaN	NaN
0.395801846941373	148.509484383962	NaN	NaN
0.405021256306887	156.766121641861	NaN	NaN
0.414455413303584	165.773958484432	NaN	NaN
0.424109320046382	173.627211518621	NaN	NaN
0.433988095164418	180.931101984412	NaN	NaN
0.444096976515021	187.946320719292	NaN	NaN
0.454441323960893	197.487971019086	NaN	NaN
0.465026622211968	205.28990481848	NaN	NaN
0.475858483733498	214.317673387059	NaN	NaN
0.486942651721833	224.67445910399	NaN	NaN
0.498285003149561	232.714208634514	NaN	NaN
0.509891551881539	241.620165245688	NaN	NaN
0.521768451863537	251.385670561443	NaN	NaN
0.533922000385135	261.68972316748	NaN	NaN
0.54635864141863	270.493050180769	NaN	NaN
0.559084969035719	284.518062651321	NaN	NaN
0.572107730903753	295.538086521704	NaN	NaN
0.585433831863454	306.299553259187	NaN	NaN
0.599070337589941	318.416277367006	NaN	NaN
0.613024478339053	327.219146875858	NaN	NaN
