# Supplementary material for: A parametrically programmable delay line for microwave photons
Source: Nat Commun. 2024 May 31;15:4640. doi: 10.1038/s41467-024-48975-x (PMC11143279; doi:10.1038/s41467-024-48975-x)
Supplement: Supplementary file 3 — Source Data [file 41467_2024_48975_MOESM3_ESM.zip › Fig4b_data.csv]

f [GHz]	PSD [aw/Hz]	PSD fit [aw/Hz]
6.974233	-0.0563599933661862	0.00653294994964058
6.974238	-0.00745704403980198	0.00657755130141087
6.974243	0.0141911637037538	0.00662261033365997
6.974248	0.00834970970868198	0.00666813332112001
6.974253	0.0510983377475895	0.00671412664629684
6.974258	-0.0383972385898687	0.0067605968016629
6.974263	0.0336281007977505	0.00680755039194364
6.974268	0.122659849045567	0.0068549941364597
6.974273	0.142887904695999	0.00690293487148348
6.974278	-0.0715473486405699	0.00695137955273832
6.974283	-0.147176084124112	0.00700033525787357
6.974288	-0.0160966873253528	0.00704980918904309
6.974293	0.031237581040341	0.00709980867554774
6.974298	-0.0381426460962302	0.00715034117649836
6.974303	-0.0260704301521855	0.00720141428363473
6.974308	0.0745324240366699	0.00725303572412453
6.974313	-0.0521591711967176	0.00730521336348686
6.974318	-5.00200306760235e-05	0.00735795520853316
6.974323	0.00914457954809222	0.00741126941047595
6.974328	-0.164659255400102	0.00746516426802206
6.974333	-0.169259968883443	0.00751964823059138
6.974338	0.0478192720856896	0.0075747299016179
6.974343	-0.0298234057876471	0.00763041804188563
6.974348	0.112448083659456	0.00768672157304902
6.974353	-0.0119532007493035	0.00774364958114459
6.974358	-0.042571167260121	0.00780121132024296
6.974363	0.036949073376627	0.00785941621619595
6.974368	-0.0253987036069702	0.00791827387042885
6.974373	-0.0413011626385014	0.00797779406393629
6.974378	-0.0682851415402638	0.00803798676127785
6.974383	0.00140252985734151	0.00809886211474217
6.974388	0.0677473698932772	0.00816043046855576
6.974393	-0.0144016603754153	0.0082227023633128
6.974398	-0.0328807352208059	0.00828568854041284
6.974403	-0.0156494430452767	0.00834939994667197
6.974408	0.0567996165069871	0.00841384773905792
6.974413	0.0582480521920388	0.0084790432894948
6.974418	0.027838506031685	0.00854499818991321
6.974423	0.120315469521756	0.00861172425732099
6.974428	0.136713174282386	0.00867923353907016
6.974433	0.0616239343068628	0.00874753831826811
6.974438	0.0486164190184354	0.00881665111927581
6.974443	-0.0337617053283793	0.00888658471348011
6.974448	0.195658061925724	0.0089573521251022
6.974453	0.0610079599351593	0.0090289666372289
6.974458	0.0262735555980271	0.00910144179801237
6.974463	0.0533440233976307	0.00917479142697799
6.974468	-0.0825390209909074	0.0092490296216396
6.974473	-0.141240868594241	0.00932417076417019
6.974478	-0.0954712099946846	0.00940022952834042
6.974483	0.106962522762205	0.00947722088657271
6.974488	0.0863422414279285	0.00955516011733317
6.974493	-0.030256282125174	0.00963406281259779
6.974498	-0.138475721206578	0.00971394488560193
6.974503	-0.0493294275100652	0.00979482257881409
6.974508	0.0289001116499548	0.00987671247206793
6.974513	-0.122645106138907	0.00995963149107645
6.974518	-0.0937042751934769	0.0100435969160487
6.974523	-0.00984287902620053	0.0101286263906322
6.974528	-0.0122553652646729	0.0102147379311198
6.974533	0.0248430210242986	0.0103019499358511
6.974538	0.0704761560908537	0.0103902811950477
6.974543	-0.00952562877823766	0.0104797509007871
6.974548	0.0932968932967015	0.0105703786573682
6.974553	0.0766442050025034	0.0106621844918921
6.974558	-0.0192838707105238	0.0107551888653258
6.974563	0.00316336708710878	0.0108494126837365
6.974568	0.0084239928756233	0.0109448773099516
6.974573	0.0562725494508413	0.0110416045755742
6.974578	-0.0165628819745052	0.0111396167932828
6.974583	0.0209970726532447	0.0112389367696827
6.974588	-0.0372768111175446	0.0113395878183821
6.974593	-0.112120644706783	0.0114415937735617
6.974598	-0.0791286250070698	0.0115449790039697
6.974603	-0.0727301631438422	0.0116497684272631
6.974608	0.0746695918931436	0.0117559875249873
6.974613	-0.0954276144297637	0.011863662357843
6.974618	0.000747119223524351	0.011972819581552
6.974623	-0.0316880577768188	0.0120834864631131
6.974628	-0.0367604704098994	0.0121956908977761
6.974633	0.0548037333366665	0.0123094614263658
6.974638	-0.0563275893043283	0.0124248272532654
6.974643	-0.128237142138778	0.0125418182649866
6.974648	-0.0982128765384914	0.012660465049241
6.974653	0.0897040519842904	0.0127807989148484
6.974658	-0.00455998294369238	0.0129028519120897
6.974663	0.0390437178499269	0.0130266568538409
6.974668	0.103798710605543	0.0131522473374109
6.974673	-0.0387579871240632	0.0132796577669972
6.974678	-0.114974142716164	0.013408923377122
6.974683	0.0114372409933821	0.0135400802566324
6.974688	0.0490450284277813	0.0136731653736519
6.974693	0.0384004025304875	0.0138082166012402
6.974698	-0.0382900485077243	0.0139452727441707
6.974703	-0.103680627551239	0.0140843735663889
6.974708	-0.123620857414744	0.0142255598195405
6.974713	-0.147742958858908	0.0143688732724915
6.974718	-0.0155626810267677	0.0145143567417503
6.974723	-0.028084503034961	0.0146620541232145
6.974728	-0.101860691243655	0.014812010424778
6.974733	-0.0593925655581643	0.0149642718002223
6.974738	0.0688918269047008	0.015118885584316
6.974743	0.00895920069415297	0.0152759003290307
6.974748	-0.0591184815147699	0.0154353658413376
6.974753	-0.0511154409678966	0.0155973332220904
6.974758	-0.126693006487631	0.0157618549064589
6.974763	-0.0881390141972133	0.0159289847058415
6.974768	0.0125970660232724	0.0160987778511643
6.974773	0.0515451844928975	0.0162712910380776
6.974778	-0.00480810682997799	0.0164465824735251
6.974783	0.0203759706626442	0.0166247119242317
6.974788	0.0165492986091976	0.016805740766815
6.974793	-0.0271853985564121	0.016989732040106
6.974798	-0.0948875086468888	0.0171767504991249
6.974803	0.00417044192317917	0.0173668626712733
6.974808	-0.0735063570973125	0.0175601369146755
6.974813	0.0392307429285211	0.0177566434785895
6.974818	0.0155242325092786	0.0179564545665014
6.974823	-0.0266327348922459	0.01815964440132
6.974828	-0.13973476689871	0.0183662892932946
6.974833	-0.0512165957451543	0.0185764677106018
6.974838	-0.0461535201245624	0.018790260352531
6.974843	-0.0948034752822878	0.0190077502259548
6.974848	-0.0317767072308015	0.0192290227244708
6.974853	-0.00407485271571204	0.019454165710953
6.974858	-0.0039746249683958	0.0196832696031931
6.974863	-0.0208140862767777	0.0199164274634264
6.974868	0.0957537255741954	0.0201537350911017
6.974873	0.141703531554049	0.0203952911196664
6.974878	0.00157553686294705	0.0206411971173487
6.974883	-0.000112686370812298	0.0208915576919034
6.974888	0.0682470335487324	0.0211464806001761
6.974893	0.062585725209965	0.021406076861822
6.974898	-0.00751314162134804	0.0216704608780525
6.974903	0.0318407480152928	0.0219397505554309
6.974908	-0.0687250148369458	0.0222140674347151
6.974913	-0.0689040670156373	0.022493536825727
6.974918	0.107929950531616	0.022778287947564
6.974923	0.00527796856304121	0.0230684540752077
6.974928	0.0975723736482905	0.0233641726922374
6.974933	0.0160098849305086	0.0236655856507914
6.974938	-0.00104363572700095	0.0239728393380856
6.974943	-0.0762443706651538	0.0242860848506169
6.974948	-0.030413867337802	0.02460547817618
6.974953	-0.0510869273685785	0.0249311803838067
6.974958	-0.0912682035085254	0.0252633578229046
6.974963	0.00909182945342763	0.0256021823309075
6.974968	0.024381134683199	0.0259478314507612
6.974973	-0.0160109630475745	0.0263004886584698
6.974978	-0.182695551935922	0.0266603436009126
6.974983	0.168006683452086	0.0270275923454376
6.974988	0.133097384390567	0.0274024376405747
6.974993	-0.0417732993602385	0.027785089189506
6.974998	-0.0845522303309281	0.0281757639361816
6.975003	-0.115542851723831	0.0285746863658756
6.975008	-0.109454676401128	0.0289820888195801
6.975013	-0.128399513608929	0.0293982118240529
6.975018	-0.0591365534188299	0.029823304438045
6.975023	-0.0373169980642615	0.0302576246152203
6.975028	-0.096081060955612	0.0307014395858688
6.975033	-0.0903502188889888	0.0311550262569241
6.975038	0.00979430051374948	0.0316186716325023
6.975043	-0.0759724932740937	0.0320926732557554
6.975048	-0.0383976428672668	0.0325773396728362
6.975053	-0.0994423882567389	0.0330729909215557
6.975058	0.0119248454997432	0.033579959044447
6.975063	-0.0443131959277252	0.0340985886289832
6.975068	0.0169479745043645	0.0346292373761335
6.975073	0.114087138138757	0.035172276698464
6.975078	-0.0866991174672876	0.0357280923510126
6.975083	-0.162149504470653	0.0362970850949829
6.975088	-0.105123829291369	0.0368796713978325
6.975093	-0.129937224039895	0.0374762841707725
6.975098	-0.0239185717352029	0.0380873735476855
6.975103	0.0838006120619866	0.0387134077059102
6.975108	-0.0544750778202342	0.0393548737331368
6.975113	-0.0696450811428804	0.040012278542797
6.975118	0.105227746225364	0.0406861498404375
6.975123	-0.0635178331849602	0.0413770371461435
6.975128	-0.0318399602740556	0.0420855128742259
6.975133	-0.0250739769795473	0.0428121734757223
6.975138	-0.016626519563988	0.0435576406472325
6.975143	0.120901788275796	0.0443225626097851
6.975148	0.0907187037471431	0.0451076154644362
6.975153	0.00906032753223371	0.0459135046270082
6.975158	0.0250937496933602	0.0467409663495315
6.975163	0.0404889860944877	0.0475907693325577
6.975168	0.0100602020073438	0.04846371643698
6.975173	0.0131272235311371	0.049360646499194
6.975178	-0.0168661542008977	0.05028243625909
6.975183	0.0254839503652875	0.0512300024080329
6.975188	-0.079819187124167	0.0522043037644359
6.975193	-0.0256456120487655	0.0532063435886058
6.975198	-0.0935278992323674	0.0542371720433684
6.975203	-0.0404594700049984	0.0552978888136436
6.975208	-0.179292847464876	0.0563896458956882
6.975213	-0.0762913380748614	0.0575136505674473
6.975218	0.0246309938021113	0.058671168556407
6.975223	-0.0698570174073211	0.0598635274156486
6.975228	-0.116179769779728	0.0610921201270025
6.975233	0.0375893072104645	0.0623584089459294
6.975238	0.13943300015676	0.0636639295101461
6.975243	0.142219525885093	0.0650102952277364
6.975248	0.0076268543632068	0.0663992019698215
6.975253	0.0808183793094486	0.0678324330904394
6.975258	0.110965792762545	0.0693118647980375
6.975263	0.0364753425578329	0.0708394719103861
6.975268	0.0333420627039686	0.0724173340182363
6.975273	0.0714224546765763	0.0740476420946158
6.975278	0.191345909949905	0.0757327055845809
6.975283	0.220785832035608	0.0774749600130987
6.975288	0.2329914881082	0.0792769751583335
6.975293	0.174683903840969	0.0811414638309702
6.975298	0.0762839126092331	0.0830712913152397
6.975303	0.0294070829971588	0.0850694855232826
6.975308	0.146599367549743	0.0871392479289019
6.975313	0.204287495498465	0.0892839653400254
6.975318	0.165088753327791	0.0915072225872982
6.975323	0.0018398194205929	0.0938128162062288
6.975328	0.146708037727421	0.0962047691971691
6.975333	0.258164804083572	0.098687346963846
6.975338	0.272896542391391	0.101265074525694
6.975343	0.289628099118909	0.103942755123293
6.975348	0.195441746719689	0.106725490338894
6.975353	0.247799429522229	0.10961870186507
6.975358	0.30207105841655	0.11262815507744
6.975363	0.220497414165948	0.115759984564142
6.975368	0.0878806812660969	0.119020721797344
6.975373	0.168613162872771	0.122417325139185
6.975378	0.227620813865178	0.125957212391967
6.975383	0.168466620772824	0.129648296134589
6.975388	0.263040264877827	0.133499022087621
6.975393	0.333908496048753	0.137518410794535
6.975398	0.16674058003714	0.141716102914126
6.975403	0.180032512198341	0.146102408465399
6.975408	0.226272442440177	0.150688360369325
6.975413	0.325700317827159	0.155485772687219
6.975418	0.355169084000863	0.16050730397351
6.975423	0.237109679774312	0.165766526192394
6.975428	0.283896998247928	0.171277999699937
6.975433	0.243805679575371	0.177057354795761
6.975438	0.266905412126926	0.18312138041246
6.975443	0.330232662528033	0.189488120524108
6.975448	0.146448935063563	0.196176978879695
6.975453	0.161714461535439	0.203208832710225
6.975458	0.297756154755825	0.210606156028235
6.975463	0.276248142209079	0.218393153174782
6.975468	0.216197252835218	0.226595903210879
6.975473	0.194393994706161	0.235242515735203
6.975478	0.307404813313133	0.244363298570617
6.975483	0.419535395054754	0.253990937670657
6.975488	0.488591892595105	0.264160689364613
6.975493	0.48008455729946	0.274910584763744
6.975498	0.431654233884137	0.28628164578207
6.975503	0.266821763260896	0.29831811160825
6.975508	0.413836967020688	0.31106767378447
6.975513	0.445083120305571	0.324581717025645
6.975518	0.474150176830017	0.33891556160835
6.975523	0.402334576369913	0.354128701513317
6.975528	0.413155000436154	0.370285030226854
6.975533	0.504725049647959	0.387453043372896
6.975538	0.520045079292004	0.405706003676346
6.975543	0.481443097207193	0.425122049279461
6.975548	0.556578367066095	0.445784220591751
6.975553	0.617277611760755	0.46778037381885
6.975558	0.620217487929221	0.491202940449815
6.975563	0.483556249927824	0.516148481242495
6.975568	0.50278249245307	0.54271697044967
6.975573	0.607331147619561	0.571010730704498
6.975578	0.665947018524457	0.601132921679638
6.975583	0.741775196587741	0.633185466156584
6.975588	0.771666836969962	0.667266276592212
6.975593	0.829387949878583	0.703465625268369
6.975598	0.742760198839915	0.741861483870756
6.975603	0.821824136154419	0.782513648786806
6.975608	0.933497453604968	0.825456471995711
6.975613	0.943334272294578	0.870690043646409
6.975618	1.04863253434205	0.918169732065911
6.975623	0.912111672050241	0.967794095262995
6.975628	1.14486079986309	1.01939135002353
6.975633	1.13944726152363	1.07270483597913
6.975638	1.14678585063634	1.12737825200997
6.975643	1.23374207379352	1.18294186648782
6.975648	1.27429143114591	1.23880138515384
6.975653	1.15880454960288	1.29423163779382
6.975658	1.22509574216497	1.34837761246431
6.975663	1.31288531877758	1.40026547486415
6.975668	1.32320895927569	1.44882588501505
6.975673	1.35918585001923	1.49293100703336
6.975678	1.42047658726306	1.53144502600495
6.975683	1.30828777345082	1.56328583000791
6.975688	1.48849000475821	1.58749309667375
6.975693	1.42761068400246	1.60329586720843
6.975698	1.41894282817943	1.61017142999918
6.975703	1.56498442394527	1.60788751037973
6.975708	1.62413398139611	1.59652159316393
6.975713	1.68661608208408	1.57645443786526
6.975718	1.64973720226862	1.548338780953
6.975723	1.45247745535116	1.51304791455269
6.975728	1.42979430960795	1.47161142863875
6.975733	1.51772992639767	1.4251464100414
6.975738	1.52184399858438	1.37479179950537
6.975743	1.49506369391747	1.32165182252522
6.975748	1.44796893631019	1.26675204678132
6.975753	1.4235849919276	1.21100927745083
6.975758	1.2789343451434	1.15521460698405
6.975763	1.27100610299235	1.10002768626373
6.975768	1.22149460925421	1.04597967767464
6.975773	1.23221487386359	0.993482263745425
6.975778	1.0806915820328	0.942840343181091
6.975783	0.928931903279908	0.894266484840329
6.975788	0.924148451179235	0.84789569995208
6.975793	1.03743640727366	0.803799551724795
6.975798	0.926309465859958	0.761999005492561
6.975803	0.749528941694461	0.722475717589941
6.975808	0.54557825798438	0.685181671678484
6.975813	0.464329788569967	0.650047209228425
6.975818	0.525345288512972	0.616987583194191
6.975823	0.562859171706668	0.5859082053254
6.975828	0.50702585966219	0.556708771116674
6.975833	0.389447810415413	0.529286442704139
6.975838	0.372700542889243	0.503538255781676
6.975843	0.438657112809506	0.479362897777021
6.975848	0.310830767883363	0.456661983809879
6.975853	0.295742440201229	0.4353409370085
6.975858	0.306534320260562	0.415309561107083
6.975863	0.265372641794193	0.396482377003419
6.975868	0.325295631611289	0.378778780920588
6.975873	0.347289022743871	0.362123069964956
6.975878	0.275118232810701	0.346444371246886
6.975883	0.130043723244671	0.331676502667701
6.975888	0.133173540712824	0.317757787136449
6.975893	0.173217440456392	0.304630836852424
6.975898	0.0623861451930679	0.29224232018401
6.975903	0.130172304342977	0.28054272056961
6.975908	0.106779892718487	0.269486094286347
6.975913	0.0885280685771704	0.259029832066842
6.975918	0.0171813540155199	0.249134427999766
6.975923	0.0909479248492062	0.23976325808608
6.975928	0.113092930297125	0.230882369895313
6.975933	0.0778879400062578	0.222460284163518
6.975938	-0.0144956204032042	0.214467808695372
6.975943	0.057909777903842	0.206877864557931
6.975948	0.0267883790065298	0.199665324359208
6.975953	0.0866993143505169	0.192806862181754
6.975958	0.1586366391105	0.186280814659039
6.975963	0.124736282827871	0.180067052610156
6.975968	0.0739089060707556	0.174146862588235
6.975973	0.0195613340577438	0.168502837724588
6.975978	0.00890453234378583	0.163118777213004
6.975983	-0.00855780056967887	0.157979593817587
6.975988	0.00792869916481322	0.153071228808926
6.975993	0.107757533041604	0.148380573744398
6.975998	0.0314159956795265	0.143895398572144
6.976003	-0.165926466503606	0.139604285539019
6.976008	-0.155669706838808	0.135496568441413
6.976013	-0.0387808853155548	0.131562276769034
6.976018	0.0806895679308127	0.127792084351904
6.976023	0.0791389448985228	0.124177262125274
6.976028	0.149479201497525	0.120709634672356
6.976033	-0.00232396564151713	0.117381540231485
6.976038	0.0107341311785149	0.114185793868319
6.976043	0.00532710152228901	0.111115653559444
6.976048	-0.0491174702298394	0.108164788934558
6.976053	-0.0111933099741236	0.105327252457719
6.976058	0.0264029026238404	0.1025974528463
6.976063	0.134840918017153	0.0999701305339731
6.976068	0.0584010039489385	0.0974403350176893
6.976073	0.026842559309398	0.0950034039252285
6.976078	-0.0259537492463551	0.0926549436669924
6.976083	-0.071838284647265	0.0903908115354141
6.976088	0.0952183966370285	0.0882070991421813
6.976093	0.00789972807497179	0.0861001170785141
6.976098	-0.09962132048895	0.0840663807018639
6.976103	-0.0433955542382137	0.0821025969603253
6.976108	-0.0945226165291388	0.08020565216671
6.976113	-0.15811353438462	0.0783726006538918
6.976118	-0.0233795011208713	0.0766006542367899
6.976123	0.00295371704928584	0.0748871724195546
6.976128	0.0712254085748555	0.0732296532914013
6.976133	-0.153533281479076	0.0716257250534245
6.976138	0.160172214612976	0.0700731381337802
6.976143	0.029406903239169	0.0685697578417321
6.976148	-0.126189736450624	0.0671135575230235
6.976153	-0.256041503150846	0.0657026121746803
6.976158	0.0974833817456783	0.0643350924900496
6.976163	0.0564576808950278	0.0630092592983172
6.976168	-0.079021403629713	0.061723458370729
6.976173	-0.0983222816690613	0.0604761155677685
6.976178	-0.0231405798413107	0.059265732299192
6.976183	0.0129582309547459	0.0580908812787513
6.976188	0.047183983327659	0.0569502025492156
6.976193	-0.0129821431325581	0.0558423997595753
6.976198	0.0398530247907274	0.0547662366775581
6.976203	-0.0464887933545015	0.0537205339180893
6.976208	-0.0852790238803664	0.0527041658764607
6.976213	0.00411122495688687	0.0517160578490554
6.976218	-0.0149978763921354	0.0507551833309118
6.976223	0.08190955230898	0.0498205614753291
6.976228	0.00393228471230032	0.0489112547079414
6.976233	-0.0415384926432125	0.048026366482358
6.976238	-0.0470503396750246	0.0471650391687775
6.976243	0.0174496970166274	0.0463264520675029
6.976248	0.0652035544939736	0.0455098195369091
6.976253	0.157462964694332	0.0447143892313467
6.976258	0.066697555319297	0.0439394404396484
6.976263	0.0532951907222014	0.043184282518504
6.976268	-0.0560582390002764	0.0424482534152802
6.976273	0.0596072274246126	0.0417307182726461
6.976278	0.13356702711435	0.041031068112442
6.976283	-0.0581222608428561	0.0403487185918925
6.976288	-0.0665916879263932	0.0396831088283185
6.976293	-0.00431382534475233	0.039033700288683
6.976298	0.188677198443702	0.0383999757382654
6.976303	0.0816595622431123	0.0377814382471527
6.976308	-0.000194161643730695	0.0371776102492333
6.976313	-0.0605289707885731	0.0365880326518494
6.976318	-0.0133111636394005	0.0360122639913993
6.976323	0.0182193592090243	0.0354498796342462
6.976328	0.0253254364443819	0.034900471018712
6.976333	-0.115929972198774	0.0343636449362746
6.976338	-0.071666164695398	0.0338390228501486
6.976343	0.109546642213445	0.0333262402476942
6.976348	0.0320146812194707	0.0328249460265637
6.976353	-0.0683561227665905	0.0323348019112824
6.976358	-0.17961706039323	0.0318554818990048
6.976363	-0.174084677684959	0.0313866717332154
6.976368	0.0393323008772313	0.0309280684025628
6.976373	0.040218034344116	0.0304793796650874
6.976378	-0.0227759538065584	0.0300403235951272
6.976383	-0.0241186726833348	0.0296106281526111
6.976388	0.1609499946092	0.029190030772292
6.976393	-0.00766541252082789	0.0287782779733586
6.976398	-0.0517758367582701	0.0283751249871954
6.976403	0.0251833133796481	0.0279803354027027
6.976408	-0.0534904737427951	0.0275936808285808
6.976413	-0.0358269352026127	0.0272149405706541
6.976418	-0.0535210512369758	0.0268439013248093
6.976423	0.0613814398896011	0.0264803568837154
6.976428	0.0177035693689049	0.0261241078569518
6.976433	-0.0918650936616814	0.0257749614041608
6.976438	-0.00580117565650653	0.0254327309796277
6.976443	-0.0807059681632381	0.0250972360889373
6.976448	-0.142288544763778	0.0247683020561196
6.976453	-0.056661405370869	0.024445759801467
6.976458	-0.0727934601294692	0.0241294456285689
6.976463	-0.0191305615358488	0.0238192010212456
6.976468	-0.0573792514115212	0.0235148724490402
6.976473	-0.0890076760745615	0.0232163111811347
6.976478	-0.041438904781262	0.0229233731085351
6.976483	0.0349793645911177	0.0226359185733441
6.976488	-0.0207624154726545	0.0223538122058127
6.976493	0.0186217014396789	0.0220769227680254
6.976498	-0.0130892858022889	0.0218051230041619
6.976503	-0.0274587915008397	0.0215382894972552
6.976508	0.0265807655429853	0.0212763025314321
6.976513	-0.0382987190694621	0.0210190459603176
6.976518	0.00244300266522259	0.0207664070805701
6.976523	0.0144892292761597	0.0205182765108523
6.976528	-0.120229514710127	0.020274548075281
6.976533	-0.113513349717277	0.0200351186920258
6.976538	0.0745869004548695	0.0197998882661673
6.976543	0.0390258040889421	0.0195687595868407
6.976548	-0.0565291652239466	0.0193416382286716
6.976553	0.0194639725461911	0.0191184324567046
6.976558	0.0284866677685841	0.018899053135473
6.976563	-0.0776367586441665	0.018683413641425
6.976568	0.0225009620032324	0.0184714297787588
6.976573	0.0365816463419378	0.0182630196987009
6.976578	0.0663541420915863	0.0180581038215218
6.976583	-0.0424765053722695	0.0178566047619046
6.976588	-0.03181974166705	0.0176584472569745
6.976593	0.00571906220202436	0.0174635580970556
6.976598	0.118932767061415	0.0172718660592092
6.976603	-0.0289268838535008	0.0170833018429241
6.976608	0.0360311264513712	0.0168977980085438
6.976613	0.0591938756891523	0.016715288917778
6.976618	0.0428459266165646	0.0165357106766052
6.976623	-0.000596854872264885	0.0163590010799519
6.976628	0.105790372503679	0.0161850995587133
6.976633	-0.00368571058716043	0.0160139471285404
6.976638	0.146135162080191	0.0158454863404836
6.976643	-0.0343695832429603	0.0156796612335596
6.976648	-0.156410924698548	0.0155164172887237
6.976653	-0.0202845820508173	0.015355701384776
6.976658	-0.0110224868998102	0.0151974617556852
6.976663	0.0451641608909995	0.0150416479494207
6.976668	0.0426507032686459	0.0148882107883671
6.976673	-0.0205610089787569	0.0147371023308499
6.976678	0.199111969898559	0.0145882758342713
6.976683	0.0823814676228722	0.0144416857193604
6.976688	0.0744433043276331	0.0142972875358114
6.976693	-0.00505095063772387	0.0141550379288429
6.976698	-0.106086911279408	0.0140148946071544
6.976703	0.0588639455958401	0.0138768163118431
6.976708	0.0287984815354321	0.0137407627863735
6.976713	-0.0259999376784435	0.0136066947476762
6.976718	0.100349459333665	0.0134745738579773
6.976723	0.0421043376218677	0.0133443626978029
6.976728	-0.00347005910361986	0.0132160247397619
6.976733	-0.0696296281919786	0.0130895243231959
6.976738	0.0421115381197069	0.0129648266297729
6.976743	-0.00219386286184999	0.0128418976596589
6.976748	-0.0485493553467222	0.0127207042086863
6.976753	0.000724444439265426	0.0126012138461311
6.976758	0.0447012347130567	0.0124833948933352
6.976763	0.057630448936743	0.0123672164028061
6.976768	0.051042330219525	0.0122526481381935
6.976773	-0.0347487465839095	0.0121396605548002
6.976778	0.00956462363324135	0.0120282247807121
6.976783	0.0675625989291348	0.0119183125986215
6.976788	-0.0280775661828102	0.0118098964280268
6.976793	0.0261842509586586	0.0117029493081836
6.976798	-0.047381086479254	0.0115974448814905
6.976803	0.014035672402315	0.0114933573773906
6.976808	-0.0871648613626803	0.0113906615968624
6.976813	-0.0031992738093777	0.0112893328972047
6.976818	-0.0380331832174761	0.0111893471774701
6.976823	-0.0631726397370585	0.0110906808642335
6.976828	0.0033027585115633	0.0109933108978989
6.976833	-0.0177755437682208	0.0108972147192458
6.976838	0.0246596517647049	0.0108023702565546
6.976843	0.0509347082676413	0.0107087559130308
6.976848	0.0831672882576186	0.0106163505546058
6.976853	-0.00335195160973853	0.0105251334981826
6.976858	0.0735775305473453	0.010435084500066
6.976863	0.0975762142479198	0.0103461837448965
6.976868	-0.0571237160938381	0.0102584118348286
6.976873	-0.0383887800507182	0.0101717497790258
6.976878	0.129586501313861	0.010086178983538
6.976883	0.0449120858703736	0.0100016812413209
6.976888	0.0954700212980697	0.00991823872269491
6.976893	-0.110295683552567	0.00983583396600282
6.976898	0.0181594511154799	0.00975444986853648
6.976903	-0.0394035043752865	0.00967406967779356
6.976908	-0.00641927812930589	0.00959467698284033
6.976913	0.0819930773677697	0.00951625570606125
6.976918	-0.00653611155753424	0.0094387900950566
6.976923	0.0355585003637316	0.00936226471485013
6.976928	0.168417411744713	0.00928666444017871
6.976933	-0.00977086393872923	0.00921197444813248
6.976938	-0.0649008058796426	0.00913818021093172
6.976943	-0.0349393155320286	0.00906526748890408
6.976948	-0.00394427183673542	0.00899322232371947
6.976953	-0.0296917924579702	0.00892203103168263
6.976958	-0.010596857312521	0.00885168019733659
6.976963	-0.00338200360019982	0.0087821566671768
6.976968	-0.00239331468978889	0.00871344754353622
6.976973	0.0819902139163332	0.00864554017869623
6.976978	0.0356499484616961	0.00857842216903548
6.976983	-0.0499657021248822	0.00851208134945585
6.976988	0.0640805705999355	0.00844650578788589
6.976993	0.0652605166578269	0.00838168378000023
6.976998	0.0384474784851591	0.00831760384396391
6.977003	0.0200193558205228	0.00825425471543038
6.977008	0.0263001829437599	0.00819162534261391
6.977013	0.0809368934342729	0.00812970488149174
6.977018	-0.00864950833456533	0.00806848269118609
6.977023	-0.0494505056743037	0.00800794832935773
6.977028	-0.00278519417424832	0.00794809154782739
6.977033	0.0732115308614084	0.00788890228825627
6.977038	-0.0767733723995207	0.00783037067793831
6.977043	-0.0215684505664285	0.00777248702575186
6.977048	-0.160133151690161	0.00771524181811215
6.977053	-0.114290361774829	0.00765862571512928
6.977058	-0.156382605402223	0.00760262954680278
6.977063	-0.00150398469381798	0.00754724430937197
6.977068	0.104676287108487	0.00749246116165983
6.977073	-0.0789627906117403	0.00743827142160689
6.977078	0.0893657546138456	0.00738466656284283
6.977083	0.0436288741134831	0.00733163821134411
6.977088	-0.129480858818397	0.00727917814222121
6.977093	-0.0380000615955396	0.00722727827649237
6.977098	-0.116340849926974	0.00717593067802981
6.977103	-0.0283965611309213	0.00712512755053468
6.977108	0.0239476762490995	0.00707486123458662
6.977113	-0.00667466784275348	0.0070251242048095
6.977118	-0.073557760371159	0.00697590906701794
6.977123	-0.0699819799610395	0.00692720855552103
6.977128	0.0454320857852508	0.00687901553043888
6.977133	0.0352664958063087	0.00683132297513496
6.977138	-0.0531254998988061	0.00678412399362537
6.977143	0.0414588265094153	0.0067374118081347
6.977148	0.0921431199069502	0.00669117975666784
6.977153	0.0395697807208762	0.00664542129064005
6.977158	0.0965428566406899	0.00660012997260329
6.977163	-0.0469158741230331	0.00655529947394589
6.977168	0.026642216784694	0.00651092357272656
6.977173	0.0582888363458551	0.00646699615151919
6.977178	0.0121850652686135	0.00642351119530826
6.977183	0.0661224375744496	0.00638046278947172
6.977188	0.0143817579456936	0.00633784511773413
6.977193	0.054071535055391	0.00629565246024354
6.977198	0.0748524188230931	0.0062538791916546
6.977203	0.097759111433561	0.00621251977925611
6.977208	0.198838219987783	0.00617156878117792
6.977213	0.14170484450683	0.00613102084456602
6.977218	0.0709032361493882	0.00609087070387181
6.977223	-0.147899973363792	0.00605111317913692
6.977228	-0.0310508873112212	0.00601174317435912
6.977233	0.100490238060274	0.00597275567582523
